# Supplementary material for: High dose ionizing radiation regulates micro RNA and gene expression changes in human peripheral blood mononuclear cells
Source: BMC Genomics. 2014 Sep 25;15(1):814. doi: 10.1186/1471-2164-15-814 (PMC4182888; doi:10.1186/1471-2164-15-814)
Supplement: Supplementary file 1 — Additional file 1: PCR primer sequences. (XLSX 10 KB) [file 12864_2014_6490_MOESM1_ESM.xlsx]

## Sheet: Tabelle1
Additional File 1: Table with qRT-PCR Primer
Gene	Forward primer	Reverse primer
B2M	5′-GATGAGTATGCCTGCCGTGTG-3′	5′-CAATCCAAATGCGGCATCT-3′
PASK	5’-GTGGTCCTCACCTCTGCTTC-3’	5’-GCCTCCACCACATCAGAATC-3’
ARHGEF7	5’-AGCAGACCAATGAGGACGAG-3’	5’-CCTGATTTGGGAGACACAGG-3’
PLEKHF1	5’-CTACTGCGGTGTGGACTCG-3’	5’-CTTCTTGCGGCACTCTTTG-3’
ZNF80A	5’-GGATGTGGCCATTGACTTCT-3’	5’-CCGTCTGCTTGTTTCTTTCC-3’
TMEM52	5’-ATTGGGGGAGGAGATGATTC-3’	5’-TTGCCTGTGATGAGTTGCTC-3’
NPTC1	5’-TGTACGCCTTCACTGTCTGC-3’	5’-GGTGGTCCAGGTGACACAG-3’
CDKN1A	5’-CTGGAGACTCTCAGGGTCGAA-3’	5’-CGGCGTTTGGAGTGGTAGAA-3’
SESN1	5’-GAGGCAGTTCAAGCACTCTG-3’	5’-AATGAAGGAAAGGCATCAGG-3’
BBC3	5’-CCCAGACTGTGAATCCTGTG-3’	5’-CCTATGCAATGGGATTGATG-3’
PHPT1	5’-CCACCAGAGTCAGGACAAG-3’	5’-GTGCTCAGTAGCCGTCGTTA-3’
GDF-15	5’-CTCCAGATTCCGAGAGTTGC-3’	5’-AGAGATACGCAGGTGCAGGT-3’
FDXR	5’-TGGATTTCTTGGGTCTCCAG-3’	5’-CTCATCGACACCCTCCAGTC-3’
FASL	5’-GATGATGGAGGGGAAGATGA-3’	5’-TGGAAAGAATCCCAAAGTGC-3’
p53	5’-GCGCACAGAGGAAGAGAATC-3’	5’-CTCTCGGAACATCTCGAAGC-3’
GADD45	5’-GTGGTCCTCACCTCTGCTTC-3’	5’-GCCTCCACCACATCAGAATC-3’
TUBA1C	5’-ATTGGGGGAGGAGATGATTC-3'	5’-TTGCCTGTGATGAGTTGCTC -3’
KLF4	5’-TCCCATCTTTCTCCACGTTC-3'	5’-TGCCTGGAATCAGGTCTTCT-3'
ZFX	5’-CGTAGGAGAGGAGGATGCTG-3'	5’-CCAAATCATCTCGGGACATC-3'
TFCPL2L1	5’-TCCCCAAGCTACAATGGTTC-3'	5’-ATTGGGGGAGGAGATGATTC-3'
SP1	5’-TGATCATGGAGCTCAGCTTG-3'	5’-TTGCCATACACTTTCCCACA-3'
HLF	5’-CATCTCAGCATGACCACAGC-3'	5’-GGTCTGGCTCATAACCCACT-3'
NPTX	5’-TGTACGCCTTCACTGTCTGC-3'	5’-GGTGGTCCAGGTGACACAG-3’
