# Supplementary material for: High dose ionizing radiation regulates micro RNA and gene expression changes in human peripheral blood mononuclear cells
Source: BMC Genomics. 2014 Sep 25;15(1):814. doi: 10.1186/1471-2164-15-814 (PMC4182888; doi:10.1186/1471-2164-15-814)
Supplement: Supplementary file 2 — Additional file 2: mRNAs differentially expressed in irradiated vs. non-irradiated PBMCs. Differentially expressed mRNAs from irradiated vs. non-irradiated human PBMCs 2 (Datasheet A), 4 (Datasheet B), and 20 hours (Datasheet C) after irradiation are listed. (XLSX 988 KB) [file 12864_2014_6490_MOESM2_ESM.xlsx]

## Sheet: 2h
Additional file 2: Table, mRNAs differentially expressed in radiated vs. non-radiates PBMC. This table lists differentially expressed mRNA in human PBMC at 2, 4 and 20 h after irradiation
The table includes Probe Name on the Chip, Gene Symbol, the expression value of each sample expressed as log2 (irradiated sample/non-irradiated sample), Entrez Gene ID, Uni Gene ID, Gene Name and description.
1. Human PBMC at 2 h after irradiation.
		Expression Value Log2 [(sample/control)]
ProbeName	GeneSymbol	Donor 1	Donor 2	Donor3	Donor 4	EntrezGeneID	UniGeneID	GeneName	Description
A_32_P886589	C12orf61	3.23618	3.4752	2.93795	2.96406	283416	Hs.375881	chromosome 12 open reading frame 61	Homo sapiens chromosome 12 open reading frame 61 (C12orf61), mRNA [NM_175895]
A_33_P3301129		3.32173	2.51908	2.92654	3.81104
A_33_P3839897	RNU4ATAC	2.7778	2.68294	2.94936	3.56811	100151683	Hs.689638	RNA, U4atac small nuclear (U12-dependent splicing)	HHAGE001732 Human liver regeneration after partial hepatectomy Homo sapiens cDNA, mRNA sequence [DW419002]
A_33_P3324505		3.08005	3.3393	2.43799	2.8636
A_23_P88303	HSPA2	2.23834	1.92626	1.84885	2.52675	3306	Hs.728938	heat shock 70kDa protein 2	Homo sapiens heat shock 70kDa protein 2 (HSPA2), mRNA [NM_021979]
A_23_P388871	HIST4H4	2.09981	2.20558	1.77624	2.2152	121504	Hs.718935	histone cluster 4, H4	Homo sapiens histone cluster 4, H4 (HIST4H4), mRNA [NM_175054]
A_33_P3762918	LOC100216546	2.22409	1.83907	1.76166	2.38695	100216546	Hs.369356	hypothetical LOC100216546	Homo sapiens hypothetical LOC100216546 (LOC100216546), non-coding RNA [NR_039981]
A_33_P3363893		2.18061	2.16515	2.17424	1.59363
A_32_P198810	LOH12CR2	2.17632	2.11182	1.75061	1.81378	503693	Hs.67553	loss of heterozygosity, 12, chromosomal region 2	Homo sapiens loss of heterozygosity, 12, chromosomal region 2 (LOH12CR2), non-coding RNA [NR_024061]
A_33_P3388636	FLJ40606	2.03592	1.91107	1.70967	2.09375	643549	Hs.472856	hypothetical protein LOC643549	Homo sapiens cDNA FLJ40606 fis, clone THYMU2011939. [AK097925]
A_23_P406071		1.77752	1.93241	1.65116	2.13594		Hs.655774		Homo sapiens cDNA FLJ39779 fis, clone SPLEN2001945. [AK097098]
A_19_P00331401		1.88933	1.93139	1.61064	2.00452				lincRNA:chr21:17256004-17265311 forward strand
A_19_P00323720		1.67105	2.04174	1.52177	1.69948				lincRNA:chr7:104616164-104653087 forward strand
A_33_P3403658		1.81256	1.95683	1.36314	1.79873		Hs.608435		full-length cDNA clone CS0DJ011YA18 of T cells (Jurkat cell line) Cot 10-normalized of Homo sapiens (human). [CR610699]
A_23_P76078	IL23A	1.54249	1.87813	1.23151	1.76631	51561	Hs.98309	interleukin 23, alpha subunit p19	Homo sapiens interleukin 23, alpha subunit p19 (IL23A), mRNA [NM_016584]
A_33_P3357332	LOC100510491	1.35905	1.39749	1.97609	1.64063	100510491	Hs.662552	hypothetical protein LOC100510491	chromosome 9 open reading frame 147 [Source:HGNC Symbol;Acc:31438] [ENST00000460965]
A_23_P306867	NR4A3	1.69003	1.29715	1.30616	1.78599	8013	Hs.279522	nuclear receptor subfamily 4, group A, member 3	Homo sapiens nuclear receptor subfamily 4, group A, member 3 (NR4A3), transcript variant 4, mRNA [NM_173199]
A_23_P329353	CNRIP1	1.58789	1.47943	1.4028	1.49341	25927	Hs.212885	cannabinoid receptor interacting protein 1	Homo sapiens cannabinoid receptor interacting protein 1 (CNRIP1), transcript variant CRIP1a, mRNA [NM_015463]
A_24_P140608	HBEGF	1.56567	1.29414	1.47579	1.50771	1839	Hs.799	heparin-binding EGF-like growth factor	Homo sapiens heparin-binding EGF-like growth factor (HBEGF), mRNA [NM_001945]
A_23_P30254	PLK2	1.54875	1.32436	1.20482	1.61926	10769	Hs.398157	polo-like kinase 2	Homo sapiens polo-like kinase 2 (PLK2), mRNA [NM_006622]
A_19_P00326532	XLOC_007206	1.55788	1.38867	1.22148	1.50728				BROAD lincRNAs version v2 (http://www.broadinstitute.org/genome_bio/human_lincrnas/)
A_33_P3251073	TMEM52	1.40444	1.42669	1.42485	1.26551	339456	Hs.123423	transmembrane protein 52	Homo sapiens transmembrane protein 52 (TMEM52), mRNA [NM_178545]
A_24_P398810	EIF5	1.30917	1.41763	1.26226	1.50509	1983	Hs.433702	eukaryotic translation initiation factor 5	Homo sapiens eukaryotic translation initiation factor 5 (EIF5), transcript variant 1, mRNA [NM_001969]
A_33_P3356857	KIF9	1.55298	1.27658	1.12031	1.54034	64147	Hs.373947	kinesin family member 9	kinesin family member 9 [Source:HGNC Symbol;Acc:16666] [ENST00000487440]
A_23_P167159	SCRG1	1.07743	1.57523	1.40598	1.41498	11341	Hs.7122	stimulator of chondrogenesis 1	Homo sapiens stimulator of chondrogenesis 1 (SCRG1), mRNA [NM_007281]
A_23_P209700	NMUR1	1.40739	1.36345	1.3819	1.25624	10316	Hs.471619	neuromedin U receptor 1	Homo sapiens neuromedin U receptor 1 (NMUR1), mRNA [NM_006056]
A_24_P124672	DYNLL1	1.39996	1.29359	1.25079	1.43867	8655	Hs.5120	dynein, light chain, LC8-type 1	Homo sapiens dynein, light chain, LC8-type 1 (DYNLL1), transcript variant 1, mRNA [NM_001037494]
A_23_P354341	CD160	1.13202	1.55114	1.28794	1.29777	11126	Hs.488237	CD160 molecule	Homo sapiens CD160 molecule (CD160), mRNA [NM_007053]
A_32_P703	LOC646626	1.22721	1.16978	1.32062	1.53457	646626	Hs.653214	hypothetical protein LOC646626	PREDICTED: Homo sapiens hypothetical protein LOC646626 (LOC646626), mRNA [XM_942822]
A_33_P3337182		1.28537	1.13873	1.20237	1.6186
A_19_P00810202		1.40991	1.15932	1.32469	1.31293				lincRNA:chr11:508000-516800 reverse strand
A_32_P174083	CYCS	1.30439	1.21525	1.20338	1.44663	54205	Hs.437060	cytochrome c, somatic	Homo sapiens cytochrome c, somatic (CYCS), nuclear gene encoding mitochondrial protein, mRNA [NM_018947]
A_23_P65031	DYNLL1	1.39464	1.25262	1.15047	1.36227	8655	Hs.5120	dynein, light chain, LC8-type 1	Homo sapiens dynein, light chain, LC8-type 1 (DYNLL1), transcript variant 1, mRNA [NM_001037494]
A_23_P26570	TMED6	1.22579	1.33255	1.43514	1.15714	146456	Hs.729118	transmembrane emp24 protein transport domain containing 6	Homo sapiens transmembrane emp24 protein transport domain containing 6 (TMED6), mRNA [NM_144676]
A_24_P356601	HEXIM1	1.27371	1.20023	1.13866	1.47026	10614	Hs.730687	hexamethylene bis-acetamide inducible 1	Homo sapiens hexamethylene bis-acetamide inducible 1 (HEXIM1), mRNA [NM_006460]
A_23_P70448	HIST1H1A	1.24753	1.42207	1.02458	1.37968	3024	Hs.150206	histone cluster 1, H1a	Homo sapiens histone cluster 1, H1a (HIST1H1A), mRNA [NM_005325]
A_33_P3695899	FLJ31104	1.1191	1.06284	1.56072	1.25882	441072	Hs.482141	hypothetical LOC441072	PREDICTED: Homo sapiens hypothetical LOC441072 (FLJ31104), partial miscRNA [XR_108600]
A_19_P00327290		1.43886	1.11563	1.04329	1.33139				lincRNA:chr12:48006783-48017683 reverse strand
A_24_P223384	HIST1H2AB	1.02408	1.31702	1.23941	1.33534	8335	Hs.248174	histone cluster 1, H2ab	Homo sapiens histone cluster 1, H2ab (HIST1H2AB), mRNA [NM_003513]
A_24_P9321	HIST1H3I	1.16399	1.32429	1.17296	1.24304	8354	Hs.132854	histone cluster 1, H3i	Homo sapiens histone cluster 1, H3i (HIST1H3I), mRNA [NM_003533]
A_19_P00810673		1.20835	0.958591	1.30548	1.39095				lincRNA:chr2:157192429-157198954 forward strand
A_33_P3882264	GRASPOS	1.16626	1.19996	1.19519	1.28738	692159	Hs.621295	GRP1-associated scaffold protein opposite strand	Homo sapiens cDNA clone IMAGE:5212507. [BC028005]
A_23_P334870	TMEM217	0.959214	1.2497	1.23379	1.38769	221468	Hs.520101	transmembrane protein 217	Homo sapiens transmembrane protein 217 (TMEM217), transcript variant 1, mRNA [NM_145316]
A_33_P3223860		1.37091	1.00491	1.06399	1.3774
A_33_P3748714	FUT10	1.51222	1.03102	1.03696	1.20842	84750	Hs.458713	fucosyltransferase 10 (alpha (1,3) fucosyltransferase)	Homo sapiens fucosyltransferase 10 (alpha (1,3) fucosyltransferase) (FUT10), mRNA [NM_032664]
A_23_P215956	MYC	1.13663	1.09797	1.18519	1.33557	4609	Hs.202453	v-myc myelocytomatosis viral oncogene homolog (avian)	Homo sapiens v-myc myelocytomatosis viral oncogene homolog (avian) (MYC), mRNA [NM_002467]
A_19_P00808398		1.24338	0.935572	1.2461	1.32826				lincRNA:chr1:71522237-71527912 reverse strand
A_23_P167789	FAM53C	1.32177	1.08112	1.04459	1.23778	51307	Hs.728171	family with sequence similarity 53, member C	Homo sapiens family with sequence similarity 53, member C (FAM53C), transcript variant 2, mRNA [NM_016605]
A_23_P99693	ZBTB1	1.28483	0.998898	1.0312	1.339	22890	Hs.605143	zinc finger and BTB domain containing 1	Homo sapiens zinc finger and BTB domain containing 1 (ZBTB1), transcript variant 2, mRNA [NM_014950]
A_19_P00813375		0.936432	1.3059	1.28284	0.967737				lincRNA:chr5:43011418-43018843 forward strand
A_33_P3213374	CITED2	0.927443	1.30584	0.951443	1.26561	10370	Hs.82071	Cbp/p300-interacting transactivator, with Glu/Asp-rich carboxy-terminal domain, 2	Homo sapiens Cbp/p300-interacting transactivator, with Glu/Asp-rich carboxy-terminal domain, 2 (CITED2), transcript variant 1, mRNA [NM_006079]
A_23_P53891	KLF5	1.15342	1.04238	1.00061	1.22949	688	Hs.508234	Kruppel-like factor 5 (intestinal)	Homo sapiens Kruppel-like factor 5 (intestinal) (KLF5), mRNA [NM_001730]
A_23_P76901	PLEKHG3	1.12509	1.19181	1.06159	1.03648	26030	Hs.509637	pleckstrin homology domain containing, family G (with RhoGef domain) member 3	Homo sapiens pleckstrin homology domain containing, family G (with RhoGef domain) member 3 (PLEKHG3), mRNA [NM_015549]
A_33_P3289162		0.996684	1.11345	0.946901	1.34719		Hs.674050		stonin 1 [Source:HGNC Symbol;Acc:17003] [ENST00000484110]
A_19_P00813157		1.26789	0.947772	1.00931	1.16618				lincRNA:chr6:86386083-86388435 reverse strand
A_23_P1904	MS4A2	1.27221	1.00876	1.17343	0.934515	2206	Hs.386748	membrane-spanning 4-domains, subfamily A, member 2 (Fc fragment of IgE, high affinity I, receptor for; beta polypeptide)	Homo sapiens membrane-spanning 4-domains, subfamily A, member 2 (Fc fragment of IgE, high affinity I, receptor for; beta polypeptide) (MS4A2), mRNA [NM_000139]
A_23_P337262	APCDD1	1.04342	1.12817	1.32438	0.885047	147495	Hs.293274	adenomatosis polyposis coli down-regulated 1	Homo sapiens adenomatosis polyposis coli down-regulated 1 (APCDD1), mRNA [NM_153000]
A_19_P00331316		1.15567	1.25309	0.905351	1.02959				lincRNA:chr7:45019225-45026731 reverse strand
A_23_P130435	LIM2	0.847136	1.31191	1.0705	1.08184	3982	Hs.162754	lens intrinsic membrane protein 2, 19kDa	Homo sapiens lens intrinsic membrane protein 2, 19kDa (LIM2), transcript variant 1, mRNA [NM_030657]
A_19_P00803329		1.26812	1.04328	0.936056	1.04661				lincRNA:chr6:42758417-42759055 forward strand
A_23_P47904	CCDC65	1.09588	0.898737	1.3067	0.973026	85478	Hs.512805	coiled-coil domain containing 65	Homo sapiens coiled-coil domain containing 65 (CCDC65), mRNA [NM_033124]
A_33_P3304212	PLEKHG3	1.15977	1.14243	0.933129	1.03249	26030	Hs.509637	pleckstrin homology domain containing, family G (with RhoGef domain) member 3	Homo sapiens pleckstrin homology domain containing, family G (with RhoGef domain) member 3 (PLEKHG3), mRNA [NM_015549]
A_33_P3227904	SLC25A34	1.01984	1.11622	0.845476	1.27461	284723	Hs.631867	solute carrier family 25, member 34	Homo sapiens solute carrier family 25, member 34 (SLC25A34), mRNA [NM_207348]
A_24_P51375		1.10738	0.956979	1.00374	1.17478		Hs.636021		Homo sapiens UG0651E06 mRNA, complete cds. [AF351612]
A_23_P325562	SLC1A7	1.03357	1.00454	0.988999	1.21543	6512	Hs.104637	solute carrier family 1 (glutamate transporter), member 7	Homo sapiens solute carrier family 1 (glutamate transporter), member 7 (SLC1A7), mRNA [NM_006671]
A_33_P3303857	SLAMF6	1.21444	0.960525	0.986306	0.965358	114836	Hs.492348	SLAM family member 6	Homo sapiens SLAM family member 6 (SLAMF6), transcript variant 1, mRNA [NM_001184714]
A_33_P3410194	H3F3B	1.21744	0.932499	0.945395	0.948175	3021	Hs.180877	H3 histone, family 3B (H3.3B)	Homo sapiens H3 histone, family 3B (H3.3B) (H3F3B), mRNA [NM_005324]
A_23_P314712	CABYR	1.06134	0.899848	0.810336	1.23507	26256	Hs.511983	calcium binding tyrosine-(Y)-phosphorylation regulated	Homo sapiens calcium binding tyrosine-(Y)-phosphorylation regulated (CABYR), transcript variant 1, mRNA [NM_012189]
A_32_P177955	LOC441461	0.957966	1.04374	0.947526	1.0393	441461	Hs.163155	hypothetical LOC441461	Homo sapiens hypothetical LOC441461 (LOC441461), non-coding RNA [NR_038853]
A_23_P312863	TUBB2C	0.889108	1.13752	0.835117	1.09166	10383	Hs.433615	tubulin, beta 2C	Homo sapiens tubulin, beta 2C (TUBB2C), mRNA [NM_006088]
A_23_P52207	BAMBI	0.886842	0.97577	0.837348	1.22669	25805	Hs.533336	BMP and activin membrane-bound inhibitor homolog (Xenopus laevis)	Homo sapiens BMP and activin membrane-bound inhibitor homolog (Xenopus laevis) (BAMBI), mRNA [NM_012342]
A_24_P930111	SLC4A10	0.812923	1.14235	1.0118	0.921223	57282	Hs.333958	solute carrier family 4, sodium bicarbonate transporter, member 10	Homo sapiens solute carrier family 4, sodium bicarbonate transporter, member 10 (SLC4A10), transcript variant 2, mRNA [NM_022058]
A_33_P3342967	LOC100129186	0.916197	1.09853	1.0383	0.82115	100129186	Hs.634508	hypothetical LOC100129186	Homo sapiens cDNA FLJ46336 fis, clone TESTI4046090. [AK128204]
A_23_P72025	SLC25A20	1.08275	1.1298	0.747294	0.905188	788	Hs.13845	solute carrier family 25 (carnitine/acylcarnitine translocase), member 20	Homo sapiens solute carrier family 25 (carnitine/acylcarnitine translocase), member 20 (SLC25A20), nuclear gene encoding mitochondrial protein, mRNA [NM_000387]
A_24_P193093	KLRK1	0.886499	1.17236	0.813953	0.958276	22914	Hs.387787	killer cell lectin-like receptor subfamily K, member 1	Homo sapiens killer cell lectin-like receptor subfamily K, member 1 (KLRK1), mRNA [NM_007360]
A_19_P00320011		0.916716	0.885613	0.883833	1.0969				lincRNA:chr6:86386847-86387908 reverse strand
A_23_P34396	C1orf63	0.927886	0.787695	1.0295	1.00892	57035	Hs.259412	chromosome 1 open reading frame 63	Homo sapiens chromosome 1 open reading frame 63 (C1orf63), mRNA [NM_020317]
A_23_P19291	TUBB2A	0.944022	0.992733	0.767553	0.991846	7280	Hs.654543	tubulin, beta 2A	Homo sapiens tubulin, beta 2A (TUBB2A), mRNA [NM_001069]
A_23_P206293	GPR114	0.876898	1.17184	0.806395	0.823751	221188	Hs.187884	G protein-coupled receptor 114	Homo sapiens G protein-coupled receptor 114 (GPR114), mRNA [NM_153837]
A_33_P3221114	JAKMIP1	0.804481	0.998789	0.868765	1.0033	152789	Hs.479066	janus kinase and microtubule interacting protein 1	Homo sapiens janus kinase and microtubule interacting protein 1 (JAKMIP1), transcript variant 2, mRNA [NM_144720]
A_19_P00322962		0.869664	0.836657	0.858471	1.0595				lincRNA:chrX:57003000-57010915 reverse strand
A_19_P00812372		1.04968	0.877626	0.868579	0.819393				lincRNA:chr12:62997683-63015308 forward strand
A_33_P3377529	HOXA4	0.86142	0.956265	0.749458	1.01908	3201	Hs.533357	homeobox A4	Homo sapiens homeobox A4 (HOXA4), mRNA [NM_002141]
A_32_P167705	AGBL2	0.794795	1.02508	0.920107	0.842932	79841	Hs.147377	ATP/GTP binding protein-like 2	Homo sapiens ATP/GTP binding protein-like 2 (AGBL2), mRNA [NM_024783]
A_23_P161624	FOSL1	1.0346	0.878528	0.835288	0.821362	8061	Hs.283565	FOS-like antigen 1	Homo sapiens FOS-like antigen 1 (FOSL1), mRNA [NM_005438]
A_23_P70719	LAMA2	0.755385	1.04479	0.738538	0.995895	3908	Hs.200841	laminin, alpha 2	Homo sapiens laminin, alpha 2 (LAMA2), transcript variant 1, mRNA [NM_000426]
A_23_P14124	RASL11A	0.805275	0.843675	0.758198	1.08248	387496	Hs.192131	RAS-like, family 11, member A	Homo sapiens RAS-like, family 11, member A (RASL11A), mRNA [NM_206827]
A_19_P00331281		0.922489	0.979218	0.734909	0.812632				lincRNA:chr4:11431452-11452602 reverse strand
A_33_P3792489		0.976782	0.85996	0.77643	0.825884		Hs.716850		UI-E-CR0-adm-a-05-0-UI.r1 UI-E-CR0 Homo sapiens cDNA clone UI-E-CR0-adm-a-05-0-UI 5', mRNA sequence [BM686390]
A_33_P3419190	AREG	0.928859	0.708876	0.830298	0.962923	374	Hs.270833	amphiregulin	Homo sapiens amphiregulin (AREG), mRNA [NM_001657]
A_33_P3392525	ARL4D	0.999046	0.752497	0.7319	0.944807	379	Hs.183153	ADP-ribosylation factor-like 4D	Homo sapiens ADP-ribosylation factor-like 4D (ARL4D), mRNA [NM_001661]
A_33_P3246838		0.755179	1.06006	0.815272	0.794098		Hs.74647		Homo sapiens T-cell receptor delta chain HA/801 mRNA, complete cds. [AY312959]
A_23_P164179	TOB1	0.942135	0.779902	0.678031	0.962007	10140	Hs.730705	transducer of ERBB2, 1	Homo sapiens transducer of ERBB2, 1 (TOB1), mRNA [NM_005749]
A_19_P00813432		0.731307	0.946797	0.692717	0.984032				lincRNA:chr10:112668410-112678035 forward strand
A_23_P130343	KCTD1	0.896069	0.749571	0.862832	0.845904	284252	Hs.526630	potassium channel tetramerisation domain containing 1	Homo sapiens potassium channel tetramerisation domain containing 1 (KCTD1), transcript variant 2, mRNA [NM_198991]
A_33_P3424566	LOC100509542	0.718122	0.787551	0.959833	0.855524	100509542	Hs.656652	hypothetical protein LOC100509542	PREDICTED: Homo sapiens hypothetical protein LOC100509542 (LOC100509542), mRNA [XM_003120006]
A_32_P171328	UBE2S	0.91866	0.909718	0.595456	0.860703	27338	Hs.396393	ubiquitin-conjugating enzyme E2S	Homo sapiens ubiquitin-conjugating enzyme E2S (UBE2S), mRNA [NM_014501]
A_24_P813147	TUBB8	0.716311	0.773237	0.764353	1.01168	347688	Hs.532659	tubulin, beta 8	Homo sapiens tubulin, beta 8 (TUBB8), transcript variant 1, mRNA [NM_177987]
A_32_P8925	C1orf100	0.878633	0.849094	0.674196	0.836704	200159	Hs.442703	chromosome 1 open reading frame 100	Homo sapiens chromosome 1 open reading frame 100 (C1orf100), mRNA [NM_001012970]
A_33_P3315764	TP53	0.840344	0.96746	0.610243	0.770605	7157	Hs.654481	tumor protein p53	Homo sapiens tumor protein p53 (TP53), transcript variant 1, mRNA [NM_000546]
A_23_P2317	DDN	0.923149	0.830701	0.77208	0.626037	23109	Hs.591044	dendrin	Homo sapiens dendrin (DDN), mRNA [NM_015086]
A_33_P3563369	RPS2	0.846238	0.879036	0.569223	0.843838	6187	Hs.679928	ribosomal protein S2	ribosomal protein S2 [Source:HGNC Symbol;Acc:10404] [ENST00000526586]
A_23_P118392	RASD1	0.616554	0.844885	0.774824	0.882434	51655	Hs.25829	RAS, dexamethasone-induced 1	Homo sapiens RAS, dexamethasone-induced 1 (RASD1), transcript variant 1, mRNA [NM_016084]
A_24_P62530	RHOU	0.797837	0.771234	0.769746	0.77932	58480	Hs.647774	ras homolog gene family, member U	Homo sapiens ras homolog gene family, member U (RHOU), transcript variant 1, mRNA [NM_021205]
A_33_P3233055		0.805989	0.796721	0.705836	0.805052		Hs.720773		UI-H-BW1-anr-f-12-0-UI.s1 NCI_CGAP_Sub7 Homo sapiens cDNA clone IMAGE:3083302 3', mRNA sequence [BF515046]
A_23_P406616	FLJ36031	0.687569	0.641691	0.959235	0.79826	168455	Hs.29692	hypothetical protein FLJ36031	Homo sapiens hypothetical protein FLJ36031 (FLJ36031), mRNA [NM_175884]
A_33_P3290343	CYP1B1	0.636194	0.83788	0.836826	0.773856	1545	Hs.154654	cytochrome P450, family 1, subfamily B, polypeptide 1	Homo sapiens cytochrome P450, family 1, subfamily B, polypeptide 1 (CYP1B1), mRNA [NM_000104]
A_23_P214969	CITED2	0.837324	0.727511	0.777246	0.728673	10370	Hs.82071	Cbp/p300-interacting transactivator, with Glu/Asp-rich carboxy-terminal domain, 2	Homo sapiens Cbp/p300-interacting transactivator, with Glu/Asp-rich carboxy-terminal domain, 2 (CITED2), transcript variant 1, mRNA [NM_006079]
A_23_P170626	CHCHD7	0.743995	0.621221	0.763084	0.925625	79145	Hs.436913	coiled-coil-helix-coiled-coil-helix domain containing 7	Homo sapiens coiled-coil-helix-coiled-coil-helix domain containing 7 (CHCHD7), transcript variant 1, mRNA [NM_001011667]
A_23_P218463	SERTAD1	0.841953	0.641644	0.840903	0.724127	29950	Hs.269898	SERTA domain containing 1	Homo sapiens SERTA domain containing 1 (SERTAD1), mRNA [NM_013376]
A_24_P188071	TUBA1C	0.652677	0.772097	0.729893	0.811923	84790	Hs.652390	tubulin, alpha 1c	Homo sapiens tubulin, alpha 1c (TUBA1C), mRNA [NM_032704]
A_23_P206280	GPR56	0.85593	0.696443	0.709238	0.689035	9289	Hs.513633	G protein-coupled receptor 56	Homo sapiens G protein-coupled receptor 56 (GPR56), transcript variant 3, mRNA [NM_201525]
A_24_P373152	CFL2	0.631147	0.898278	0.720571	0.658955	1073	Hs.180141	cofilin 2 (muscle)	Homo sapiens cofilin 2 (muscle) (CFL2), transcript variant 1, mRNA [NM_021914]
A_33_P3381255	CLEC2A	0.653978	0.813981	0.662716	0.690791	387836	Hs.527665	C-type lectin domain family 2, member A	Homo sapiens clone DNA143292 INPE5792 (UNQ5792) mRNA, complete cds. [AY359126]
A_23_P123086	KIAA1908	0.568229	0.755004	0.653771	0.836627	114796	Hs.436146	hypothetical LOC114796	Homo sapiens hypothetical LOC114796 (KIAA1908), transcript variant 1, non-coding RNA [NR_027329]
A_33_P3397418	ZC3HAV1	0.722438	0.695222	0.583899	0.804812	56829	Hs.133512	zinc finger CCCH-type, antiviral 1	Homo sapiens zinc finger CCCH-type, antiviral 1 (ZC3HAV1), transcript variant 1, mRNA [NM_020119]
A_24_P785293	SNHG1	0.708111	0.655028	0.574137	0.837357	23642	Hs.655643	small nucleolar RNA host gene 1 (non-protein coding)	Homo sapiens small nucleolar RNA host gene 1 (non-protein coding) (SNHG1), non-coding RNA [NR_003098]
A_23_P40059	PMS1	0.775429	0.675191	0.676315	0.637516	5378	Hs.111749	PMS1 postmeiotic segregation increased 1 (S. cerevisiae)	Homo sapiens PMS1 postmeiotic segregation increased 1 (S. cerevisiae) (PMS1), transcript variant 1, mRNA [NM_000534]
A_23_P217079	DPM2	0.751217	0.653022	0.644654	0.711347	8818	Hs.108973	dolichyl-phosphate mannosyltransferase polypeptide 2, regulatory subunit	Homo sapiens dolichyl-phosphate mannosyltransferase polypeptide 2, regulatory subunit (DPM2), mRNA [NM_003863]
A_23_P254507	HOPX	0.743051	0.653379	0.701569	0.656568	84525	Hs.619396	HOP homeobox	Homo sapiens HOP homeobox (HOPX), transcript variant 2, mRNA [NM_139211]
A_19_P00807415		0.577875	0.842479	0.585524	0.73471				lincRNA:chr13:27831250-27836500 forward strand
A_23_P415401	KLF9	0.585247	0.722918	0.709278	0.69573	687	Hs.150557	Kruppel-like factor 9	Homo sapiens Kruppel-like factor 9 (KLF9), mRNA [NM_001206]
A_23_P102517	PDE6D	0.667516	0.707584	0.762462	0.558386	5147	Hs.516808	phosphodiesterase 6D, cGMP-specific, rod, delta	Homo sapiens phosphodiesterase 6D, cGMP-specific, rod, delta (PDE6D), mRNA [NM_002601]
A_23_P16523	GDF15	0.573307	0.658601	0.627572	0.822334	9518	Hs.616962	growth differentiation factor 15	Homo sapiens growth differentiation factor 15 (GDF15), mRNA [NM_004864]
A_23_P43157	MYBL1	0.779147	0.745835	0.564075	0.566052	4603	Hs.445898	v-myb myeloblastosis viral oncogene homolog (avian)-like 1	Homo sapiens v-myb myeloblastosis viral oncogene homolog (avian)-like 1 (MYBL1), transcript variant 1, mRNA [NM_001080416]
A_19_P00810856		0.825107	0.65005	0.542242	0.626303				lincRNA:chr13:83007499-84399699 reverse strand
A_23_P342600	STK35	0.685065	0.625077	0.600322	0.668115	140901	Hs.100057	serine/threonine kinase 35	Homo sapiens serine/threonine kinase 35 (STK35), mRNA [NM_080836]
A_32_P9468	COX19	0.695403	0.558342	0.686943	0.62877	90639	Hs.121593	COX19 cytochrome c oxidase assembly homolog (S. cerevisiae)	Homo sapiens COX19 cytochrome c oxidase assembly homolog (S. cerevisiae) (COX19), mRNA [NM_001031617]
A_23_P2446	TMEM5	0.689713	0.57856	0.629008	0.671023	10329	Hs.216386	transmembrane protein 5	Homo sapiens transmembrane protein 5 (TMEM5), mRNA [NM_014254]
A_23_P134714	HRSP12	0.472568	0.703683	0.658413	0.722743	10247	Hs.18426	heat-responsive protein 12	Homo sapiens heat-responsive protein 12 (HRSP12), mRNA [NM_005836]
A_19_P00812874		0.746378	0.506173	0.658687	0.642587				lincRNA:chr14:91315547-91326047 reverse strand
A_24_P357465	TP53INP2	0.784893	0.576536	0.618997	0.570398	58476	Hs.516994	tumor protein p53 inducible nuclear protein 2	Homo sapiens tumor protein p53 inducible nuclear protein 2 (TP53INP2), mRNA [NM_021202]
A_23_P377965	C18orf18	0.541815	0.563353	0.724871	0.671371	147525	Hs.657197	chromosome 18 open reading frame 18	Homo sapiens chromosome 18 open reading frame 18 (C18orf18), non-coding RNA [NR_026849]
A_23_P163278	PARP16	0.644834	0.675524	0.653583	0.503839	54956	Hs.30634	poly (ADP-ribose) polymerase family, member 16	Homo sapiens poly (ADP-ribose) polymerase family, member 16 (PARP16), mRNA [NM_017851]
A_33_P3247838	ZNF844	0.617004	0.667241	0.52919	0.65557	284391	Hs.646391	zinc finger protein 844	Homo sapiens zinc finger protein 844 (ZNF844), mRNA [NM_001136501]
A_33_P3781394	LOC728769	0.478509	0.63691	0.721257	0.623826	728769	Hs.586193	hypothetical LOC728769	PREDICTED: Homo sapiens hypothetical LOC728769 (LOC728769), partial miscRNA [XR_108586]
A_23_P145463	SLC35B3	0.715537	0.463252	0.596972	0.675699	51000	Hs.285847	solute carrier family 35, member B3	Homo sapiens solute carrier family 35, member B3 (SLC35B3), transcript variant 1, mRNA [NM_015948]
A_33_P3606465	LOC645158	0.539491	0.728586	0.512972	0.666671	645158	Hs.712861	chromobox homolog 3 pseudogene	Homo sapiens chromobox homolog 3 pseudogene (LOC645158), non-coding RNA [NR_033754]
A_33_P3420486		0.561901	0.591547	0.600266	0.690609		Hs.612899		Homo sapiens cDNA: FLJ21465 fis, clone COL04784. [AK025118]
A_33_P3327956	ZNF605	0.566942	0.533872	0.61481	0.712924	100289635	Hs.29698	zinc finger protein 605	Homo sapiens zinc finger protein 605 (ZNF605), transcript variant 1, mRNA [NM_183238]
A_33_P3318796	FSTL3	0.484631	0.613933	0.578594	0.749975	10272	Hs.529038	follistatin-like 3 (secreted glycoprotein)	Homo sapiens follistatin-like 3 (secreted glycoprotein) (FSTL3), mRNA [NM_005860]
A_32_P223777	IL6ST	0.546334	0.587682	0.548108	0.738286	3572	Hs.532082	interleukin 6 signal transducer (gp130, oncostatin M receptor)	Homo sapiens interleukin 6 signal transducer (gp130, oncostatin M receptor) (IL6ST), transcript variant 1, mRNA [NM_002184]
A_23_P132738	CRYGS	0.525851	0.557819	0.613598	0.707398	1427	Hs.376209	crystallin, gamma S	Homo sapiens crystallin, gamma S (CRYGS), mRNA [NM_017541]
A_33_P3313401	CYCS	0.549534	0.505506	0.635387	0.695954	54205	Hs.437060	cytochrome c, somatic	Homo sapiens cytochrome c, somatic (CYCS), nuclear gene encoding mitochondrial protein, mRNA [NM_018947]
A_23_P133279	FAM173B	0.50881	0.593581	0.706666	0.560281	134145	Hs.481569	family with sequence similarity 173, member B	Homo sapiens family with sequence similarity 173, member B (FAM173B), mRNA [NM_199133]
A_23_P128147	TUBA1B	0.547643	0.595646	0.571416	0.636932	10376	Hs.524390	tubulin, alpha 1b	Homo sapiens tubulin, alpha 1b (TUBA1B), mRNA [NM_006082]
A_24_P376556	CYCS	0.594896	0.573156	0.514957	0.660279	54205	Hs.437060	cytochrome c, somatic	Homo sapiens cytochrome c, somatic (CYCS), nuclear gene encoding mitochondrial protein, mRNA [NM_018947]
A_23_P110941	GSTA4	0.693135	0.61965	0.451148	0.574236	2941	Hs.485557	glutathione S-transferase alpha 4	Homo sapiens glutathione S-transferase alpha 4 (GSTA4), mRNA [NM_001512]
A_33_P3213767	CCDC157	0.63785	0.524028	0.505002	0.66193	550631	Hs.505597	coiled-coil domain containing 157	Homo sapiens cDNA clone IMAGE:4798973. [BC018040]
A_24_P3804	C6orf26	0.671485	0.601153	0.447707	0.589435	401251	Hs.371225	chromosome 6 open reading frame 26	Homo sapiens chromosome 6 open reading frame 26 (C6orf26), mRNA [NM_001039651]
A_33_P3223660	C9orf130	0.503113	0.502722	0.634736	0.666302	100128782	Hs.494549	chromosome 9 open reading frame 130	Homo sapiens chromosome 9 open reading frame 130 (C9orf130), transcript variant 2, non-coding RNA [NR_023389]
A_23_P23719	VPS45	0.632112	0.471874	0.630412	0.462239	11311	Hs.443750	vacuolar protein sorting 45 homolog (S. cerevisiae)	Homo sapiens vacuolar protein sorting 45 homolog (S. cerevisiae) (VPS45), mRNA [NM_007259]
A_33_P3256773	C9orf80	-0.588336	-0.560631	-0.424808	-0.608921	58493	Hs.658575	chromosome 9 open reading frame 80	Homo sapiens chromosome 9 open reading frame 80 (C9orf80), mRNA [NM_021218]
A_23_P170290	TMEM57	-0.44667	-0.656397	-0.48385	-0.602901	55219	Hs.189782	transmembrane protein 57	Homo sapiens transmembrane protein 57 (TMEM57), mRNA [NM_018202]
A_23_P39525	FAM124B	-0.554174	-0.431715	-0.623329	-0.593985	79843	Hs.147585	family with sequence similarity 124B	Homo sapiens family with sequence similarity 124B (FAM124B), transcript variant 2, mRNA [NM_024785]
A_33_P3391656	TP53RK	-0.492861	-0.656309	-0.438429	-0.625639	112858	Hs.440263	TP53 regulating kinase	Homo sapiens TP53 regulating kinase (TP53RK), mRNA [NM_033550]
A_23_P34527	FLAD1	-0.585447	-0.578162	-0.428424	-0.646497	80308	Hs.118666	FAD1 flavin adenine dinucleotide synthetase homolog (S. cerevisiae)	Homo sapiens FAD1 flavin adenine dinucleotide synthetase homolog (S. cerevisiae) (FLAD1), transcript variant 1, mRNA [NM_025207]
A_23_P143016	ARID5A	-0.452373	-0.606447	-0.654579	-0.531881	10865	Hs.920	AT rich interactive domain 5A (MRF1-like)	Homo sapiens AT rich interactive domain 5A (MRF1-like) (ARID5A), mRNA [NM_212481]
A_33_P3235217	CTPS	-0.590163	-0.609685	-0.466821	-0.586165	1503	Hs.473087	CTP synthase	Homo sapiens CTP synthase (CTPS), mRNA [NM_001905]
A_23_P309246	ZNF498	-0.603524	-0.486085	-0.506299	-0.675984	221785	Hs.446297	zinc finger protein 498	Homo sapiens zinc finger protein 498 (ZNF498), mRNA [NM_145115]
A_23_P133995	PPIL1	-0.482206	-0.649884	-0.586672	-0.563314	51645	Hs.27693	peptidylprolyl isomerase (cyclophilin)-like 1	Homo sapiens peptidylprolyl isomerase (cyclophilin)-like 1 (PPIL1), mRNA [NM_016059]
A_33_P3364884	PDHB	-0.588033	-0.616683	-0.56283	-0.524476	5162	Hs.161357	pyruvate dehydrogenase (lipoamide) beta	Homo sapiens pyruvate dehydrogenase (lipoamide) beta (PDHB), nuclear gene encoding mitochondrial protein, transcript variant 1, mRNA [NM_000925]
A_24_P362646	TXNDC9	-0.646013	-0.55739	-0.52244	-0.599514	10190	Hs.536122	thioredoxin domain containing 9	Homo sapiens thioredoxin domain containing 9 (TXNDC9), mRNA [NM_005783]
A_33_P3286041	POLR3E	-0.497049	-0.652958	-0.657733	-0.545214	55718	Hs.460298	polymerase (RNA) III (DNA directed) polypeptide E (80kD)	Homo sapiens polymerase (RNA) III (DNA directed) polypeptide E (80kD) (POLR3E), mRNA [NM_018119]
A_23_P408239	PASK	-0.540813	-0.585968	-0.737132	-0.495134	23178	Hs.397891	PAS domain containing serine/threonine kinase	PAS domain containing serine/threonine kinase [Source:HGNC Symbol;Acc:17270] [ENST00000493544]
A_19_P00804596		-0.537374	-0.650199	-0.591268	-0.596649				lincRNA:chr17:21435959-21436405 reverse strand
A_33_P3362861	ZFP30	-0.710804	-0.584161	-0.598865	-0.499097	22835	Hs.716719	zinc finger protein 30 homolog (mouse)	Homo sapiens zinc finger protein 30 homolog (mouse) (ZFP30), mRNA [NM_014898]
A_23_P108342	ZNF571	-0.535265	-0.733198	-0.565083	-0.598073	51276	Hs.590944	zinc finger protein 571	Homo sapiens zinc finger protein 571 (ZNF571), mRNA [NM_016536]
A_23_P123108	AKAP9	-0.745542	-0.559438	-0.63706	-0.518857	10142	Hs.651221	A kinase (PRKA) anchor protein (yotiao) 9	A kinase (PRKA) anchor protein (yotiao) 9 [Source:HGNC Symbol;Acc:379] [ENST00000493453]
A_33_P3253069	MED23	-0.731996	-0.515892	-0.623126	-0.598596	9439	Hs.29679	mediator complex subunit 23	mediator complex subunit 23 [Source:HGNC Symbol;Acc:2372] [ENST00000368053]
A_33_P3230723	KIF1B	-0.647623	-0.646821	-0.633644	-0.541736	23095	Hs.97858	kinesin family member 1B	Homo sapiens kinesin family member 1B (KIF1B), transcript variant 2, mRNA [NM_183416]
A_32_P176550	JMY	-0.724129	-0.544547	-0.68765	-0.51591	133746	Hs.482605	junction mediating and regulatory protein, p53 cofactor	Homo sapiens junction mediating and regulatory protein, p53 cofactor (JMY), mRNA [NM_152405]
A_23_P12336	PRMT6	-0.539452	-0.619496	-0.578179	-0.73647	55170	Hs.26006	protein arginine methyltransferase 6	Homo sapiens protein arginine methyltransferase 6 (PRMT6), mRNA [NM_018137]
A_33_P3212982	PLEKHM1	-0.69425	-0.602347	-0.651283	-0.52913	9842	Hs.514242	pleckstrin homology domain containing, family M (with RUN domain) member 1	Homo sapiens pleckstrin homology domain containing, family M (with RUN domain) member 1 (PLEKHM1), transcript variant 1, mRNA [NM_014798]
A_23_P25433	C12orf4	-0.541594	-0.642613	-0.631308	-0.672954	57102	Hs.302977	chromosome 12 open reading frame 4	Homo sapiens chromosome 12 open reading frame 4 (C12orf4), mRNA [NM_020374]
A_23_P64232	ZNF259	-0.648042	-0.624016	-0.550197	-0.687637	8882	Hs.7165	zinc finger protein 259	Homo sapiens zinc finger protein 259 (ZNF259), mRNA [NM_003904]
A_23_P12079	KCNC4	-0.70041	-0.502378	-0.609198	-0.704336	3749	Hs.153521	potassium voltage-gated channel, Shaw-related subfamily, member 4	Homo sapiens potassium voltage-gated channel, Shaw-related subfamily, member 4 (KCNC4), transcript variant 3, mRNA [NM_001039574]
A_23_P219084	ZNF3	-0.670193	-0.641462	-0.496722	-0.711791	7551	Hs.435302	zinc finger protein 3	Homo sapiens zinc finger protein 3 (ZNF3), transcript variant 2, mRNA [NM_032924]
A_23_P347508	SELRC1	-0.603993	-0.616358	-0.549392	-0.784056	65260	Hs.349905	Sel1 repeat containing 1	Homo sapiens Sel1 repeat containing 1 (SELRC1), mRNA [NM_023077]
A_33_P3610406	ECEL1P2	-0.659279	-0.678771	-0.752795	-0.484758	347694	Hs.452575	endothelin converting enzyme-like 1, pseudogene 2	Homo sapiens endothelin converting enzyme-like 1, pseudogene 2 (ECEL1P2), non-coding RNA [NR_028501]
A_23_P41588	HARS2	-0.625601	-0.663457	-0.5488	-0.745493	23438	Hs.432560	histidyl-tRNA synthetase 2, mitochondrial (putative)	Homo sapiens histidyl-tRNA synthetase 2, mitochondrial (putative) (HARS2), nuclear gene encoding mitochondrial protein, mRNA [NM_012208]
A_33_P3259938	LOC100130547	-0.697621	-0.491754	-0.693189	-0.706269	100130547	Hs.495540	hypothetical LOC100130547	PREDICTED: Homo sapiens hypothetical LOC100130547 (LOC100130547), partial miscRNA [XR_113275]
A_23_P138760	CLCF1	-0.70072	-0.62849	-0.70538	-0.561948	23529	Hs.502977	cardiotrophin-like cytokine factor 1	Homo sapiens cardiotrophin-like cytokine factor 1 (CLCF1), transcript variant 1, mRNA [NM_013246]
A_23_P408108	MTERF	-0.677026	-0.743224	-0.50531	-0.672252	7978	Hs.532216	mitochondrial transcription termination factor	Homo sapiens mitochondrial transcription termination factor (MTERF), nuclear gene encoding mitochondrial protein, mRNA [NM_006980]
A_33_P3324765	CSNK1D	-0.721306	-0.603727	-0.536728	-0.746821	1453	Hs.631725	casein kinase 1, delta	Homo sapiens casein kinase 1, delta (CSNK1D), transcript variant 1, mRNA [NM_001893]
A_19_P00316404		-0.714263	-0.683377	-0.619896	-0.593202				lincRNA:chr17:21435180-21454915 reverse strand
A_23_P255523	ALKBH4	-0.738718	-0.544188	-0.658945	-0.673713	54784	Hs.658598	alkB, alkylation repair homolog 4 (E. coli)	Homo sapiens alkB, alkylation repair homolog 4 (E. coli) (ALKBH4), mRNA [NM_017621]
A_23_P356565	RRP8	-0.769067	-0.677698	-0.480895	-0.707521	23378	Hs.652255	ribosomal RNA processing 8, methyltransferase, homolog (yeast)	Homo sapiens ribosomal RNA processing 8, methyltransferase, homolog (yeast) (RRP8), mRNA [NM_015324]
A_33_P3390708	TMEM2	-0.812908	-0.669374	-0.578361	-0.577316	23670	Hs.494146	transmembrane protein 2	Homo sapiens transmembrane protein 2 (TMEM2), transcript variant 1, mRNA [NM_013390]
A_33_P3238196	ZNF33A	-0.701544	-0.759299	-0.596197	-0.588891	7581	Hs.435774	zinc finger protein 33A	Homo sapiens zinc finger protein 33A (ZNF33A), transcript variant 1, mRNA [NM_006954]
A_24_P59607	C17orf51	-0.67364	-0.716744	-0.700831	-0.562799	339263	Hs.514016	chromosome 17 open reading frame 51	Homo sapiens chromosome 17 open reading frame 51 (C17orf51), mRNA [NM_001113434]
A_24_P411186	BCL11A	-0.592046	-0.568874	-0.745006	-0.772272	53335	Hs.370549	B-cell CLL/lymphoma 11A (zinc finger protein)	Homo sapiens B-cell CLL/lymphoma 11A (zinc finger protein) (BCL11A), transcript variant 1, mRNA [NM_022893]
A_24_P317874	KIN	-0.679015	-0.682733	-0.582336	-0.747925	22944	Hs.397918	KIN, antigenic determinant of recA protein homolog (mouse)	Homo sapiens KIN, antigenic determinant of recA protein homolog (mouse) (KIN), mRNA [NM_012311]
A_33_P3258330	GDPD5	-0.653041	-0.759329	-0.601821	-0.694102	81544	Hs.503297	glycerophosphodiester phosphodiesterase domain containing 5	Homo sapiens glycerophosphodiester phosphodiesterase domain containing 5 (GDPD5), mRNA [NM_030792]
A_33_P3343616	PHF12	-0.530946	-0.82595	-0.703921	-0.648557	57649	Hs.730891	PHD finger protein 12	PHD finger protein 12 [Source:HGNC Symbol;Acc:20816] [ENST00000378879]
A_23_P205789	GABPB1	-0.638192	-0.73108	-0.72147	-0.621492	2553	Hs.654350	GA binding protein transcription factor, beta subunit 1	Homo sapiens GA binding protein transcription factor, beta subunit 1 (GABPB1), transcript variant gamma-1, mRNA [NM_002041]
A_23_P308032	NUP98	-0.570353	-0.834174	-0.712542	-0.598553	4928	Hs.524750	nucleoporin 98kDa	Homo sapiens nucleoporin 98kDa (NUP98), transcript variant 3, mRNA [NM_005387]
A_24_P63019	IL1R2	-0.654144	-0.728491	-0.616816	-0.721924	7850	Hs.25333	interleukin 1 receptor, type II	Homo sapiens interleukin 1 receptor, type II (IL1R2), transcript variant 1, mRNA [NM_004633]
A_33_P3316310	MTERFD2	-0.728866	-0.678888	-0.677479	-0.654663	130916	Hs.159556	MTERF domain containing 2	Homo sapiens MTERF domain containing 2 (MTERFD2), transcript variant 1, mRNA [NM_182501]
A_23_P100001	FAM174B	-0.629644	-0.798727	-0.653986	-0.662968	400451	Hs.27373	family with sequence similarity 174, member B	Homo sapiens family with sequence similarity 174, member B (FAM174B), mRNA [NM_207446]
A_33_P3302280	PDIK1L	-0.769006	-0.796481	-0.630913	-0.573591	149420	Hs.468801	PDLIM1 interacting kinase 1 like	Homo sapiens PDLIM1 interacting kinase 1 like (PDIK1L), transcript variant 1, mRNA [NM_152835]
A_23_P8240	FAM50B	-0.552052	-0.821244	-0.710822	-0.693154	26240	Hs.140944	family with sequence similarity 50, member B	Homo sapiens family with sequence similarity 50, member B (FAM50B), mRNA [NM_012135]
A_23_P338233	BCDIN3D	-0.797038	-0.822898	-0.572916	-0.608553	144233	Hs.142736	BCDIN3 domain containing	Homo sapiens BCDIN3 domain containing (BCDIN3D), mRNA [NM_181708]
A_33_P3361896	LOC100127994	-0.806465	-0.617057	-0.80143	-0.599555	100127994	Hs.689496	hypothetical protein LOC100127994	Homo sapiens cDNA FLJ45631 fis, clone CHONS2001797. [AK127538]
A_23_P92642	ANKHD1	-0.759421	-0.752945	-0.537283	-0.787296	54882	Hs.594084	ankyrin repeat and KH domain containing 1	Homo sapiens ankyrin repeat and KH domain containing 1 (ANKHD1), transcript variant 3, mRNA [NM_024668]
A_33_P3318187	CENPBD1	-0.567322	-0.7622	-0.759363	-0.759061	92806	Hs.513832	CENPB DNA-binding domains containing 1	Homo sapiens CENPB DNA-binding domains containing 1 (CENPBD1), mRNA [NM_145039]
A_23_P10591	METRNL	-0.726336	-0.852521	-0.608511	-0.688178	284207	Hs.378821	meteorin, glial cell differentiation regulator-like	Homo sapiens meteorin, glial cell differentiation regulator-like (METRNL), mRNA [NM_001004431]
A_23_P152181	POLR3E	-0.564719	-0.883939	-0.779148	-0.673625	55718	Hs.460298	polymerase (RNA) III (DNA directed) polypeptide E (80kD)	Homo sapiens polymerase (RNA) III (DNA directed) polypeptide E (80kD) (POLR3E), mRNA [NM_018119]
A_33_P3423859	PPP1R3D	-0.764896	-0.754239	-0.630114	-0.756681	5509	Hs.42215	protein phosphatase 1, regulatory (inhibitor) subunit 3D	Homo sapiens protein phosphatase 1, regulatory (inhibitor) subunit 3D (PPP1R3D), mRNA [NM_006242]
A_24_P322474	PDE4A	-0.747801	-0.684998	-0.806099	-0.683722	5141	Hs.89901	phosphodiesterase 4A, cAMP-specific	Homo sapiens phosphodiesterase 4A, cAMP-specific (PDE4A), transcript variant 4, mRNA [NM_006202]
A_23_P116168	KIAA1826	-0.654803	-0.852763	-0.59037	-0.835724	84437	Hs.266782	KIAA1826	Homo sapiens KIAA1826 (KIAA1826), mRNA [NM_032424]
A_24_P205019	ZNF250	-0.708761	-0.738195	-0.771524	-0.750888	58500	Hs.532277	zinc finger protein 250	Homo sapiens zinc finger protein 250 (ZNF250), transcript variant 1, mRNA [NM_021061]
A_24_P65941	C21orf96	-0.623418	-0.75466	-0.921226	-0.672635	80215	Hs.672131	chromosome 21 open reading frame 96	Homo sapiens chromosome 21 open reading frame 96 (C21orf96), non-coding RNA [NR_026812]
A_33_P3623118	LOC153577	-0.67084	-0.842434	-0.764566	-0.695106	153577	Hs.438905	hypothetical LOC153577	Homo sapiens cDNA FLJ30091 fis, clone BNGH41000017. [AK054653]
A_23_P426989	SH3BP5L	-0.776512	-0.697094	-0.743553	-0.757423	80851	Hs.298573	SH3-binding domain protein 5-like	Homo sapiens SH3-binding domain protein 5-like (SH3BP5L), mRNA [NM_030645]
A_23_P107036	TMEM11	-0.830078	-0.590801	-0.733497	-0.829167	8834	Hs.592945	transmembrane protein 11	Homo sapiens transmembrane protein 11 (TMEM11), transcript variant 1, mRNA [NM_003876]
A_23_P142872	TCF7L1	-0.954683	-0.721464	-0.675811	-0.697036	83439	Hs.516297	transcription factor 7-like 1 (T-cell specific, HMG-box)	Homo sapiens transcription factor 7-like 1 (T-cell specific, HMG-box) (TCF7L1), mRNA [NM_031283]
A_24_P406060	RNF144B	-0.816779	-0.752406	-0.752727	-0.72844	255488	Hs.148741	ring finger protein 144B	Homo sapiens ring finger protein 144B (RNF144B), mRNA [NM_182757]
A_23_P63153	DDX20	-0.692162	-0.857058	-0.653558	-0.863916	11218	Hs.591405	DEAD (Asp-Glu-Ala-Asp) box polypeptide 20	Homo sapiens DEAD (Asp-Glu-Ala-Asp) box polypeptide 20 (DDX20), mRNA [NM_007204]
A_23_P83714	ZNF707	-0.745401	-0.622925	-0.962236	-0.748557	286075	Hs.521922	zinc finger protein 707	Homo sapiens zinc finger protein 707 (ZNF707), transcript variant 1, mRNA [NM_173831]
A_33_P3732466	DKFZp547G183	-0.903151	-0.6687	-0.70308	-0.810884	55525	Hs.585502	hypothetical LOC55525	Homo sapiens mRNA; cDNA DKFZp547G183 (from clone DKFZp547G183). [AL359570]
A_33_P3249534	NEFM	-0.672225	-0.947383	-0.67146	-0.803875	4741	Hs.458657	neurofilament, medium polypeptide	Homo sapiens neurofilament, medium polypeptide (NEFM), transcript variant 1, mRNA [NM_005382]
A_23_P143173	SLA2	-0.859488	-0.90525	-0.770185	-0.574075	84174	Hs.713578	Src-like-adaptor 2	Homo sapiens Src-like-adaptor 2 (SLA2), transcript variant 1, mRNA [NM_032214]
A_33_P3409347	C19orf53	-0.778861	-0.80077	-0.945423	-0.590236	28974	Hs.231616	chromosome 19 open reading frame 53	Homo sapiens chromosome 19 open reading frame 53 (C19orf53), mRNA [NM_014047]
A_32_P5251	RARA	-0.763223	-0.691577	-0.821868	-0.883443	5914	Hs.654583	retinoic acid receptor, alpha	Homo sapiens retinoic acid receptor, alpha (RARA), transcript variant 2, mRNA [NM_001024809]
A_33_P3316313	MTERFD2	-0.805528	-0.861701	-0.6492	-0.858191	130916	Hs.159556	MTERF domain containing 2	Homo sapiens MTERF domain containing 2 (MTERFD2), transcript variant 1, mRNA [NM_182501]
A_23_P311616	JMJD6	-0.829624	-0.792537	-0.680423	-0.887563	23210	Hs.514505	jumonji domain containing 6	Homo sapiens jumonji domain containing 6 (JMJD6), transcript variant 2, mRNA [NM_015167]
A_19_P00808348		-0.716995	-0.893704	-0.861441	-0.721191				lincRNA:chr19:28268097-28296683 forward strand
A_24_P228637	SETD4	-0.916554	-0.849309	-0.716151	-0.712607	54093	Hs.606200	SET domain containing 4	Homo sapiens SET domain containing 4 (SETD4), transcript variant 2, mRNA [NM_001007259]
A_33_P3399019	ZNF816	-0.849124	-0.835896	-0.673445	-0.854737	125893	Hs.655592	zinc finger protein 816	Homo sapiens zinc finger protein 816 (ZNF816), transcript variant 1, mRNA [NM_001031665]
A_23_P362824	CSTF1	-0.84331	-0.824786	-0.606738	-0.951801	1477	Hs.172865	cleavage stimulation factor, 3' pre-RNA, subunit 1, 50kDa	Homo sapiens cleavage stimulation factor, 3' pre-RNA, subunit 1, 50kDa (CSTF1), transcript variant 2, mRNA [NM_001324]
A_33_P3281273	S1PR4	-0.892395	-0.704263	-0.797481	-0.836403	8698	Hs.662006	sphingosine-1-phosphate receptor 4	Homo sapiens sphingosine-1-phosphate receptor 4 (S1PR4), mRNA [NM_003775]
A_24_P173234	ZNF613	-0.704991	-0.917654	-0.899436	-0.729211	79898	Hs.183390	zinc finger protein 613	Homo sapiens zinc finger protein 613 (ZNF613), transcript variant 2, mRNA [NM_024840]
A_23_P404091	GRPEL2	-0.898465	-0.913945	-0.646313	-0.807194	134266	Hs.511816	GrpE-like 2, mitochondrial (E. coli)	Homo sapiens GrpE-like 2, mitochondrial (E. coli) (GRPEL2), nuclear gene encoding mitochondrial protein, mRNA [NM_152407]
A_33_P3311791	ZNF749	-0.818806	-0.796579	-0.728975	-0.925192	388567	Hs.695781	zinc finger protein 749	Homo sapiens zinc finger protein 749 (ZNF749), mRNA [NM_001023561]
A_33_P3311979	ZFPM1	-0.724328	-0.814827	-0.737547	-0.995951	161882	Hs.632218	zinc finger protein, multitype 1	Homo sapiens zinc finger protein, multitype 1 (ZFPM1), mRNA [NM_153813]
A_33_P3335902	ARMCX6	-0.919219	-0.848241	-0.859616	-0.66513	54470	Hs.83530	armadillo repeat containing, X-linked 6	Homo sapiens armadillo repeat containing, X-linked 6 (ARMCX6), transcript variant 3, mRNA [NM_001184768]
A_23_P301360	ZNF572	-0.763525	-0.688104	-0.847421	-0.994306	137209	Hs.175350	zinc finger protein 572	Homo sapiens zinc finger protein 572 (ZNF572), mRNA [NM_152412]
A_23_P259393	SFMBT1	-0.719261	-0.851508	-0.956081	-0.784427	51460	Hs.343679	Scm-like with four mbt domains 1	Homo sapiens Scm-like with four mbt domains 1 (SFMBT1), transcript variant 1, mRNA [NM_001005159]
A_24_P193600	ZNF174	-0.858627	-0.909578	-0.80666	-0.770085	7727	Hs.155204	zinc finger protein 174	Homo sapiens zinc finger protein 174 (ZNF174), transcript variant 1, mRNA [NM_003450]
A_33_P3283196	SCAF11	-0.978553	-0.919484	-0.725348	-0.73469	9169		SR-related CTD-associated factor 11	SR-related CTD-associated factor 11 [Source:HGNC Symbol;Acc:10784] [ENST00000395453]
A_23_P21706	CTPS	-0.80742	-0.937839	-0.947919	-0.670508	1503	Hs.473087	CTP synthase	Homo sapiens CTP synthase (CTPS), mRNA [NM_001905]
A_23_P255104	LHFPL2	-0.69538	-0.918737	-0.85125	-0.904359	10184	Hs.79299	lipoma HMGIC fusion partner-like 2	Homo sapiens lipoma HMGIC fusion partner-like 2 (LHFPL2), mRNA [NM_005779]
A_23_P216340	SLA	-0.692939	-1.01434	-0.951171	-0.727377	6503	Hs.75367	Src-like-adaptor	Homo sapiens Src-like-adaptor (SLA), transcript variant 1, mRNA [NM_001045556]
A_23_P83159	KLHL9	-0.850746	-0.977224	-0.773438	-0.820526	55958	Hs.522029	kelch-like 9 (Drosophila)	Homo sapiens kelch-like 9 (Drosophila) (KLHL9), mRNA [NM_018847]
A_23_P403521	C7orf36	-0.857607	-0.911227	-0.667019	-0.995094	57002	Hs.83313	chromosome 7 open reading frame 36	Homo sapiens chromosome 7 open reading frame 36 (C7orf36), mRNA [NM_020192]
A_33_P3552465	ZNF852	-0.785747	-0.88786	-0.926087	-0.853759	285346	Hs.648974	zinc finger protein 852	zinc finger protein 852 [Source:HGNC Symbol;Acc:27713] [ENST00000463067]
A_23_P8452	LFNG	-0.914815	-0.869742	-0.89136	-0.785891	3955	Hs.159142	LFNG O-fucosylpeptide 3-beta-N-acetylglucosaminyltransferase	Homo sapiens LFNG O-fucosylpeptide 3-beta-N-acetylglucosaminyltransferase (LFNG), transcript variant 1, mRNA [NM_001040167]
A_33_P3422822	GJC2	-0.827374	-0.688327	-0.930999	-1.02352	57165	Hs.100072	gap junction protein, gamma 2, 47kDa	Homo sapiens gap junction protein, gamma 2, 47kDa (GJC2), mRNA [NM_020435]
A_23_P162171	MCAM	-0.796151	-0.92217	-1.02744	-0.753679	4162	Hs.599039	melanoma cell adhesion molecule	Homo sapiens melanoma cell adhesion molecule (MCAM), mRNA [NM_006500]
A_23_P387552	RARG	-0.681073	-0.846851	-0.941153	-1.05637	5916	Hs.1497	retinoic acid receptor, gamma	Homo sapiens retinoic acid receptor, gamma (RARG), transcript variant 1, mRNA [NM_000966]
A_23_P136405	PDCD1	-0.814721	-0.86234	-1.00863	-0.843634	5133	Hs.158297	programmed cell death 1	Homo sapiens programmed cell death 1 (PDCD1), mRNA [NM_005018]
A_23_P127522	HYLS1	-0.916196	-0.78093	-0.794284	-1.03886	219844	Hs.585071	hydrolethalus syndrome 1	Homo sapiens hydrolethalus syndrome 1 (HYLS1), transcript variant 1, mRNA [NM_145014]
A_23_P27947	PDCD2L	-0.912815	-1.02472	-0.688365	-0.954027	84306	Hs.515344	programmed cell death 2-like	Homo sapiens programmed cell death 2-like (PDCD2L), mRNA [NM_032346]
A_23_P430181	ZBTB3	-0.970285	-0.748532	-0.867806	-0.999969	79842	Hs.147554	zinc finger and BTB domain containing 3	Homo sapiens zinc finger and BTB domain containing 3 (ZBTB3), mRNA [NM_024784]
A_33_P3287731	KAT6B	-0.770855	-1.07412	-0.756032	-0.996468	23522	Hs.35758	K(lysine) acetyltransferase 6B	Homo sapiens MYST histone acetyltransferase (monocytic leukemia) 4 (MYST4), mRNA [NM_012330]
A_24_P769672	C12orf73	-0.848821	-0.965776	-0.990752	-0.845286	728568	Hs.42547	chromosome 12 open reading frame 73	Homo sapiens chromosome 12 open reading frame 73 (C12orf73), mRNA [NM_001135570]
A_23_P6624	UMPS	-1.06792	-0.931463	-0.783644	-0.922081	7372	Hs.2057	uridine monophosphate synthetase	Homo sapiens uridine monophosphate synthetase (UMPS), transcript variant 1, mRNA [NM_000373]
A_33_P3290949	PTCD3	-0.860357	-1.00722	-0.897336	-0.944873	55037		Pentatricopeptide repeat domain 3	Pentatricopeptide repeat domain 3 [Source:HGNC Symbol;Acc:24717] [ENST00000487043]
A_24_P169544	ZNF17	-0.895742	-1.09971	-0.822154	-0.914641	7565	Hs.729403	zinc finger protein 17	Homo sapiens zinc finger protein 17 (ZNF17), mRNA [NM_006959]
A_23_P82162	SMPD2	-0.887123	-1.03096	-0.874169	-0.968388	6610	Hs.55235	sphingomyelin phosphodiesterase 2, neutral membrane (neutral sphingomyelinase)	Homo sapiens sphingomyelin phosphodiesterase 2, neutral membrane (neutral sphingomyelinase) (SMPD2), mRNA [NM_003080]
A_23_P109055	TP53RK	-1.0065	-0.876212	-0.922998	-0.955699	112858	Hs.440263	TP53 regulating kinase	Homo sapiens TP53 regulating kinase (TP53RK), mRNA [NM_033550]
A_23_P61057	IL16	-0.96173	-0.883143	-0.812318	-1.13155	3603	Hs.459095	interleukin 16	Homo sapiens interleukin 16 (IL16), transcript variant 1, mRNA [NM_004513]
A_24_P340128	P2RY8	-0.866705	-1.06582	-0.937462	-0.931493	286530	Hs.111377	purinergic receptor P2Y, G-protein coupled, 8	Homo sapiens purinergic receptor P2Y, G-protein coupled, 8 (P2RY8), mRNA [NM_178129]
A_23_P1956	TMEM223	-0.783399	-1.07948	-1.0175	-0.984735	79064	Hs.530463	transmembrane protein 223	Homo sapiens transmembrane protein 223 (TMEM223), mRNA [NM_001080501]
A_24_P186124	MTERFD2	-1.17303	-0.951972	-0.774473	-0.981256	130916	Hs.159556	MTERF domain containing 2	Homo sapiens MTERF domain containing 2 (MTERFD2), transcript variant 1, mRNA [NM_182501]
A_33_P3392892	ULK4	-0.841616	-1.15805	-0.907271	-0.984024	54986	Hs.656192	unc-51-like kinase 4 (C. elegans)	Homo sapiens unc-51-like kinase 4 (C. elegans) (ULK4), mRNA [NM_017886]
A_23_P114057	SEMA4C	-1.05682	-0.986466	-0.974482	-0.883154	54910	Hs.516220	sema domain, immunoglobulin domain (Ig), transmembrane domain (TM) and short cytoplasmic domain, (semaphorin) 4C	Homo sapiens sema domain, immunoglobulin domain (Ig), transmembrane domain (TM) and short cytoplasmic domain, (semaphorin) 4C (SEMA4C), mRNA [NM_017789]
A_23_P25638	RNF219	-0.976021	-1.0769	-0.995945	-0.867228	79596	Hs.567576	ring finger protein 219	Homo sapiens ring finger protein 219 (RNF219), mRNA [NM_024546]
A_33_P3248203	FUT5	-0.993346	-1.12556	-0.934957	-0.919063	2527	Hs.631843	fucosyltransferase 5 (alpha (1,3) fucosyltransferase)	Homo sapiens fucosyltransferase 5 (alpha (1,3) fucosyltransferase) (FUT5), mRNA [NM_002034]
A_24_P102920	WDR33	-1.01795	-1.15627	-1.02481	-0.874127	55339	Hs.554831	WD repeat domain 33	Homo sapiens WD repeat domain 33 (WDR33), transcript variant 2, mRNA [NM_001006622]
A_23_P259098	ZSCAN16	-0.932041	-1.12404	-1.02052	-1.08809	80345	Hs.656641	zinc finger and SCAN domain containing 16	Homo sapiens zinc finger and SCAN domain containing 16 (ZSCAN16), mRNA [NM_025231]
A_23_P12896	FANCF	-0.959053	-0.938718	-1.16178	-1.17175	2188	Hs.713574	Fanconi anemia, complementation group F	Homo sapiens Fanconi anemia, complementation group F (FANCF), mRNA [NM_022725]
A_33_P3393582	CCNDBP1	-0.957009	-1.13515	-1.02568	-1.12294	23582	Hs.36794	cyclin D-type binding-protein 1	full-length cDNA clone CS0DF007YO06 of Fetal brain of Homo sapiens (human). [CR614852]
A_24_P245838	MGAT3	-1.03946	-0.863397	-1.03913	-1.30767	4248	Hs.276808	mannosyl (beta-1,4-)-glycoprotein beta-1,4-N-acetylglucosaminyltransferase	Homo sapiens mannosyl (beta-1,4-)-glycoprotein beta-1,4-N-acetylglucosaminyltransferase (MGAT3), transcript variant 1, mRNA [NM_002409]
A_33_P3351745	PVRIG	-1.08043	-1.04379	-1.07617	-1.07349	79037	Hs.729356	poliovirus receptor related immunoglobulin domain containing	Homo sapiens poliovirus receptor related immunoglobulin domain containing (PVRIG), mRNA [NM_024070]
A_33_P3250438		-1.18923	-0.883213	-1.0962	-1.10905		Hs.356467		Homo sapiens cDNA clone IMAGE:3453690, partial cds. [BC000817]
A_33_P3282963	TJP2	-0.920129	-1.16528	-1.01459	-1.18142	9414		tight junction protein 2 (zona occludens 2)	tight junction protein 2 (zona occludens 2) [Source:HGNC Symbol;Acc:11828] [ENST00000377259]
A_23_P170574	SNAI3	-1.03615	-1.10453	-1.19599	-1.07494	333929	Hs.499548	snail homolog 3 (Drosophila)	Homo sapiens snail homolog 3 (Drosophila) (SNAI3), mRNA [NM_178310]
A_23_P257593	LOH12CR1	-1.13191	-1.10213	-1.20616	-0.977903	118426	Hs.720779	loss of heterozygosity, 12, chromosomal region 1	Homo sapiens loss of heterozygosity, 12, chromosomal region 1 (LOH12CR1), mRNA [NM_058169]
A_33_P3299421	ZNF530	-1.11525	-1.02735	-1.00403	-1.38004	348327	Hs.97111	zinc finger protein 530	Homo sapiens zinc finger protein 530 (ZNF530), mRNA [NM_020880]
A_23_P26687	TMEM186	-1.13169	-1.13974	-1.21002	-1.17656	25880	Hs.513330	transmembrane protein 186	Homo sapiens transmembrane protein 186 (TMEM186), mRNA [NM_015421]
A_23_P16096	PPAN	-1.33685	-1.11381	-0.957712	-1.28155	56342	Hs.14468	peter pan homolog (Drosophila)	Homo sapiens peter pan homolog (Drosophila) (PPAN), mRNA [NM_020230]
A_33_P3319925		-1.11175	-1.05528	-1.39576	-1.17876		Hs.160789		immunoresponsive 1 homolog (mouse) [Source:HGNC Symbol;Acc:33904] [ENST00000449753]
A_33_P3412438		-1.39096	-1.06487	-1.2844	-1.01206
A_23_P417891	ARHGEF7	-1.29232	-1.19756	-1.01751	-1.25018	8874	Hs.508738	Rho guanine nucleotide exchange factor (GEF) 7	Homo sapiens Rho guanine nucleotide exchange factor (GEF) 7 (ARHGEF7), transcript variant 2, mRNA [NM_145735]
A_23_P86917	FADD	-1.05599	-1.18681	-1.28591	-1.24907	8772	Hs.86131	Fas (TNFRSF6)-associated via death domain	Homo sapiens Fas (TNFRSF6)-associated via death domain (FADD), mRNA [NM_003824]
A_23_P113793	ZBED2	-1.14738	-1.28904	-1.30067	-1.10425	79413	Hs.136912	zinc finger, BED-type containing 2	Homo sapiens zinc finger, BED-type containing 2 (ZBED2), mRNA [NM_024508]
A_23_P320530	ZNF780A	-1.06103	-1.22502	-1.44383	-1.24236	284323	Hs.115140	zinc finger protein 780A	Homo sapiens zinc finger protein 780A (ZNF780A), transcript variant 2, mRNA [NM_001010880]
A_32_P234935	TARDBP	-1.2709	-1.42223	-1.14946	-1.24493	23435	Hs.300624	TAR DNA binding protein	Homo sapiens TAR DNA binding protein (TARDBP), mRNA [NM_007375]
A_23_P109913	CXCR6	-1.18065	-1.47425	-1.37277	-1.10339	10663	Hs.34526	chemokine (C-X-C motif) receptor 6	Homo sapiens chemokine (C-X-C motif) receptor 6 (CXCR6), mRNA [NM_006564]
A_19_P00322750		-1.46667	-1.306	-1.15238	-1.31245				lincRNA:chr14:23002319-23002507 forward strand
A_33_P3638471	TRGV7	-1.15796	-1.50169	-1.22583	-1.41606	6981	Hs.534032	T cell receptor gamma variable 7 (pseudogene)	Homo sapiens T cell receptor gamma variable 7 pseudogene, mRNA (cDNA clone IMAGE:5210958). [BC027954]
A_23_P56567	GEMIN6	-1.53648	-1.34859	-1.29656	-1.13211	79833	Hs.143818	gem (nuclear organelle) associated protein 6	Homo sapiens gem (nuclear organelle) associated protein 6 (GEMIN6), mRNA [NM_024775]
A_23_P123905	EXOSC3	-1.35422	-1.40005	-1.27732	-1.29903	51010	Hs.602571	exosome component 3	Homo sapiens exosome component 3 (EXOSC3), transcript variant 1, mRNA [NM_016042]
A_33_P3268723	ZKSCAN4	-1.35927	-1.19215	-1.64794	-1.31676	387032	Hs.44720	zinc finger with KRAB and SCAN domains 4	Homo sapiens zinc finger with KRAB and SCAN domains 4 (ZKSCAN4), mRNA [NM_019110]
A_23_P144916	GFPT2	-1.51698	-1.55179	-1.45537	-1.06924	9945	Hs.696497	glutamine-fructose-6-phosphate transaminase 2	Homo sapiens glutamine-fructose-6-phosphate transaminase 2 (GFPT2), mRNA [NM_005110]
A_33_P3335845	WDR33	-1.67014	-1.50397	-1.26514	-1.35364	55339	Hs.554831	WD repeat domain 33	Homo sapiens WD repeat domain 33 (WDR33), transcript variant 2, mRNA [NM_001006622]
A_23_P142969	ZNF2	-1.76685	-1.56916	-1.28236	-1.24771	7549	Hs.590916	zinc finger protein 2	Homo sapiens zinc finger protein 2 (ZNF2), transcript variant 1, mRNA [NM_021088]
A_33_P3289659	SERPINA1	-1.28949	-1.78754	-1.24881	-1.65711	5265	Hs.525557	serpin peptidase inhibitor, clade A (alpha-1 antiproteinase, antitrypsin), member 1	human full-length cDNA clone CS0DM003YH14 of Fetal liver of Homo sapiens (human). [BX248257]
A_19_P00806066		-1.64684	-1.57042	-1.42459	-1.40852				lincRNA:chr11:6764642-6767690 reverse strand
A_24_P227927	IL21R	-1.39549	-1.5433	-1.88109	-1.43442	50615	Hs.210546	interleukin 21 receptor	Homo sapiens interleukin 21 receptor (IL21R), transcript variant 2, mRNA [NM_181078]
A_23_P404536	ENPP3	-1.78634	-1.72453	-1.14499	-1.637	5169	Hs.486489	ectonucleotide pyrophosphatase/phosphodiesterase 3	Homo sapiens ectonucleotide pyrophosphatase/phosphodiesterase 3 (ENPP3), mRNA [NM_005021]
A_23_P79134	PLEKHF1	-2.05628	-1.69831	-1.76208	-1.76516	79156	Hs.466383	pleckstrin homology domain containing, family F (with FYVE domain) member 1	Homo sapiens pleckstrin homology domain containing, family F (with FYVE domain) member 1 (PLEKHF1), mRNA [NM_024310]
A_23_P213706	IL4	-2.37161	-1.62895	-1.66448	-2.01908	3565	Hs.73917	interleukin 4	Homo sapiens interleukin 4 (IL4), transcript variant 1, mRNA [NM_000589]
A_23_P369815	FASLG	-1.79674	-2.31456	-2.68727	-2.11874	356	Hs.2007	Fas ligand (TNF superfamily, member 6)	Homo sapiens Fas ligand (TNF superfamily, member 6) (FASLG), mRNA [NM_000639]

## Sheet: 4h
Additional file 2: Table, mRNAs differentially expressed in radiated vs. non-radiates PBMC.This table lists differentially expressed mRNA in human PBMC at 2, 4 and 20 h after irradiation
The table includes Probe Name on the Chip, Gene Symbol, the expression value of each sample expressed as log2 (irradiated sample/non-irradiated sample), Entrez Gene ID, Uni Gene ID, Gene Name and description.
1. Human PBMC at 4 h after irradiation.
		Expression Value Log2 [(sample/control)]
ProbeName	GeneSymbol	Donor 1	Donor 2	Donor3	Donor 4	EntrezGeneID	UniGeneID	GeneName	Description
A_19_P00805639		4.52062	3.71193	3.79161	4.08246				lincRNA:chr1:9233849-9234611 reverse strand
A_19_P00811688		3.04838	3.30095	4.16108	3.42654				lincRNA:chr1:9208086-9209181 reverse strand
A_33_P3324505		3.40466	3.21197	2.89227	4.11632
A_32_P886589	C12orf61	3.94844	2.92797	2.74905	3.62443	283416	Hs.375881	chromosome 12 open reading frame 61	Homo sapiens chromosome 12 open reading frame 61 (C12orf61), mRNA [NM_175895]
A_23_P380318	EGR4	2.54867	3.30309	2.98408	3.3728	1961	Hs.3052	early growth response 4	Homo sapiens early growth response 4 (EGR4), mRNA [NM_001965]
A_32_P56397	LOC731789	3.51593	2.64149	2.31605	3.01219	731789	Hs.178186	hypothetical LOC731789	Homo sapiens hypothetical LOC731789 (LOC731789), non-coding RNA [NR_026794]
A_19_P00808783		2.12725	2.91254	2.65144	3.71482				lincRNA:chr1:9206863-9241488 reverse strand
A_32_P80597	ELOVL6	2.70559	2.82756	2.81103	2.9241	79071	Hs.17519	ELOVL fatty acid elongase 6	ELOVL family member 6, elongation of long chain fatty acids (FEN1/Elo2, SUR4/Elo3-like, yeast) [Source:HGNC Symbol;Acc:15829] [ENST00000394607]
A_23_P70448	HIST1H1A	2.79211	3.18525	2.44552	2.82902	3024	Hs.150206	histone cluster 1, H1a	Homo sapiens histone cluster 1, H1a (HIST1H1A), mRNA [NM_005325]
A_19_P00805072		2.82252	2.15342	2.39565	3.47985				lincRNA:chr1:9233849-9234611 reverse strand
A_23_P69738	RASL11B	2.38381	2.00189	2.80161	3.58448	65997	Hs.8035	RAS-like, family 11, member B	Homo sapiens RAS-like, family 11, member B (RASL11B), mRNA [NM_023940]
A_23_P53370	RND1	2.85926	2.37555	2.59348	2.83258	27289	Hs.124940	Rho family GTPase 1	Homo sapiens Rho family GTPase 1 (RND1), mRNA [NM_014470]
A_33_P3419360	LOC731789	2.54996	1.94492	2.42267	3.49656	731789	Hs.634511	hypothetical LOC731789	Homo sapiens hypothetical LOC731789 (LOC731789), non-coding RNA [NR_026794]
A_33_P3402091	MERTK	2.24495	2.66559	2.96606	2.51324	10461	Hs.306178	c-mer proto-oncogene tyrosine kinase	Homo sapiens c-mer proto-oncogene tyrosine kinase (MERTK), mRNA [NM_006343]
A_33_P3294089		2.45843	2.48855	2.11677	3.26501
A_33_P3388636	FLJ40606	2.11532	2.47949	2.20627	2.98805	643549	Hs.472856	hypothetical protein LOC643549	Homo sapiens cDNA FLJ40606 fis, clone THYMU2011939. [AK097925]
A_24_P925664	MDM2	2.12547	2.39305	2.42351	2.82272	4193	Hs.484551	Mdm2 p53 binding protein homolog (mouse)	Homo sapiens Mdm2 p53 binding protein homolog (mouse) (MDM2), transcript variant MDM2, mRNA [NM_002392]
A_23_P211039	ADAMTS1	2.2057	2.87393	2.1753	2.45651	9510	Hs.643357	ADAM metallopeptidase with thrombospondin type 1 motif, 1	Homo sapiens ADAM metallopeptidase with thrombospondin type 1 motif, 1 (ADAMTS1), mRNA [NM_006988]
A_23_P416305	RPL27A	1.61031	2.59267	1.78809	3.40331	6157	Hs.523463	ribosomal protein L27a	Homo sapiens ribosomal protein L27a (RPL27A), mRNA [NM_000990]
A_23_P88303	HSPA2	2.09757	2.23291	2.1946	2.79455	3306	Hs.728938	heat shock 70kDa protein 2	Homo sapiens heat shock 70kDa protein 2 (HSPA2), mRNA [NM_021979]
A_33_P3301129		2.66958	2.06932	1.98348	2.54537
A_33_P3463355	LOC286121	3.20587	1.82273	2.21276	1.83569	286121	Hs.449418	hypothetical protein LOC286121	Homo sapiens hypothetical protein LOC286121, mRNA (cDNA clone IMAGE:4837614). [BC039302]
A_23_P209700	NMUR1	2.03499	1.99324	2.40494	2.61581	10316	Hs.471619	neuromedin U receptor 1	Homo sapiens neuromedin U receptor 1 (NMUR1), mRNA [NM_006056]
A_32_P198810	LOH12CR2	2.13946	2.25436	1.47488	3.17246	503693	Hs.67553	loss of heterozygosity, 12, chromosomal region 2	Homo sapiens loss of heterozygosity, 12, chromosomal region 2 (LOH12CR2), non-coding RNA [NR_024061]
A_23_P354341	CD160	1.80355	2.62112	2.31432	2.15996	11126	Hs.488237	CD160 molecule	Homo sapiens CD160 molecule (CD160), mRNA [NM_007053]
A_32_P133916	BNC2	2.08201	2.68264	2.11937	1.98813	54796	Hs.656581	basonuclin 2	Homo sapiens basonuclin 2 (BNC2), mRNA [NM_017637]
A_23_P28466	WDR69	2.71605	1.68681	2.25954	1.90983	164781	Hs.424594	WD repeat domain 69	Homo sapiens WD repeat domain 69 (WDR69), mRNA [NM_178821]
A_23_P12554	PKD2L1	2.92566	1.63125	1.56132	2.1927	9033	Hs.159241	polycystic kidney disease 2-like 1	Homo sapiens polycystic kidney disease 2-like 1 (PKD2L1), mRNA [NM_016112]
A_33_P3285734	FCRL6	1.75279	2.35888	1.73025	2.39257	343413	Hs.196955	Fc receptor-like 6	Homo sapiens Fc receptor-like 6 (FCRL6), mRNA [NM_001004310]
A_23_P329353	CNRIP1	1.56768	2.58958	2.74975	1.27158	25927	Hs.212885	cannabinoid receptor interacting protein 1	Homo sapiens cannabinoid receptor interacting protein 1 (CNRIP1), transcript variant CRIP1a, mRNA [NM_015463]
A_24_P930111	SLC4A10	1.66226	2.12397	2.32086	2.03996	57282	Hs.333958	solute carrier family 4, sodium bicarbonate transporter, member 10	Homo sapiens solute carrier family 4, sodium bicarbonate transporter, member 10 (SLC4A10), transcript variant 2, mRNA [NM_022058]
A_23_P13137		2.24047	1.83173	1.80888	2.17044		Hs.689625		PREDICTED: Homo sapiens hypothetical protein LOC100506886 (LOC100506886), mRNA [XM_003118980]
A_23_P15876	ALPK2	2.55823	1.06926	2.21034	2.19502	115701	Hs.628152	alpha-kinase 2	Homo sapiens alpha-kinase 2 (ALPK2), mRNA [NM_052947]
A_23_P38154	FDXR	1.7358	1.95988	1.74512	2.34309	2232	Hs.69745	ferredoxin reductase	Homo sapiens ferredoxin reductase (FDXR), nuclear gene encoding mitochondrial protein, transcript variant 2, mRNA [NM_004110]
A_33_P3363933	FCRL6	1.68002	2.24903	1.76451	2.06103	343413	Hs.196955	Fc receptor-like 6	Homo sapiens Fc receptor-like 6 (FCRL6), mRNA [NM_001004310]
A_24_P376129	DFNB31	1.85963	2.2215	1.42084	2.20028	25861	Hs.93836	deafness, autosomal recessive 31	deafness, autosomal recessive 31 [Source:HGNC Symbol;Acc:16361] [ENST00000374057]
A_19_P00811456		1.83454	1.84145	1.72767	2.28825				lincRNA:chrX:64042150-64093950 reverse strand
A_32_P516067	C10orf111	2.28163	1.66784	1.61633	2.10501	221060	Hs.567777	chromosome 10 open reading frame 111	Homo sapiens chromosome 10 open reading frame 111 (C10orf111), mRNA [NM_153244]
A_23_P104188	ELF3	2.25707	1.94062	1.97602	1.49204	1999	Hs.730618	E74-like factor 3 (ets domain transcription factor, epithelial-specific )	Homo sapiens E74-like factor 3 (ets domain transcription factor, epithelial-specific ) (ELF3), transcript variant 1, mRNA [NM_004433]
A_33_P3839897	RNU4ATAC	1.74243	1.18666	2.12642	2.60759	100151683	Hs.689638	RNA, U4atac small nuclear (U12-dependent splicing)	HHAGE001732 Human liver regeneration after partial hepatectomy Homo sapiens cDNA, mRNA sequence [DW419002]
A_19_P00316319		2.08217	1.88688	1.43744	2.17077				lincRNA:chr6:64472483-64499031 forward strand
A_23_P388871	HIST4H4	1.97227	1.97496	1.63018	1.9376	121504	Hs.718935	histone cluster 4, H4	Homo sapiens histone cluster 4, H4 (HIST4H4), mRNA [NM_175054]
A_23_P406071		1.8672	1.85553	1.40473	2.31427		Hs.655774		Homo sapiens cDNA FLJ39779 fis, clone SPLEN2001945. [AK097098]
A_33_P3244793	GADL1	1.32032	2.13424	1.50133	2.43831	339896	Hs.657052	glutamate decarboxylase-like 1	Homo sapiens glutamate decarboxylase-like 1 (GADL1), mRNA [NM_207359]
A_23_P30254	PLK2	1.77736	1.66858	1.70644	2.16723	10769	Hs.398157	polo-like kinase 2	Homo sapiens polo-like kinase 2 (PLK2), mRNA [NM_006622]
A_23_P206077	AEN	1.57341	2.06098	1.67295	2.00914	64782	Hs.436102	apoptosis enhancing nuclease	Homo sapiens apoptosis enhancing nuclease (AEN), mRNA [NM_022767]
A_19_P00804421		1.40728	2.03225	1.83163	2.00482				lincRNA:chr6:3176201-3194126 reverse strand
A_32_P405759	COL22A1	2.51378	1.77625	1.15629	1.80094	169044	Hs.117169	collagen, type XXII, alpha 1	Homo sapiens collagen, type XXII, alpha 1 (COL22A1), mRNA [NM_152888]
A_24_P356601	HEXIM1	1.92717	1.54842	1.79214	1.95137	10614	Hs.730687	hexamethylene bis-acetamide inducible 1	Homo sapiens hexamethylene bis-acetamide inducible 1 (HEXIM1), mRNA [NM_006460]
A_32_P68097	FAM135B	2.09503	0.921214	1.82508	2.36435	51059	Hs.126024	family with sequence similarity 135, member B	Homo sapiens family with sequence similarity 135, member B (FAM135B), mRNA [NM_015912]
A_23_P382775	BBC3	1.50251	1.804	1.73984	2.11135	27113	Hs.467020	BCL2 binding component 3	Homo sapiens BCL2 binding component 3 (BBC3), transcript variant 4, mRNA [NM_014417]
A_33_P3251073	TMEM52	1.36279	1.97719	1.94647	1.85309	339456	Hs.123423	transmembrane protein 52	Homo sapiens transmembrane protein 52 (TMEM52), mRNA [NM_178545]
A_19_P00331401		1.99403	1.57179	1.53331	2.02427				lincRNA:chr21:17256004-17265311 forward strand
A_23_P26570	TMED6	2.13732	1.36839	1.73047	1.80976	146456	Hs.729118	transmembrane emp24 protein transport domain containing 6	Homo sapiens transmembrane emp24 protein transport domain containing 6 (TMED6), mRNA [NM_144676]
A_33_P3666817	C10orf55	1.70006	1.88311	1.50844	1.86393	414236	Hs.585453	chromosome 10 open reading frame 55	Homo sapiens chromosome 10 open reading frame 55 (C10orf55), mRNA [NM_001001791]
A_23_P14124	RASL11A	1.95716	1.56064	1.17377	2.2324	387496	Hs.192131	RAS-like, family 11, member A	Homo sapiens RAS-like, family 11, member A (RASL11A), mRNA [NM_206827]
A_23_P16523	GDF15	1.82436	1.99544	1.17673	1.86781	9518	Hs.616962	growth differentiation factor 15	Homo sapiens growth differentiation factor 15 (GDF15), mRNA [NM_004864]
A_23_P70719	LAMA2	1.81003	1.89207	1.46411	1.68873	3908	Hs.200841	laminin, alpha 2	Homo sapiens laminin, alpha 2 (LAMA2), transcript variant 1, mRNA [NM_000426]
A_33_P3345344	DRGX	2.00603	1.31573	1.28403	2.24141	644168		dorsal root ganglia homeobox	dorsal root ganglia homeobox [Source:HGNC Symbol;Acc:21536] [ENST00000374139]
A_33_P3392525	ARL4D	1.76557	1.83634	1.36182	1.87993	379	Hs.183153	ADP-ribosylation factor-like 4D	Homo sapiens ADP-ribosylation factor-like 4D (ARL4D), mRNA [NM_001661]
A_23_P121665	SORCS2	2.21246	1.44494	1.16442	2.0048	57537	Hs.479099	sortilin-related VPS10 domain containing receptor 2	Homo sapiens sortilin-related VPS10 domain containing receptor 2 (SORCS2), mRNA [NM_020777]
A_23_P76078	IL23A	1.76832	1.86246	1.51225	1.67132	51561	Hs.98309	interleukin 23, alpha subunit p19	Homo sapiens interleukin 23, alpha subunit p19 (IL23A), mRNA [NM_016584]
A_33_P3273752		1.14724	2.385	1.43895	1.82491
A_23_P214244	ENPP5	1.48434	2.00415	2.14802	1.14756	59084	Hs.35198	ectonucleotide pyrophosphatase/phosphodiesterase 5 (putative)	Homo sapiens ectonucleotide pyrophosphatase/phosphodiesterase 5 (putative) (ENPP5), mRNA [NM_021572]
A_33_P3214501	AEN	1.4035	1.88265	1.52245	1.95986	64782	Hs.436102	apoptosis enhancing nuclease	Homo sapiens apoptosis enhancing nuclease (AEN), mRNA [NM_022767]
A_32_P703	LOC646626	1.63929	1.63015	1.69458	1.78519	646626	Hs.653214	hypothetical protein LOC646626	PREDICTED: Homo sapiens hypothetical protein LOC646626 (LOC646626), mRNA [XM_942822]
A_32_P120791	LOC727916	1.73202	1.19521	1.47662	2.29042	727916	Hs.706850	hypothetical protein LOC727916	Homo sapiens cDNA clone IMAGE:4830172. [BC040303]
A_32_P339640	C20orf197	1.33359	2.06169	2.09357	1.1689	284756	Hs.335319	chromosome 20 open reading frame 197	Homo sapiens chromosome 20 open reading frame 197 (C20orf197), mRNA [NM_173644]
A_33_P3401846		1.21408	1.08114	1.92786	2.43366
A_23_P4773	LILRB5	1.32718	1.73053	1.94118	1.64313	10990	Hs.655338	leukocyte immunoglobulin-like receptor, subfamily B (with TM and ITIM domains), member 5	Homo sapiens leukocyte immunoglobulin-like receptor, subfamily B (with TM and ITIM domains), member 5 (LILRB5), transcript variant 2, mRNA [NM_006840]
A_33_P3379482	LOC100130581	1.98817	1.6109	1.26932	1.72432	100130581	Hs.546897	hypothetical LOC100130581	full-length cDNA clone CS0DL005YO03 of B cells (Ramos cell line) Cot 25-normalized of Homo sapiens (human). [CR613334]
A_33_P3239654	HCG4B	2.16098	1.22274	1.26731	1.93534	80868	Hs.181244	HLA complex group 4B (non-protein coding)	Homo sapiens cDNA FLJ32165 fis, clone PLACE6000424. [AK056727]
A_23_P362148	DNER	1.82483	1.29037	1.04927	2.38775	92737	Hs.234074	delta/notch-like EGF repeat containing	Homo sapiens delta/notch-like EGF repeat containing (DNER), mRNA [NM_139072]
A_24_P926507	SLC14A1	2.06122	1.26827	1.01078	2.20751	6563	Hs.101307	solute carrier family 14 (urea transporter), member 1 (Kidd blood group)	Homo sapiens solute carrier family 14 (urea transporter), member 1 (Kidd blood group) (SLC14A1), transcript variant 4, mRNA [NM_001146037]
A_19_P00316010		1.67276	2.01693	1.52401	1.32181				lincRNA:chr17:67547498-67549996 forward strand
A_23_P145485	ULBP2	1.66453	1.79776	1.11664	1.95582	80328	Hs.656778	UL16 binding protein 2	Homo sapiens UL16 binding protein 2 (ULBP2), mRNA [NM_025217]
A_19_P00810202		1.81369	1.62302	1.56815	1.47639				lincRNA:chr11:508000-516800 reverse strand
A_33_P3282688	LOC100130027	1.93058	1.52728	1.38569	1.6202	100130027	Hs.639618	hypothetical LOC100130027	PREDICTED: Homo sapiens hypothetical LOC100130027 (LOC100130027), partial miscRNA [XR_110587]
A_24_P314786	SLC4A10	1.59413	2.16288	0.813643	1.89026	57282	Hs.333958	solute carrier family 4, sodium bicarbonate transporter, member 10	Homo sapiens solute carrier family 4, sodium bicarbonate transporter, member 10 (SLC4A10), transcript variant 2, mRNA [NM_022058]
A_33_P3415888	TEPP	1.32647	2.35869	1.66436	1.07557	374739	Hs.132976	testis, prostate and placenta expressed	Homo sapiens testis, prostate and placenta expressed (TEPP), transcript variant 1, mRNA [NM_199046]
A_19_P00321253		1.35517	1.52117	1.67452	1.87171				lincRNA:chr9:138999696-139000927 reverse strand
A_19_P00326532	XLOC_007206	1.93669	1.40924	1.58744	1.48405				BROAD lincRNAs version v2 (http://www.broadinstitute.org/genome_bio/human_lincrnas/)
A_23_P502750	MDM2	1.41199	1.61605	1.46386	1.89942	4193	Hs.484551	Mdm2 p53 binding protein homolog (mouse)	Homo sapiens Mdm2 p53 binding protein homolog (mouse) (MDM2), transcript variant MDM2, mRNA [NM_002392]
A_24_P398810	EIF5	1.53833	1.35756	1.72559	1.7046	1983	Hs.433702	eukaryotic translation initiation factor 5	Homo sapiens eukaryotic translation initiation factor 5 (EIF5), transcript variant 1, mRNA [NM_001969]
A_23_P95060	EPHB3	1.54686	1.74869	2.00176	1.01942	2049	Hs.2913	EPH receptor B3	Homo sapiens EPH receptor B3 (EPHB3), mRNA [NM_004443]
A_33_P3221114	JAKMIP1	1.48172	1.9645	1.42385	1.44274	152789	Hs.479066	janus kinase and microtubule interacting protein 1	Homo sapiens janus kinase and microtubule interacting protein 1 (JAKMIP1), transcript variant 2, mRNA [NM_144720]
A_33_P3228603		1.85464	1.85689	1.69281	0.902572
A_33_P3373009		1.04058	1.29611	1.63399	2.26784
A_33_P3252834	PHLDA3	1.59291	1.69667	0.940145	1.99657	23612	Hs.268557	pleckstrin homology-like domain, family A, member 3	Homo sapiens pleckstrin homology-like domain, family A, member 3 (PHLDA3), mRNA [NM_012396]
A_32_P902988	MATN1	1.31925	1.46684	1.56097	1.86643	4146	Hs.150366	matrilin 1, cartilage matrix protein	Homo sapiens matrilin 1, cartilage matrix protein (MATN1), mRNA [NM_002379]
A_33_P3227904	SLC25A34	1.58693	1.45678	1.33949	1.81121	284723	Hs.631867	solute carrier family 25, member 34	Homo sapiens solute carrier family 25, member 34 (SLC25A34), mRNA [NM_207348]
A_23_P431179	HIST1H4A	1.48285	1.94257	1.18193	1.57831	8359	Hs.248178	histone cluster 1, H4a	Homo sapiens histone cluster 1, H4a (HIST1H4A), mRNA [NM_003538]
A_24_P261760	KLRG1	1.50054	1.48911	1.77032	1.40417	10219	Hs.558446	killer cell lectin-like receptor subfamily G, member 1	Homo sapiens killer cell lectin-like receptor subfamily G, member 1 (KLRG1), mRNA [NM_005810]
A_33_P3317628	PKP3	1.21869	1.90948	1.69213	1.34104	11187	Hs.534395	plakophilin 3	Homo sapiens plakophilin 3 (PKP3), mRNA [NM_007183]
A_19_P00808792		1.30271	1.17536	2.03316	1.64012				lincRNA:chr13:48581699-48595174 reverse strand
A_33_P3245484	LOC100131000	2.06988	1.29165	0.82796	1.95796	100131000	Hs.658271	hypothetical protein LOC100131000	Homo sapiens cDNA FLJ42370 fis, clone UTERU2030280. [AK124361]
A_33_P3695899	FLJ31104	1.23562	1.80898	1.4881	1.58086	441072	Hs.482141	hypothetical LOC441072	PREDICTED: Homo sapiens hypothetical LOC441072 (FLJ31104), partial miscRNA [XR_108600]
A_32_P177955	LOC441461	1.51883	1.5374	1.29018	1.75948	441461	Hs.163155	hypothetical LOC441461	Homo sapiens hypothetical LOC441461 (LOC441461), non-coding RNA [NR_038853]
A_24_P766716	CMKLR1	1.58952	1.81817	1.17942	1.49743	1240	Hs.197143	chemokine-like receptor 1	Homo sapiens chemokine-like receptor 1 (CMKLR1), transcript variant 1, mRNA [NM_001142343]
A_32_P71113	SCAI	1.41623	1.50427	1.45608	1.69535	286205	Hs.59504	suppressor of cancer cell invasion	Homo sapiens suppressor of cancer cell invasion (SCAI), transcript variant 1, mRNA [NM_173690]
A_33_P3351686	CCDC17	1.96092	1.39373	1.21288	1.49444	149483	Hs.18912	coiled-coil domain containing 17	Homo sapiens coiled-coil domain containing 17 (CCDC17), transcript variant 1, mRNA [NM_001114938]
A_33_P3326767	LOC100129597	1.33795	1.27083	2.22461	1.22073	100129597		hypothetical LOC100129597	PREDICTED: Homo sapiens hypothetical LOC100129597 (LOC100129597), partial miscRNA [XR_110123]
A_33_P3376017		1.16103	1.96596	1.32854	1.59038				Homo sapiens mRNA for proteasome beta 2 subunit variant protein. [AB209470]
A_23_P253752	FAM54A	1.25932	1.43511	1.45307	1.83989	113115	Hs.121536	family with sequence similarity 54, member A	Homo sapiens family with sequence similarity 54, member A (FAM54A), transcript variant 2, mRNA [NM_138419]
A_23_P375419	TTC16	1.36281	1.3217	1.5532	1.74838	158248	Hs.642748	tetratricopeptide repeat domain 16	Homo sapiens tetratricopeptide repeat domain 16 (TTC16), mRNA [NM_144965]
A_32_P209208	CAPS2	1.21082	1.25339	1.72448	1.75715	84698	Hs.407154	calcyphosine 2	Homo sapiens calcyphosine 2 (CAPS2), mRNA [NM_032606]
A_23_P360744	RAG1	2.21094	1.03879	1.33288	1.36186	5896	Hs.73958	recombination activating gene 1	Homo sapiens recombination activating gene 1 (RAG1), mRNA [NM_000448]
A_23_P303803	C19orf18	1.15662	2.08535	1.56131	1.10179	147685	Hs.134209	chromosome 19 open reading frame 18	Homo sapiens chromosome 19 open reading frame 18 (C19orf18), mRNA [NM_152474]
A_33_P3288614		1.36015	1.28243	1.50275	1.73265
A_23_P374322	C13orf31	1.51836	1.48375	1.17989	1.64739	144811	Hs.210586	chromosome 13 open reading frame 31	Homo sapiens chromosome 13 open reading frame 31 (C13orf31), transcript variant 2, mRNA [NM_153218]
A_33_P3367692	CFH	1.62711	1.5157	1.00372	1.66381	3075	Hs.363396	complement factor H	Homo sapiens complement factor H (CFH), transcript variant 2, mRNA [NM_001014975]
A_23_P14734	RPS27L	1.28306	1.77785	1.15313	1.54978	51065	Hs.108957	ribosomal protein S27-like	Homo sapiens ribosomal protein S27-like (RPS27L), mRNA [NM_015920]
A_24_P357465	TP53INP2	1.55064	1.24169	1.27996	1.66962	58476	Hs.516994	tumor protein p53 inducible nuclear protein 2	Homo sapiens tumor protein p53 inducible nuclear protein 2 (TP53INP2), mRNA [NM_021202]
A_23_P24157	PYROXD2	1.09847	1.41652	1.40943	1.80384	84795	Hs.238303	pyridine nucleotide-disulphide oxidoreductase domain 2	Homo sapiens pyridine nucleotide-disulphide oxidoreductase domain 2 (PYROXD2), mRNA [NM_032709]
A_24_P247732	SLC5A6	1.5607	1.41402	1.08183	1.65971	8884	Hs.435735	solute carrier family 5 (sodium-dependent vitamin transporter), member 6	Homo sapiens solute carrier family 5 (sodium-dependent vitamin transporter), member 6 (SLC5A6), transcript variant 1, mRNA [NM_021095]
A_32_P25357	CDH15	1.84013	1.6246	0.675706	1.56495	1013	Hs.148090	cadherin 15, type 1, M-cadherin (myotubule)	Homo sapiens cadherin 15, type 1, M-cadherin (myotubule) (CDH15), mRNA [NM_004933]
A_33_P3266993		1.44164	1.56741	1.25511	1.43239		Hs.663278		PREDICTED: Homo sapiens hypothetical protein LOC100506344 (LOC100506344), mRNA [XM_003118742]
A_19_P00806281		1.91011	1.00858	0.997466	1.77843				lincRNA:chr21:17256004-17265279 forward strand
A_19_P00810040		1.05138	1.50201	1.39979	1.73268				lincRNA:chrX:64042150-64093950 forward strand
A_23_P100642	PNMT	1.06978	2.0621	1.62758	0.924107	5409	Hs.1892	phenylethanolamine N-methyltransferase	Homo sapiens phenylethanolamine N-methyltransferase (PNMT), mRNA [NM_002686]
A_23_P121657	HS3ST1	1.18274	2.10668	0.953136	1.42585	9957	Hs.507348	heparan sulfate (glucosamine) 3-O-sulfotransferase 1	Homo sapiens heparan sulfate (glucosamine) 3-O-sulfotransferase 1 (HS3ST1), mRNA [NM_005114]
A_23_P105465	CMKLR1	1.55042	1.46668	0.987883	1.65041	1240	Hs.197143	chemokine-like receptor 1	Homo sapiens chemokine-like receptor 1 (CMKLR1), transcript variant 2, mRNA [NM_004072]
A_19_P00325639		1.32992	1.47356	1.53595	1.29952				lincRNA:chr1:173831852-173837251 forward strand
A_33_P3246883	DMKN	0.9389	2.09035	1.20127	1.37225	93099	Hs.417795	dermokine	Homo sapiens dermokine (DMKN), transcript variant 2, mRNA [NM_033317]
A_23_P19291	TUBB2A	1.18727	1.54772	1.28873	1.54798	7280	Hs.654543	tubulin, beta 2A	Homo sapiens tubulin, beta 2A (TUBB2A), mRNA [NM_001069]
A_33_P3396766	LOC100131738	1.22045	0.810254	1.54622	1.99468	100131738	Hs.649476	hypothetical LOC100131738	PREDICTED: Homo sapiens hypothetical LOC100131738 (LOC100131738), partial miscRNA [XR_108808]
A_33_P3356857	KIF9	1.63777	1.8327	1.1685	0.921575	64147	Hs.373947	kinesin family member 9	kinesin family member 9 [Source:HGNC Symbol;Acc:16666] [ENST00000487440]
A_23_P75283	RBP4	1.68386	1.40475	0.987276	1.45711	5950	Hs.50223	retinol binding protein 4, plasma	Homo sapiens retinol binding protein 4, plasma (RBP4), mRNA [NM_006744]
A_19_P00315502	XLOC_008373	1.36763	2.0264	1.36053	0.775637				BROAD lincRNAs version v2 (http://www.broadinstitute.org/genome_bio/human_lincrnas/)
A_23_P35082	SESN2	1.31208	1.30717	1.34781	1.55994	83667	Hs.469543	sestrin 2	Homo sapiens sestrin 2 (SESN2), mRNA [NM_031459]
A_33_P3309859		1.04095	1.20091	1.70544	1.57038
A_33_P3290343	CYP1B1	0.90064	1.52395	1.70479	1.37188	1545	Hs.154654	cytochrome P450, family 1, subfamily B, polypeptide 1	Homo sapiens cytochrome P450, family 1, subfamily B, polypeptide 1 (CYP1B1), mRNA [NM_000104]
A_23_P129291	TGM5	1.16343	1.93031	1.48599	0.913132	9333	Hs.129719	transglutaminase 5	Homo sapiens transglutaminase 5 (TGM5), transcript variant 1, mRNA [NM_201631]
A_24_P126406	DNAH17	1.90292	1.00134	0.933127	1.65444	8632	Hs.375975	dynein, axonemal, heavy chain 17	Homo sapiens dynein, axonemal, heavy chain 17 (DNAH17), mRNA [NM_173628]
A_19_P00812297		1.59914	0.866878	1.69515	1.32661				lincRNA:chr4:16239127-16289577 forward strand
A_19_P00317639		1.03741	1.4729	1.48031	1.47004				lincRNA:chr8:126934551-126963394 reverse strand
A_33_P3265394	WDR74	1.39851	1.54801	0.960928	1.55188	54663	Hs.730651	WD repeat domain 74	WD repeat domain 74 [Source:HGNC Symbol;Acc:25529] [ENST00000538098]
A_24_P759674	OBFC1	1.71664	1.16462	0.86556	1.70986	79991	Hs.62314	oligonucleotide/oligosaccharide-binding fold containing 1	Homo sapiens oligonucleotide/oligosaccharide-binding fold containing 1 (OBFC1), mRNA [NM_024928]
A_23_P166566	CCDC48	1.27476	1.18777	1.98272	1.00503	79825	Hs.134807	coiled-coil domain containing 48	Homo sapiens coiled-coil domain containing 48 (CCDC48), mRNA [NM_024768]
A_33_P3422802	ULBP1	1.34892	1.54459	0.918883	1.62338	80329	Hs.653255	UL16 binding protein 1	Homo sapiens UL16 binding protein 1 (ULBP1), mRNA [NM_025218]
A_24_P943815	PNPLA4	1.5907	1.34151	1.04415	1.43905	8228	Hs.264	patatin-like phospholipase domain containing 4	Homo sapiens patatin-like phospholipase domain containing 4 (PNPLA4), transcript variant 1, mRNA [NM_004650]
A_33_P3223002	GPR77	1.63534	0.837566	1.66938	1.21564	27202	Hs.534412	G protein-coupled receptor 77	Homo sapiens G protein-coupled receptor 77 (GPR77), mRNA [NM_018485]
A_23_P47614	PHLDA2	1.32605	1.67843	1.00461	1.33532	7262	Hs.154036	pleckstrin homology-like domain, family A, member 2	Homo sapiens pleckstrin homology-like domain, family A, member 2 (PHLDA2), mRNA [NM_003311]
A_33_P3346771	AKD1	1.25436	1.40968	0.720192	1.95254	221264	Hs.205144	adenylate kinase domain containing 1	adenylate kinase domain containing 1 [Source:HGNC Symbol;Acc:33814] [ENST00000466992]
A_32_P167705	AGBL2	0.966701	1.24743	1.55665	1.55056	79841	Hs.147377	ATP/GTP binding protein-like 2	Homo sapiens ATP/GTP binding protein-like 2 (AGBL2), mRNA [NM_024783]
A_33_P3511777	LOC201477	1.39913	1.33047	1.19195	1.39712	201477	Hs.627208	hypothetical LOC201477	Homo sapiens hypothetical LOC201477 (LOC201477), non-coding RNA [NR_038895]
A_23_P98565	MS4A14	1.14868	1.34162	1.50166	1.31144	84689	Hs.709736	membrane-spanning 4-domains, subfamily A, member 14	Homo sapiens membrane-spanning 4-domains, subfamily A, member 14 (MS4A14), transcript variant 1, mRNA [NM_032597]
A_19_P00322310		1.94711	0.914565	1.48547	0.935495				lincRNA:chr4:79567370-79603853 forward strand
A_33_P3214925	MIB2	1.43447	0.862772	1.47162	1.4625	142678		mindbomb homolog 2 (Drosophila)	mindbomb homolog 2 (Drosophila) [Source:HGNC Symbol;Acc:30577] [ENST00000477990]
A_19_P00812310	XLOC_013921	1.15749	1.32729	1.89282	0.851961				BROAD lincRNAs version v2 (http://www.broadinstitute.org/genome_bio/human_lincrnas/)
A_23_P335452	ZCCHC24	1.37148	0.920471	1.65929	1.27317	219654	Hs.523080	zinc finger, CCHC domain containing 24	Homo sapiens zinc finger, CCHC domain containing 24 (ZCCHC24), mRNA [NM_153367]
A_23_P151710	PTGER2	1.13373	1.5683	1.34765	1.15691	5732	Hs.2090	prostaglandin E receptor 2 (subtype EP2), 53kDa	Homo sapiens prostaglandin E receptor 2 (subtype EP2), 53kDa (PTGER2), mRNA [NM_000956]
A_24_P12690	IDO2	1.82185	1.46457	0.977191	0.940463	169355	Hs.676257	indoleamine 2,3-dioxygenase 2	Homo sapiens indoleamine 2,3-dioxygenase 2 (IDO2), mRNA [NM_194294]
A_19_P00806947		1.1369	1.33264	1.22658	1.50726				lincRNA:chrX:45897556-45923781 reverse strand
A_24_P373152	CFL2	1.59573	0.79505	1.37388	1.4375	1073	Hs.180141	cofilin 2 (muscle)	Homo sapiens cofilin 2 (muscle) (CFL2), transcript variant 1, mRNA [NM_021914]
A_23_P56559	DHRS9	1.42983	0.944952	1.59938	1.22295	10170	Hs.179608	dehydrogenase/reductase (SDR family) member 9	Homo sapiens dehydrogenase/reductase (SDR family) member 9 (DHRS9), transcript variant 1, mRNA [NM_005771]
A_33_P3342967	LOC100129186	1.21026	1.37605	1.41474	1.19356	100129186	Hs.634508	hypothetical LOC100129186	Homo sapiens cDNA FLJ46336 fis, clone TESTI4046090. [AK128204]
A_23_P52207	BAMBI	1.17066	1.28713	1.10174	1.63005	25805	Hs.533336	BMP and activin membrane-bound inhibitor homolog (Xenopus laevis)	Homo sapiens BMP and activin membrane-bound inhibitor homolog (Xenopus laevis) (BAMBI), mRNA [NM_012342]
A_33_P3215128	IBA57	1.29064	1.16935	1.11655	1.6009	200205	Hs.237017	IBA57, iron-sulfur cluster assembly homolog (S. cerevisiae)	Homo sapiens IBA57, iron-sulfur cluster assembly homolog (S. cerevisiae) (IBA57), mRNA [NM_001010867]
A_32_P174083	CYCS	1.33453	1.13043	1.315	1.38584	54205	Hs.437060	cytochrome c, somatic	Homo sapiens cytochrome c, somatic (CYCS), nuclear gene encoding mitochondrial protein, mRNA [NM_018947]
A_19_P00316324	XLOC_000626	0.953126	1.53276	1.31475	1.36412				BROAD lincRNAs version v2 (http://www.broadinstitute.org/genome_bio/human_lincrnas/)
A_23_P109034	SDC4	1.29661	1.33095	1.33143	1.17263	6385	Hs.632267	syndecan 4	Homo sapiens syndecan 4 (SDC4), mRNA [NM_002999]
A_32_P156373		1.38613	0.94956	1.27287	1.52002		Hs.666632		DA110513 BRACE3 Homo sapiens cDNA clone BRACE3027555 5', mRNA sequence [DA110513]
A_23_P304450	GATA6	1.36734	1.50927	0.612169	1.62702	2627	Hs.514746	GATA binding protein 6	Homo sapiens GATA binding protein 6 (GATA6), mRNA [NM_005257]
A_19_P00329068		1.3897	1.17768	1.01152	1.53262				lincRNA:chr10:1095825-1101640 forward strand
A_23_P108404	AGAP1	1.00357	1.23355	1.58594	1.28842	116987	Hs.435039	ArfGAP with GTPase domain, ankyrin repeat and PH domain 1	Homo sapiens ArfGAP with GTPase domain, ankyrin repeat and PH domain 1 (AGAP1), transcript variant 1, mRNA [NM_001037131]
A_33_P3274319	TMEM52	0.95734	1.31605	1.70819	1.1281	339456	Hs.123423	transmembrane protein 52	Homo sapiens transmembrane protein 52 (TMEM52), mRNA [NM_178545]
A_23_P40174	MMP9	1.41634	1.10613	1.25601	1.33099	4318	Hs.297413	matrix metallopeptidase 9 (gelatinase B, 92kDa gelatinase, 92kDa type IV collagenase)	Homo sapiens matrix metallopeptidase 9 (gelatinase B, 92kDa gelatinase, 92kDa type IV collagenase) (MMP9), mRNA [NM_004994]
A_23_P334870	TMEM217	1.44204	1.50876	0.716488	1.4416	221468	Hs.520101	transmembrane protein 217	Homo sapiens transmembrane protein 217 (TMEM217), transcript variant 1, mRNA [NM_145316]
A_19_P00812050	XLOC_003482	1.44162	1.30927	1.18831	1.16284				BROAD lincRNAs version v2 (http://www.broadinstitute.org/genome_bio/human_lincrnas/)
A_33_P3303250	LOC100129999	1.82815	1.31387	0.86896	1.06968	100129999	Hs.650691	hypothetical LOC100129999	PREDICTED: Homo sapiens hypothetical LOC100129999 (LOC100129999), miscRNA [XR_109859]
A_33_P3258612	PCNA	1.07238	1.24905	1.2092	1.54403	5111	Hs.147433	proliferating cell nuclear antigen	Homo sapiens proliferating cell nuclear antigen (PCNA), transcript variant 1, mRNA [NM_002592]
A_32_P12994	LOC440900	1.32233	1.00968	1.4525	1.27396	440900	Hs.662205	hypothetical LOC440900	Homo sapiens hypothetical LOC440900 (LOC440900), non-coding RNA [NR_034128]
A_33_P3728698	FLJ45248	1.2894	1.28424	1.36539	1.11774	401472	Hs.224506	FLJ45248 protein	Homo sapiens cDNA FLJ45248 fis, clone BRHIP2006819. [AK127183]
A_23_P89249	ERBB2	1.16317	1.62944	0.967615	1.29262	2064	Hs.446352	v-erb-b2 erythroblastic leukemia viral oncogene homolog 2, neuro/glioblastoma derived oncogene homolog (avian)	Homo sapiens v-erb-b2 erythroblastic leukemia viral oncogene homolog 2, neuro/glioblastoma derived oncogene homolog (avian) (ERBB2), transcript variant 2, mRNA [NM_001005862]
A_23_P324754	KIAA1199	1.31686	0.614112	1.3768	1.7434	57214	Hs.459088	KIAA1199	Homo sapiens KIAA1199 (KIAA1199), mRNA [NM_018689]
A_33_P3227551	ZNF331	1.34643	1.22568	0.72893	1.7472	55422		zinc finger protein 331	zinc finger protein 331 [Source:HGNC Symbol;Acc:15489] [ENST00000509069]
A_19_P00809656		1.14539	1.50511	0.760215	1.62756				lincRNA:chr7:45019225-45026725 reverse strand
A_23_P28886	PCNA	1.12409	1.23751	1.18933	1.48396	5111	Hs.147433	proliferating cell nuclear antigen	Homo sapiens proliferating cell nuclear antigen (PCNA), transcript variant 1, mRNA [NM_002592]
A_19_P00320727		1.71922	0.759878	1.39088	1.16231				lincRNA:chr4:68286476-68300496 reverse strand
A_24_P89457	CDKN1A	1.3128	1.55328	0.690328	1.46938	1026	Hs.370771	cyclin-dependent kinase inhibitor 1A (p21, Cip1)	Homo sapiens cyclin-dependent kinase inhibitor 1A (p21, Cip1) (CDKN1A), transcript variant 2, mRNA [NM_078467]
A_33_P3214516		1.23223	1.55886	1.22455	1.00607		Hs.74647		Human T-cell receptor rearranged delta-chain mRNA V-region (V-delta 3-J), partial cds. [M21784]
A_32_P130577		1.54054	0.748428	1.43768	1.29226		Hs.111749		Homo sapiens cDNA clone IMAGE:5267335. [BC066989]
A_23_P209625	CYP1B1	0.713178	1.49716	1.54792	1.26037	1545	Hs.154654	cytochrome P450, family 1, subfamily B, polypeptide 1	Homo sapiens cytochrome P450, family 1, subfamily B, polypeptide 1 (CYP1B1), mRNA [NM_000104]
A_23_P134714	HRSP12	1.2808	1.11762	1.35639	1.26047	10247	Hs.18426	heat-responsive protein 12	Homo sapiens heat-responsive protein 12 (HRSP12), mRNA [NM_005836]
A_33_P3799692	LOC338620	1.59127	0.982626	1.40609	1.02643	338620	Hs.660499	hypothetical protein LOC338620	Homo sapiens hypothetical protein LOC338620, mRNA (cDNA clone IMAGE:6023208), partial cds. [BC043009]
A_24_P38895	H2AFX	1.3121	1.11235	0.982594	1.59477	3014	Hs.477879	H2A histone family, member X	Homo sapiens H2A histone family, member X (H2AFX), mRNA [NM_002105]
A_24_P312519	PBLD	0.974998	1.36881	1.1112	1.54086	64081	Hs.198158	phenazine biosynthesis-like protein domain containing	Homo sapiens phenazine biosynthesis-like protein domain containing (PBLD), transcript variant 2, mRNA [NM_001033083]
A_33_P3244956	NRIP3	1.49058	1.06225	1.11356	1.3202	56675	Hs.523467	nuclear receptor interacting protein 3	Homo sapiens nuclear receptor interacting protein 3 (NRIP3), mRNA [NM_020645]
A_33_P3226377	PRH2	1.20743	1.31017	0.999261	1.45612	5555	Hs.408153	proline-rich protein HaeIII subfamily 2	Homo sapiens proline-rich protein HaeIII subfamily 2 (PRH2), transcript variant 1, mRNA [NM_005042]
A_23_P99693	ZBTB1	1.12144	1.09587	1.35462	1.39959	22890	Hs.605143	zinc finger and BTB domain containing 1	Homo sapiens zinc finger and BTB domain containing 1 (ZBTB1), transcript variant 2, mRNA [NM_014950]
A_33_P3223088	MRPL19	0.854316	1.46196	1.24523	1.40057	9801	Hs.44024	mitochondrial ribosomal protein L19	mitochondrial ribosomal protein L19 [Source:HGNC Symbol;Acc:14052] [ENST00000409374]
A_19_P00321597	XLOC_011117	1.34117	1.18649	1.05087	1.37297				BROAD lincRNAs version v2 (http://www.broadinstitute.org/genome_bio/human_lincrnas/)
A_33_P3367037		1.06177	1.31675	1.21694	1.35554				Q53GD0_HUMAN (Q53GD0) Hydroxysteroid (17-beta) dehydrogenase 2 variant (Fragment), partial (16%) [THC2724742]
A_19_P00318551		0.969059	1.64595	0.977814	1.34225				lincRNA:chr4:15683485-15688226 reverse strand
A_33_P3361636	MGP	1.00777	1.50619	1.00592	1.41275	4256	Hs.365706	matrix Gla protein	Homo sapiens matrix Gla protein (MGP), transcript variant 1, mRNA [NM_001190839]
A_33_P3236102	IER5L	1.28092	1.35066	1.15699	1.13902	389792	Hs.529857	immediate early response 5-like	Homo sapiens immediate early response 5-like (IER5L), mRNA [NM_203434]
A_24_P416961	ARVCF	1.08126	1.36633	1.27505	1.20348	421	Hs.713616	armadillo repeat gene deleted in velocardiofacial syndrome	Homo sapiens armadillo repeat gene deleted in velocardiofacial syndrome (ARVCF), mRNA [NM_001670]
A_33_P3376821	GZMA	1.16115	1.4282	0.998376	1.33641	3001	Hs.90708	granzyme A (granzyme 1, cytotoxic T-lymphocyte-associated serine esterase 3)	Homo sapiens granzyme A (granzyme 1, cytotoxic T-lymphocyte-associated serine esterase 3) (GZMA), mRNA [NM_006144]
A_24_P45620	UTS2	1.28782	1.11193	1.13013	1.38809	10911	Hs.715862	urotensin 2	Homo sapiens urotensin 2 (UTS2), transcript variant 1, mRNA [NM_021995]
A_33_P3417547		1.31849	1.08047	1.0984	1.41973
A_23_P325562	SLC1A7	1.22881	1.17221	1.24714	1.25899	6512	Hs.104637	solute carrier family 1 (glutamate transporter), member 7	Homo sapiens solute carrier family 1 (glutamate transporter), member 7 (SLC1A7), mRNA [NM_006671]
A_33_P3305472		1.55075	0.866484	0.871791	1.61545		Hs.288215		Homo sapiens cDNA FLJ41999 fis, clone SPLEN2029683. [AK123993]
A_33_P3285629	DNAI2	1.16821	1.59549	1.13758	0.985287	64446	Hs.147472	dynein, axonemal, intermediate chain 2	Homo sapiens dynein, axonemal, intermediate chain 2 (DNAI2), transcript variant 1, mRNA [NM_023036]
A_23_P388124	ABCD2	1.10228	1.5398	1.00629	1.23589	225	Hs.117852	ATP-binding cassette, sub-family D (ALD), member 2	Homo sapiens ATP-binding cassette, sub-family D (ALD), member 2 (ABCD2), mRNA [NM_005164]
A_23_P164814	C19orf57	0.733799	1.42392	1.46491	1.2527	79173	Hs.143288	chromosome 19 open reading frame 57	Homo sapiens chromosome 19 open reading frame 57 (C19orf57), mRNA [NM_024323]
A_19_P00321345		1.19172	1.45293	1.17316	1.02794				lincRNA:chr21:29818746-30047176 reverse strand
A_23_P218463	SERTAD1	1.12835	1.26226	1.30253	1.15028	29950	Hs.269898	SERTA domain containing 1	Homo sapiens SERTA domain containing 1 (SERTAD1), mRNA [NM_013376]
A_33_P3402086	MERTK	0.977136	1.43535	0.960308	1.44713	10461		c-mer proto-oncogene tyrosine kinase	c-mer proto-oncogene tyrosine kinase [Source:HGNC Symbol;Acc:7027] [ENST00000393237]
A_33_P3317948	TP73-AS1	1.12328	1.02315	1.16453	1.49262	57212	Hs.49658	TP73 antisense RNA 1 (non-protein coding)	Homo sapiens TP73 antisense RNA 1 (non-protein coding) (TP73-AS1), transcript variant 1, non-coding RNA [NR_033711]
A_33_P3283824	SLC39A8	1.64447	0.98241	1.08917	1.08421	64116	Hs.288034	solute carrier family 39 (zinc transporter), member 8	Homo sapiens solute carrier family 39 (zinc transporter), member 8 (SLC39A8), transcript variant 3, mRNA [NM_001135147]
A_23_P63432	RHBDL2	1.465	1.47616	0.8869	0.960449	54933	Hs.524626	rhomboid, veinlet-like 2 (Drosophila)	Homo sapiens rhomboid, veinlet-like 2 (Drosophila) (RHBDL2), mRNA [NM_017821]
A_32_P180315	C9orf174	1.43998	1.27182	0.965786	1.10022	100499483	Hs.435629	chromosome 9 open reading frame 174	Homo sapiens chromosome 9 open reading frame 174 (C9orf174), mRNA [NM_020893]
A_19_P00316881		1.36837	0.908595	0.908076	1.59218				lincRNA:chr2:235353233-235363239 reverse strand
A_19_P00319011		1.31029	0.91618	1.06543	1.47968				lincRNA:chr2:235358561-235363194 reverse strand
A_19_P00316880		1.30956	0.918244	1.04811	1.49321				lincRNA:chr2:235353233-235363239 reverse strand
A_32_P171328	UBE2S	1.26436	0.971781	1.12074	1.40706	27338	Hs.396393	ubiquitin-conjugating enzyme E2S	Homo sapiens ubiquitin-conjugating enzyme E2S (UBE2S), mRNA [NM_014501]
A_23_P411188	CHRNA10	1.09267	1.25392	1.12193	1.29309	57053	Hs.157714	cholinergic receptor, nicotinic, alpha 10	Homo sapiens cholinergic receptor, nicotinic, alpha 10 (CHRNA10), mRNA [NM_020402]
A_33_P3351499		1.43974	0.819399	0.84942	1.64471
A_33_P3344423	NCR3	0.936236	1.60955	0.988766	1.21692	259197	Hs.509513	natural cytotoxicity triggering receptor 3	Homo sapiens natural cytotoxicity triggering receptor 3 (NCR3), transcript variant 3, mRNA [NM_001145467]
A_23_P55998	SLC1A5	1.30538	1.24784	0.927867	1.26832	6510	Hs.631582	solute carrier family 1 (neutral amino acid transporter), member 5	Homo sapiens solute carrier family 1 (neutral amino acid transporter), member 5 (SLC1A5), transcript variant 1, mRNA [NM_005628]
A_33_P3231820	ASTL	1.14338	1.4707	0.691496	1.42049	431705	Hs.447993	astacin-like metallo-endopeptidase (M12 family)	Homo sapiens astacin-like metallo-endopeptidase (M12 family) (ASTL), mRNA [NM_001002036]
A_19_P00813375		0.861353	1.24364	1.24657	1.37112				lincRNA:chr5:43011418-43018843 forward strand
A_19_P00331316		1.28976	1.29129	0.710969	1.42988				lincRNA:chr7:45019225-45026731 reverse strand
A_23_P24275	IDI2-AS1	1.44015	1.15336	0.912518	1.21251	55853	Hs.728538	IDI2 antisense RNA 1 (non-protein coding)	Homo sapiens IDI2 antisense RNA 1 (non-protein coding) (IDI2-AS1), transcript variant 4, non-coding RNA [NR_027709]
A_33_P3233659	RPP30	0.988308	1.18546	1.1614	1.38181	10556	Hs.139120	ribonuclease P/MRP 30kDa subunit	Homo sapiens ribonuclease P/MRP 30kDa subunit (RPP30), transcript variant 1, mRNA [NM_001104546]
A_24_P355944	EFNB2	1.07987	1.15753	1.05681	1.41531	1948	Hs.149239	ephrin-B2	Homo sapiens ephrin-B2 (EFNB2), mRNA [NM_004093]
A_33_P3361707	MDM2	1.12264	1.03484	1.09016	1.46054	4193	Hs.484551	Mdm2 p53 binding protein homolog (mouse)	Homo sapiens Mdm2 p53 binding protein homolog (mouse) (MDM2), transcript variant MDM2, mRNA [NM_002392]
A_23_P30813	HIST1H4K	0.984711	1.53484	0.980211	1.17672	8362	Hs.528055	histone cluster 1, H4k	Homo sapiens histone cluster 1, H4k (HIST1H4K), mRNA [NM_003541]
A_33_P3362826	ANKRD31	0.983563	1.15783	0.782102	1.75249	256006	Hs.482533	ankyrin repeat domain 31	Homo sapiens ankyrin repeat domain 31 (ANKRD31), mRNA [NM_001164443]
A_23_P98310	CSTF3	1.1237	0.949737	1.1133	1.4818	1479	Hs.44402	cleavage stimulation factor, 3' pre-RNA, subunit 3, 77kDa	Homo sapiens cleavage stimulation factor, 3' pre-RNA, subunit 3, 77kDa (CSTF3), transcript variant 1, mRNA [NM_001326]
A_33_P3213767	CCDC157	1.24239	0.973834	1.22035	1.22958	550631	Hs.505597	coiled-coil domain containing 157	Homo sapiens cDNA clone IMAGE:4798973. [BC018040]
A_33_P3211260	DBNL	1.37615	1.01935	0.729578	1.52362	28988		drebrin-like	Homo sapiens mRNA for Drebrin-like protein variant protein. [AB209486]
A_23_P204286	MGP	0.722488	1.58162	0.967652	1.36637	4256	Hs.365706	matrix Gla protein	Homo sapiens matrix Gla protein (MGP), transcript variant 2, mRNA [NM_000900]
A_23_P332713	ZFR2	1.10349	1.4935	0.741716	1.29901	23217	Hs.65750	zinc finger RNA binding protein 2	Homo sapiens zinc finger RNA binding protein 2 (ZFR2), transcript variant 1, mRNA [NM_015174]
A_33_P3229335	HIST3H2BB	1.50931	1.12779	0.784926	1.212	128312	Hs.376691	histone cluster 3, H2bb	Homo sapiens histone cluster 3, H2bb (HIST3H2BB), mRNA [NM_175055]
A_23_P47682	NRIP3	1.44379	0.863777	1.14455	1.15103	56675	Hs.523467	nuclear receptor interacting protein 3	Homo sapiens nuclear receptor interacting protein 3 (NRIP3), mRNA [NM_020645]
A_23_P412577	ANKRD29	1.28662	1.18343	1.2262	0.897887	147463	Hs.374774	ankyrin repeat domain 29	Homo sapiens ankyrin repeat domain 29 (ANKRD29), mRNA [NM_173505]
A_33_P3274184		1.17126	1.04774	1.00674	1.36061
A_33_P3220113	ZNF816-ZNF321P	1.34506	1.45675	0.887469	0.890513	100529240	Hs.655592	ZNF816-ZNF321P readthrough	Homo sapiens ZNF816-ZNF321P readthrough (ZNF816-ZNF321P), mRNA [NM_001202473]
A_33_P3870906	LOC100507634	0.785499	0.982072	1.57814	1.22682	100507634	Hs.158890	hypothetical LOC100507634	Homo sapiens hypothetical LOC100507634 (LOC100507634), non-coding RNA [NR_038320]
A_33_P3233871	F12	1.43775	1.16932	0.807924	1.14097	2161	Hs.1321	coagulation factor XII (Hageman factor)	Homo sapiens coagulation factor XII (Hageman factor) (F12), mRNA [NM_000505]
A_23_P167509	CYFIP2	1.167	0.966455	1.12332	1.29352	26999	Hs.519702	cytoplasmic FMR1 interacting protein 2	Homo sapiens cytoplasmic FMR1 interacting protein 2 (CYFIP2), transcript variant 2, mRNA [NM_001037332]
A_33_P3762918	LOC100216546	1.66155	0.994824	0.816485	1.07708	100216546	Hs.369356	hypothetical LOC100216546	Homo sapiens hypothetical LOC100216546 (LOC100216546), non-coding RNA [NR_039981]
A_33_P3281403	TRAF3IP3	1.13345	1.09764	1.04467	1.26816	80342	Hs.147434	TRAF3 interacting protein 3	Homo sapiens TRAF3 interacting protein 3 (TRAF3IP3), mRNA [NM_025228]
A_33_P3263232	LRRC3	0.887155	0.760769	1.27919	1.61641	81543	Hs.326579	leucine rich repeat containing 3	Homo sapiens leucine rich repeat containing 3 (LRRC3), mRNA [NM_030891]
A_24_P115967	DAGLA	0.950431	1.00484	1.50696	1.0772	747	Hs.241564	diacylglycerol lipase, alpha	Homo sapiens diacylglycerol lipase, alpha (DAGLA), mRNA [NM_006133]
A_33_P3349145	TTLL1	1.04826	0.99965	1.44223	1.04784	25809	Hs.660298	tubulin tyrosine ligase-like family, member 1	Homo sapiens tubulin tyrosine ligase-like family, member 1 (TTLL1), transcript variant 1, mRNA [NM_012263]
A_23_P131676	CXCR7	1.40636	0.580481	1.50359	1.03694	57007	Hs.471751	chemokine (C-X-C motif) receptor 7	Homo sapiens chemokine (C-X-C motif) receptor 7 (CXCR7), mRNA [NM_020311]
A_24_P48539	SIGLEC5	1.44103	1.24972	0.774918	1.05527	8778	Hs.310333	sialic acid binding Ig-like lectin 5	Homo sapiens sialic acid binding Ig-like lectin 5 (SIGLEC5), mRNA [NM_003830]
A_32_P154223	LOC100505683	1.68737	1.01753	1.00012	0.813426	100505683		hypothetical LOC100505683	PREDICTED: Homo sapiens hypothetical LOC100505683 (LOC100505683), partial miscRNA [XR_109654]
A_23_P202837	CCND1	1.21324	1.23277	0.784311	1.26975	595	Hs.523852	cyclin D1	Homo sapiens cyclin D1 (CCND1), mRNA [NM_053056]
A_23_P38206	LSMD1	0.796554	0.916975	1.02223	1.74416	84316	Hs.565094	LSM domain containing 1	Homo sapiens LSM domain containing 1 (LSMD1), mRNA [NM_032356]
A_24_P239606	GADD45B	1.13891	1.26574	0.560611	1.51026	4616	Hs.110571	growth arrest and DNA-damage-inducible, beta	Homo sapiens growth arrest and DNA-damage-inducible, beta (GADD45B), mRNA [NM_015675]
A_23_P167789	FAM53C	1.23084	0.949131	1.10902	1.17036	51307	Hs.728171	family with sequence similarity 53, member C	Homo sapiens family with sequence similarity 53, member C (FAM53C), transcript variant 2, mRNA [NM_016605]
A_23_P310	MARCKSL1	1.29163	1.13245	0.950619	1.08245	65108	Hs.75061	MARCKS-like 1	Homo sapiens MARCKS-like 1 (MARCKSL1), mRNA [NM_023009]
A_23_P99076	PRH2	0.948659	1.2038	0.920212	1.37763	5555	Hs.408153	proline-rich protein HaeIII subfamily 2	Homo sapiens proline-rich protein HaeIII subfamily 2 (PRH2), transcript variant 1, mRNA [NM_005042]
A_33_P3332625	PRB1	1.12793	1.27579	0.91723	1.11848	5542	Hs.631726	proline-rich protein BstNI subfamily 1	Homo sapiens proline-rich protein BstNI subfamily 1 (PRB1), transcript variant 3, mRNA [NM_199354]
A_19_P00328263		1.5023	0.807461	1.0785	1.04936				lincRNA:chr4:76462801-76476026 forward strand
A_23_P110941	GSTA4	0.77885	1.26967	1.07585	1.30376	2941	Hs.485557	glutathione S-transferase alpha 4	Homo sapiens glutathione S-transferase alpha 4 (GSTA4), mRNA [NM_001512]
A_24_P254551	ARHGEF9	0.952661	0.749327	1.21817	1.50082	23229	Hs.54697	Cdc42 guanine nucleotide exchange factor (GEF) 9	Homo sapiens Cdc42 guanine nucleotide exchange factor (GEF) 9 (ARHGEF9), transcript variant 1, mRNA [NM_015185]
A_19_P00809263		1.38625	1.10818	0.932876	0.991376				lincRNA:chr2:238532786-238566636 reverse strand
A_32_P358887	SLC4A4	1.0547	1.49514	0.916228	0.94894	8671	Hs.5462	solute carrier family 4, sodium bicarbonate cotransporter, member 4	Homo sapiens solute carrier family 4, sodium bicarbonate cotransporter, member 4 (SLC4A4), transcript variant 2, mRNA [NM_003759]
A_23_P103256	CFHR3	0.767167	1.26764	1.13524	1.24409	10878	Hs.709217	complement factor H-related 3	Homo sapiens complement factor H-related 3 (CFHR3), transcript variant 1, mRNA [NM_021023]
A_23_P77859	TMEM88	1.46686	0.977221	0.634409	1.3297	92162	Hs.389669	transmembrane protein 88	Homo sapiens transmembrane protein 88 (TMEM88), mRNA [NM_203411]
A_24_P923251	TGM2	1.3242	1.10131	1.27349	0.701041	7052	Hs.517033	transglutaminase 2 (C polypeptide, protein-glutamine-gamma-glutamyltransferase)	Homo sapiens transglutaminase 2 (C polypeptide, protein-glutamine-gamma-glutamyltransferase) (TGM2), transcript variant 2, mRNA [NM_198951]
A_33_P3258712	LOC100506676	0.794319	1.39293	0.970781	1.24142	100506676	Hs.660048	hypothetical LOC100506676	PREDICTED: Homo sapiens hypothetical LOC100506676, transcript variant 2 (LOC100506676), partial miscRNA [XR_109353]
A_33_P3410194	H3F3B	1.19974	1.11424	1.0012	1.07752	3021	Hs.180877	H3 histone, family 3B (H3.3B)	Homo sapiens H3 histone, family 3B (H3.3B) (H3F3B), mRNA [NM_005324]
A_23_P251881	NCR3	0.988115	1.21272	0.993934	1.18122	259197	Hs.509513	natural cytotoxicity triggering receptor 3	Homo sapiens natural cytotoxicity triggering receptor 3 (NCR3), transcript variant 1, mRNA [NM_147130]
A_23_P30464	PRR7	1.216	1.32427	0.694455	1.13529	80758	Hs.534492	proline rich 7 (synaptic)	Homo sapiens proline rich 7 (synaptic) (PRR7), transcript variant 1, mRNA [NM_030567]
A_23_P48596	RNASE1	1.16196	0.89599	1.1134	1.19732	6035	Hs.78224	ribonuclease, RNase A family, 1 (pancreatic)	Homo sapiens ribonuclease, RNase A family, 1 (pancreatic) (RNASE1), transcript variant 3, mRNA [NM_198232]
A_24_P784765	CD59	1.21745	1.14242	0.962737	1.03625	966	Hs.278573	CD59 molecule, complement regulatory protein	Homo sapiens CD59 molecule, complement regulatory protein (CD59), transcript variant 1, mRNA [NM_203330]
A_19_P00324199		1.3659	0.746655	1.05776	1.1868				lincRNA:chr4:76462801-76476026 forward strand
A_33_P3337182		1.26845	1.0193	0.898788	1.16726
A_33_P3270311	HECW2	1.28048	1.19884	0.965105	0.874646	57520	Hs.654742	HECT, C2 and WW domain containing E3 ubiquitin protein ligase 2	Homo sapiens HECT, C2 and WW domain containing E3 ubiquitin protein ligase 2 (HECW2), mRNA [NM_020760]
A_23_P76901	PLEKHG3	1.41224	1.13531	0.772448	0.998798	26030	Hs.509637	pleckstrin homology domain containing, family G (with RhoGef domain) member 3	Homo sapiens pleckstrin homology domain containing, family G (with RhoGef domain) member 3 (PLEKHG3), mRNA [NM_015549]
A_23_P129695	VASN	1.08724	1.02176	1.15903	1.04431	114990	Hs.372579	vasorin	Homo sapiens vasorin (VASN), mRNA [NM_138440]
A_23_P165130	MPV17L2	1.15088	0.777153	1.22513	1.15238	84769	Hs.515254	MPV17 mitochondrial membrane protein-like 2	Homo sapiens MPV17 mitochondrial membrane protein-like 2 (MPV17L2), nuclear gene encoding mitochondrial protein, mRNA [NM_032683]
A_23_P130764	KCNJ14	1.16534	0.914526	0.804878	1.41066	3770	Hs.590945	potassium inwardly-rectifying channel, subfamily J, member 14	Homo sapiens potassium inwardly-rectifying channel, subfamily J, member 14 (KCNJ14), transcript variant 2, mRNA [NM_170720]
A_23_P30805	HIST1H4J	1.00178	1.3737	0.843176	1.07657	8363	Hs.278483	histone cluster 1, H4j	Homo sapiens histone cluster 1, H4j (HIST1H4J), mRNA [NM_021968]
A_23_P503010	SLC24A4	1.02464	1.189	1.15237	0.928757	123041	Hs.385530	solute carrier family 24 (sodium/potassium/calcium exchanger), member 4	Homo sapiens solute carrier family 24 (sodium/potassium/calcium exchanger), member 4 (SLC24A4), transcript variant 1, mRNA [NM_153646]
A_24_P19828	TOE1	0.93398	1.06417	1.03858	1.25004	114034	Hs.525091	target of EGR1, member 1 (nuclear)	Homo sapiens target of EGR1, member 1 (nuclear) (TOE1), mRNA [NM_025077]
A_19_P00809368	XLOC_002749	0.955904	0.972876	1.00786	1.34863				BROAD lincRNAs version v2 (http://www.broadinstitute.org/genome_bio/human_lincrnas/)
A_23_P64617	FZD4	1.38534	0.787049	0.875362	1.234	8322	Hs.591968	frizzled family receptor 4	Homo sapiens frizzled family receptor 4 (FZD4), mRNA [NM_012193]
A_23_P352435	RGS12	1.43901	1.03764	0.546082	1.25902	6002	Hs.527061	regulator of G-protein signaling 12	Homo sapiens regulator of G-protein signaling 12 (RGS12), transcript variant 2, mRNA [NM_002926]
A_32_P486693	NRIP3	1.13936	0.897027	1.25794	0.979416	56675	Hs.523467	nuclear receptor interacting protein 3	Homo sapiens nuclear receptor interacting protein 3 (NRIP3), mRNA [NM_020645]
A_19_P00802885		1.05312	0.857037	1.15013	1.20856				lincRNA:chr12:132604372-132617672 forward strand
A_33_P3304212	PLEKHG3	1.3474	1.20878	0.775144	0.936454	26030	Hs.509637	pleckstrin homology domain containing, family G (with RhoGef domain) member 3	Homo sapiens pleckstrin homology domain containing, family G (with RhoGef domain) member 3 (PLEKHG3), mRNA [NM_015549]
A_33_P3351879	LOC100128905	0.971291	0.926719	1.33424	1.03489	100128905	Hs.456944	hypothetical protein LOC100128905	PREDICTED: Homo sapiens hypothetical protein LOC100128905 (LOC100128905), mRNA [XM_001721827]
A_23_P63343	UTS2	1.00615	1.32146	0.84402	1.09529	10911	Hs.715862	urotensin 2	Homo sapiens urotensin 2 (UTS2), transcript variant 1, mRNA [NM_021995]
A_23_P428842	TMEM44	1.39121	0.855856	0.851393	1.15577	93109	Hs.478729	transmembrane protein 44	Homo sapiens transmembrane protein 44 (TMEM44), transcript variant 1, mRNA [NM_138399]
A_33_P3360917	IPO9	1.47125	0.85966	1.17827	0.743462	55705	Hs.596014	importin 9	Homo sapiens importin 9 (IPO9), mRNA [NM_018085]
A_33_P3223243	ST7L	1.08458	0.833709	1.11855	1.20622	54879	Hs.201921	suppression of tumorigenicity 7 like	suppression of tumorigenicity 7 like [Source:HGNC Symbol;Acc:18441] [ENST00000369664]
A_23_P161624	FOSL1	1.30732	0.944612	0.912601	1.07188	8061	Hs.283565	FOS-like antigen 1	Homo sapiens FOS-like antigen 1 (FOSL1), mRNA [NM_005438]
A_33_P3239347	NKX3-1	1.19969	0.879708	0.914751	1.24003	4824	Hs.55999	NK3 homeobox 1	Homo sapiens NK3 homeobox 1 (NKX3-1), mRNA [NM_006167]
A_19_P00320011		0.984509	1.25932	0.716136	1.26155				lincRNA:chr6:86386847-86387908 reverse strand
A_23_P2446	TMEM5	0.986297	0.88977	1.18938	1.15397	10329	Hs.216386	transmembrane protein 5	Homo sapiens transmembrane protein 5 (TMEM5), mRNA [NM_014254]
A_33_P3387691	SCML4	0.972834	1.07743	0.838573	1.32964	256380	Hs.486109	sex comb on midleg-like 4 (Drosophila)	Homo sapiens sex comb on midleg-like 4 (Drosophila) (SCML4), mRNA [NM_198081]
A_33_P3276237		1.02288	1.31646	0.601339	1.27542
A_33_P3393170	CAPN5	0.564387	1.43357	0.896262	1.32158	726	Hs.248153	calpain 5	Homo sapiens calpain 5 (CAPN5), mRNA [NM_004055]
A_33_P3315554	ANKMY1	1.11551	1.06493	0.846814	1.17702	51281	Hs.656615	ankyrin repeat and MYND domain containing 1	Homo sapiens ankyrin repeat and MYND domain containing 1 (ANKMY1), transcript variant 1, mRNA [NM_016552]
A_33_P3781228	FLJ26332	0.694004	0.896639	1.60333	1.00534	440766	Hs.651819	hypothetical LOC440766	Homo sapiens cDNA FLJ26332 fis, clone HRT02453. [AK129842]
A_19_P00330570		1.38938	1.31486	0.690427	0.794733				lincRNA:chr10:79523169-79539394 forward strand
A_33_P3683362	LOC284242	1.40738	0.884027	0.641463	1.2517	284242	Hs.714049	hypothetical protein LOC284242	Homo sapiens, clone IMAGE:5745916, mRNA. [BC035844]
A_33_P3221563	ARMC5	1.10234	1.02913	0.975095	1.07721	79798	Hs.121915	armadillo repeat containing 5	Homo sapiens armadillo repeat containing 5 (ARMC5), transcript variant 2, mRNA [NM_024742]
A_23_P52610	DDB2	0.942136	1.07467	0.787789	1.37275	1643	Hs.700338	damage-specific DNA binding protein 2, 48kDa	Homo sapiens damage-specific DNA binding protein 2, 48kDa (DDB2), mRNA [NM_000107]
A_23_P393034	HAS3	0.735766	1.11882	0.96713	1.35469	3038	Hs.592069	hyaluronan synthase 3	Homo sapiens hyaluronan synthase 3 (HAS3), transcript variant 1, mRNA [NM_005329]
A_33_P3355014	TMEM229B	1.12261	1.03868	1.01163	1.00283	161145	Hs.509707	transmembrane protein 229B	Homo sapiens transmembrane protein 229B (TMEM229B), mRNA [NM_182526]
A_24_P248185	C12orf53	0.732175	1.43558	1.15417	0.849548	196500	Hs.44067	chromosome 12 open reading frame 53	Homo sapiens chromosome 12 open reading frame 53 (C12orf53), mRNA [NM_153685]
A_33_P3653912	FAHD2A	0.933925	0.846282	1.24335	1.14784	51011	Hs.531247	fumarylacetoacetate hydrolase domain containing 2A	fumarylacetoacetate hydrolase domain containing 2A [Source:HGNC Symbol;Acc:24252] [ENST00000233379]
A_19_P00319897		0.997569	0.92699	0.930553	1.30457				lincRNA:chr9:14588794-14590063 reverse strand
A_19_P00813192		0.820487	1.15659	1.05256	1.1292				lincRNA:chr11:104771490-104780740 reverse strand
A_32_P151366	SIRT5	1.18228	0.910685	0.94943	1.10927	23408	Hs.567431	sirtuin 5	Homo sapiens sirtuin 5 (SIRT5), transcript variant 1, mRNA [NM_012241]
A_33_P3377229	C11orf21	0.962909	1.20636	0.883901	1.09496	29125	Hs.559181	chromosome 11 open reading frame 21	Homo sapiens chromosome 11 open reading frame 21 (C11orf21), transcript variant 1, mRNA [NM_001142946]
A_23_P59397	RSPH3	1.11902	1.24029	1.03701	0.74748	83861	Hs.154628	radial spoke 3 homolog (Chlamydomonas)	Homo sapiens radial spoke 3 homolog (Chlamydomonas) (RSPH3), mRNA [NM_031924]
A_19_P00322645		1.09393	1.06575	0.833697	1.14679				lincRNA:chr14:91314205-91316995 reverse strand
A_24_P376556	CYCS	0.898893	1.11234	1.06069	1.06369	54205	Hs.437060	cytochrome c, somatic	Homo sapiens cytochrome c, somatic (CYCS), nuclear gene encoding mitochondrial protein, mRNA [NM_018947]
A_33_P3305620	TIPARP	1.06045	0.892292	1.10394	1.0704	25976	Hs.12813	TCDD-inducible poly(ADP-ribose) polymerase	Homo sapiens TCDD-inducible poly(ADP-ribose) polymerase (TIPARP), transcript variant 1, mRNA [NM_001184717]
A_33_P3314594	RAB37	0.924525	1.26598	0.962089	0.943509	326624	Hs.351413	RAB37, member RAS oncogene family	Homo sapiens RAB37, member RAS oncogene family (RAB37), transcript variant 3, mRNA [NM_175738]
A_19_P00806547		1.22406	0.751842	1.03192	1.07824				lincRNA:chr4:76460401-76476026 forward strand
A_33_P3258452	C12orf5	0.981424	1.00005	0.9872	1.11612	57103	Hs.504545	chromosome 12 open reading frame 5	Homo sapiens chromosome 12 open reading frame 5 (C12orf5), mRNA [NM_020375]
A_33_P3383955	DDB2	0.857988	1.28843	0.681891	1.25178	1643	Hs.700338	damage-specific DNA binding protein 2, 48kDa	Homo sapiens damage-specific DNA binding protein 2, 48kDa (DDB2), mRNA [NM_000107]
A_32_P40463	NUDT9P1	1.27223	0.864388	0.763693	1.17496	119369	Hs.441287	nudix (nucleoside diphosphate linked moiety X)-type motif 9 pseudogene 1	Homo sapiens nudix (nucleoside diphosphate linked moiety X)-type motif 9 pseudogene 1 (NUDT9P1), non-coding RNA [NR_002779]
A_23_P128408	TRIAP1	0.666725	1.18556	1.11618	1.1056	51499	Hs.69499	TP53 regulated inhibitor of apoptosis 1	Homo sapiens TP53 regulated inhibitor of apoptosis 1 (TRIAP1), mRNA [NM_016399]
A_33_P3415247	LOC115110	1.28646	0.810941	0.59847	1.37761	115110	Hs.132272	hypothetical LOC115110	Homo sapiens hypothetical LOC115110 (LOC115110), non-coding RNA [NR_026927]
A_23_P164596	SIGLEC12	1.19041	0.908176	0.651815	1.30896	89858	Hs.249741	sialic acid binding Ig-like lectin 12 (gene/pseudogene)	Homo sapiens sialic acid binding Ig-like lectin 12 (gene/pseudogene) (SIGLEC12), transcript variant 1, mRNA [NM_053003]
A_23_P131050	ACSBG2	0.612282	1.21326	1.34572	0.877669	81616	Hs.465720	acyl-CoA synthetase bubblegum family member 2	Homo sapiens acyl-CoA synthetase bubblegum family member 2 (ACSBG2), mRNA [NM_030924]
A_33_P3313622	MIR17HG	0.951133	1.30288	0.670778	1.11549	407975	Hs.24115	miR-17-92 cluster host gene (non-protein coding)	Homo sapiens miR-17-92 cluster host gene (non-protein coding) (MIR17HG), non-coding RNA [NR_027350]
A_33_P3563369	RPS2	1.12891	0.849608	0.879333	1.1789	6187	Hs.679928	ribosomal protein S2	ribosomal protein S2 [Source:HGNC Symbol;Acc:10404] [ENST00000526586]
A_33_P3313401	CYCS	0.919812	1.16383	1.01525	0.936929	54205	Hs.437060	cytochrome c, somatic	Homo sapiens cytochrome c, somatic (CYCS), nuclear gene encoding mitochondrial protein, mRNA [NM_018947]
A_23_P64611	P2RY6	1.27715	1.23773	0.951352	0.556506	5031	Hs.16362	pyrimidinergic receptor P2Y, G-protein coupled, 6	Homo sapiens pyrimidinergic receptor P2Y, G-protein coupled, 6 (P2RY6), transcript variant 2, mRNA [NM_176798]
A_33_P3315764	TP53	1.36535	0.587494	0.871169	1.19624	7157	Hs.654481	tumor protein p53	Homo sapiens tumor protein p53 (TP53), transcript variant 1, mRNA [NM_000546]
A_23_P164057	MFAP4	1.114	0.835129	1.16522	0.899961	4239	Hs.296049	microfibrillar-associated protein 4	Homo sapiens microfibrillar-associated protein 4 (MFAP4), transcript variant 2, mRNA [NM_002404]
A_19_P00810333		0.514155	1.02877	1.38473	1.0843				lincRNA:chr1:201482952-201545677 forward strand
A_33_P3394404	TSPAN32	1.08638	0.995726	0.864032	1.0577	10077	Hs.271954	tetraspanin 32	Homo sapiens tetraspanin 32 (TSPAN32), mRNA [NM_139022]
A_23_P83192	PHPT1	1.00918	1.05818	0.912289	1.01958	29085	Hs.409834	phosphohistidine phosphatase 1	Homo sapiens phosphohistidine phosphatase 1 (PHPT1), transcript variant 3, mRNA [NM_014172]
A_32_P74409	C11orf96	0.927728	1.24835	0.836315	0.983122	387763	Hs.714890	chromosome 11 open reading frame 96	Homo sapiens chromosome 11 open reading frame 96 (C11orf96), mRNA [NM_001145033]
A_24_P924862	RAPH1	0.945287	0.996467	1.06842	0.976334	65059	Hs.471162	Ras association (RalGDS/AF-6) and pleckstrin homology domains 1	Homo sapiens Ras association (RalGDS/AF-6) and pleckstrin homology domains 1 (RAPH1), transcript variant 1, mRNA [NM_213589]
A_23_P312863	TUBB2C	0.995678	0.998362	0.963549	1.02738	10383	Hs.433615	tubulin, beta 2C	Homo sapiens tubulin, beta 2C (TUBB2C), mRNA [NM_006088]
A_19_P00320374		0.908032	0.961688	0.745868	1.36158				lincRNA:chr9:14588795-14590063 reverse strand
A_33_P3289034	PKD2L1	1.12759	0.652591	0.937251	1.24813	9033	Hs.159241	polycystic kidney disease 2-like 1	Homo sapiens polycystic kidney disease 2-like 1 (PKD2L1), mRNA [NM_016112]
A_33_P3479449	LOC100506328	1.15522	0.881356	0.897411	1.02441	100506328	Hs.516245	hypothetical LOC100506328	Homo sapiens cDNA FLJ31315 fis, clone LIVER1000303. [AK055877]
A_23_P45999	FBXO2	0.653245	0.985575	1.07279	1.23749	26232	Hs.132753	F-box protein 2	Homo sapiens F-box protein 2 (FBXO2), mRNA [NM_012168]
A_33_P3606465	LOC645158	0.553226	1.17844	1.17186	1.04504	645158	Hs.712861	chromobox homolog 3 pseudogene	Homo sapiens chromobox homolog 3 pseudogene (LOC645158), non-coding RNA [NR_033754]
A_23_P157784	HINT2	0.948717	0.931386	1.04056	1.02642	84681	Hs.70573	histidine triad nucleotide binding protein 2	Homo sapiens histidine triad nucleotide binding protein 2 (HINT2), nuclear gene encoding mitochondrial protein, mRNA [NM_032593]
A_23_P214897	AKAP12	1.29463	0.716087	1.21821	0.71718	9590	Hs.371240	A kinase (PRKA) anchor protein 12	Homo sapiens A kinase (PRKA) anchor protein 12 (AKAP12), transcript variant 2, mRNA [NM_144497]
A_23_P414654	RAB37	0.787513	1.25334	1.05656	0.837145	326624	Hs.351413	RAB37, member RAS oncogene family	Homo sapiens RAB37, member RAS oncogene family (RAB37), transcript variant 3, mRNA [NM_175738]
A_23_P39251	PLIN5	1.2849	0.823488	0.905423	0.920107	440503	Hs.131034	perilipin 5	Homo sapiens perilipin 5 (PLIN5), mRNA [NM_001013706]
A_19_P00317872	XLOC_006922	0.833887	0.870618	1.01002	1.21542				BROAD lincRNAs version v2 (http://www.broadinstitute.org/genome_bio/human_lincrnas/)
A_24_P87458	FBF1	0.658475	1.47266	0.835386	0.957886	85302	Hs.720068	Fas (TNFRSF6) binding factor 1	Homo sapiens Fas (TNFRSF6) binding factor 1 (FBF1), mRNA [NM_001080542]
A_23_P313981	SERPINB10	1.17899	0.819728	1.21794	0.696077	5273	Hs.158339	serpin peptidase inhibitor, clade B (ovalbumin), member 10	Homo sapiens serpin peptidase inhibitor, clade B (ovalbumin), member 10 (SERPINB10), mRNA [NM_005024]
A_33_P3370615		1.04289	0.516423	1.19017	1.1493				Uncharacterized protein [Source:UniProtKB/TrEMBL;Acc:B5MCU5] [ENST00000406220]
A_23_P58002	TCTA	0.932762	1.20519	0.907811	0.848019	6988	Hs.517962	T-cell leukemia translocation altered gene	Homo sapiens T-cell leukemia translocation altered gene (TCTA), mRNA [NM_022171]
A_23_P372988	PRR22	1.18283	0.749201	0.90412	1.05011	163154	Hs.631838	proline rich 22	Homo sapiens proline rich 22 (PRR22), mRNA [NM_001134316]
A_19_P00317871	XLOC_006922	0.898032	1.12398	0.659948	1.19834				BROAD lincRNAs version v2 (http://www.broadinstitute.org/genome_bio/human_lincrnas/)
A_33_P3319987	SCML4	0.960024	1.07642	0.715745	1.11951	256380	Hs.486109	sex comb on midleg-like 4 (Drosophila)	Homo sapiens sex comb on midleg-like 4 (Drosophila) (SCML4), mRNA [NM_198081]
A_23_P208706	BAX	0.883064	1.10468	0.786315	1.09507	581	Hs.624291	BCL2-associated X protein	Homo sapiens BCL2-associated X protein (BAX), transcript variant sigma, mRNA [NM_138764]
A_19_P00810673		0.979582	1.11836	0.601622	1.16054				lincRNA:chr2:157192429-157198954 forward strand
A_23_P28857	SIRPG	0.947082	1.05012	0.777441	1.0823	55423	Hs.590883	signal-regulatory protein gamma	Homo sapiens signal-regulatory protein gamma (SIRPG), transcript variant 1, mRNA [NM_018556]
A_19_P00331050		1.40159	0.558337	0.848697	1.03634				lincRNA:chr3:9428550-9436575 reverse strand
A_24_P352116	SNHG7	1.28709	0.599836	1.03793	0.918554	84973	Hs.722646	small nucleolar RNA host gene 7 (non-protein coding)	Homo sapiens small nucleolar RNA host gene 7 (non-protein coding) (SNHG7), transcript variant 1, non-coding RNA [NR_003672]
A_32_P151933	FECH	0.813699	1.17625	0.700169	1.15248	2235	Hs.365365	ferrochelatase	Homo sapiens ferrochelatase (FECH), nuclear gene encoding mitochondrial protein, transcript variant 1, mRNA [NM_001012515]
A_19_P00318718		1.04119	0.673401	0.766383	1.36041				lincRNA:chr4:8357036-8359103 reverse strand
A_23_P7361	ELOVL6	0.899241	0.888519	1.09755	0.955779	79071	Hs.412939	ELOVL fatty acid elongase 6	Homo sapiens ELOVL fatty acid elongase 6 (ELOVL6), transcript variant 1, mRNA [NM_024090]
A_33_P3256914	ITFG3	0.710789	1.35597	0.956429	0.810324	83986	Hs.513225	integrin alpha FG-GAP repeat containing 3	integrin alpha FG-GAP repeat containing 3 [Source:HGNC Symbol;Acc:14163] [ENST00000442458]
A_33_P3280965	SNHG9	0.989998	1.01181	0.916604	0.909413	735301	Hs.115329	small nucleolar RNA host gene 9 (non-protein coding)	Homo sapiens small nucleolar RNA host gene 9 (non-protein coding) (SNHG9), non-coding RNA [NR_003142]
A_32_P75284	KATNAL1	1.41815	0.774391	0.790539	0.836235	84056	Hs.243596	katanin p60 subunit A-like 1	Homo sapiens katanin p60 subunit A-like 1 (KATNAL1), transcript variant 1, mRNA [NM_032116]
A_19_P00319615		0.933362	1.06095	0.836997	0.980216				lincRNA:chr3:128154578-128156195 forward strand
A_23_P405815	PYGM	0.939648	1.04923	0.512454	1.30925	5837	Hs.154084	phosphorylase, glycogen, muscle	Homo sapiens phosphorylase, glycogen, muscle (PYGM), transcript variant 1, mRNA [NM_005609]
A_24_P857624	LOC100131096	1.01796	0.916268	0.835925	1.0338	100131096	Hs.635442	hypothetical LOC100131096	Homo sapiens hypothetical LOC100131096 (LOC100131096), non-coding RNA [NR_040071]
A_24_P188071	TUBA1C	0.865039	0.982984	1.09378	0.856636	84790	Hs.652390	tubulin, alpha 1c	Homo sapiens tubulin, alpha 1c (TUBA1C), mRNA [NM_032704]
A_33_P3305203	LOC283588	1.019	0.926414	0.891884	0.953625	283588	Hs.46519	hypothetical LOC283588	PREDICTED: Homo sapiens hypothetical LOC283588 (LOC283588), miscRNA [XR_110237]
A_24_P813147	TUBB8	1.10597	0.6401	0.979571	1.05187	347688	Hs.532659	tubulin, beta 8	Homo sapiens tubulin, beta 8 (TUBB8), transcript variant 1, mRNA [NM_177987]
A_33_P3289162		1.19475	0.912173	0.679574	0.988729		Hs.674050		stonin 1 [Source:HGNC Symbol;Acc:17003] [ENST00000484110]
A_19_P00326615		1.15265	0.93078	0.624509	1.04206				lincRNA:chr4:11431452-11452602 forward strand
A_23_P139864	GSG1	0.988689	0.978636	0.704422	1.07482	83445	Hs.240053	germ cell associated 1	Homo sapiens germ cell associated 1 (GSG1), transcript variant 1, mRNA [NM_031289]
A_23_P138262	PADI4	0.899427	1.04014	1.21909	0.582125	23569	Hs.522969	peptidyl arginine deiminase, type IV	Homo sapiens peptidyl arginine deiminase, type IV (PADI4), mRNA [NM_012387]
A_23_P206280	GPR56	1.27533	0.608974	0.989768	0.858472	9289	Hs.513633	G protein-coupled receptor 56	Homo sapiens G protein-coupled receptor 56 (GPR56), transcript variant 3, mRNA [NM_201525]
A_19_P00319896		0.728781	0.897913	0.991318	1.1142				lincRNA:chr9:14588794-14590063 reverse strand
A_23_P346327	FLJ30679	1.07618	0.835897	0.683827	1.1321	146512	Hs.97422	hypothetical protein FLJ30679	Homo sapiens hypothetical protein FLJ30679 (FLJ30679), non-coding RNA [NR_026674]
A_19_P00806737		0.898309	0.918737	1.02483	0.879165				lincRNA:chr9:21879775-21938825 forward strand
A_24_P113131	BZRAP1	0.738438	1.23555	0.676926	1.06524	9256	Hs.112499	benzodiazapine receptor (peripheral) associated protein 1	Homo sapiens benzodiazapine receptor (peripheral) associated protein 1 (BZRAP1), transcript variant 1, mRNA [NM_004758]
A_19_P00316340	XLOC_006252	1.29589	0.802242	0.523613	1.09403				BROAD lincRNAs version v2 (http://www.broadinstitute.org/genome_bio/human_lincrnas/)
A_23_P52986	VWCE	0.860052	0.766319	0.694237	1.39069	220001	Hs.60640	von Willebrand factor C and EGF domains	Homo sapiens von Willebrand factor C and EGF domains (VWCE), mRNA [NM_152718]
A_33_P3226542	SNORD3B-1	0.77491	1.23597	0.753272	0.941409	26851	Hs.658815	small nucleolar RNA, C/D box 3B-1	Homo sapiens small nucleolar RNA, C/D box 3B-1 (SNORD3B-1), small nucleolar RNA [NR_003271]
A_33_P3294901	SULT1A4	1.24216	0.851217	0.733457	0.876237	445329	Hs.730631	sulfotransferase family, cytosolic, 1A, phenol-preferring, member 4	Homo sapiens sulfotransferase family, cytosolic, 1A, phenol-preferring, member 4 (SULT1A4), mRNA [NM_001017390]
A_23_P202720	SLC35C1	1.04281	0.750712	1.01559	0.889578	55343	Hs.12211	solute carrier family 35, member C1	Homo sapiens solute carrier family 35, member C1 (SLC35C1), transcript variant 1, mRNA [NM_018389]
A_24_P244699	NUDT15	0.727538	1.13468	0.817987	1.01621	55270	Hs.144407	nudix (nucleoside diphosphate linked moiety X)-type motif 15	Homo sapiens nudix (nucleoside diphosphate linked moiety X)-type motif 15 (NUDT15), mRNA [NM_018283]
A_23_P137470	SIPA1L2	0.84606	1.07997	0.726853	1.03835	57568	Hs.268774	signal-induced proliferation-associated 1 like 2	Homo sapiens signal-induced proliferation-associated 1 like 2 (SIPA1L2), mRNA [NM_020808]
A_23_P42080	TMEM14A	0.744546	1.27989	0.890501	0.771904	28978	Hs.94896	transmembrane protein 14A	Homo sapiens transmembrane protein 14A (TMEM14A), mRNA [NM_014051]
A_33_P3385686		1.31705	1.0709	0.591102	0.705801				BC060845 l(3)mbt-like 3, isoform b {Homo sapiens} (exp=-1; wgp=0; cg=0), partial (8%) [THC2691182]
A_33_P3311285	LMNA	0.981786	1.04461	0.798165	0.851239	4000	Hs.594444	lamin A/C	Homo sapiens lamin A/C (LMNA), transcript variant 1, mRNA [NM_170707]
A_19_P00806423		1.17345	0.848364	0.567999	1.08139				lincRNA:chr6:155240958-155286533 forward strand
A_23_P500093	RGS13	1.24903	0.571012	0.947269	0.901255	6003	Hs.497220	regulator of G-protein signaling 13	Homo sapiens regulator of G-protein signaling 13 (RGS13), transcript variant 1, mRNA [NM_002927]
A_24_P602507	AGPHD1	0.855137	0.65965	1.19885	0.952418	123688	Hs.307962	aminoglycoside phosphotransferase domain containing 1	Homo sapiens aminoglycoside phosphotransferase domain containing 1 (AGPHD1), transcript variant 1, mRNA [NM_001013619]
A_33_P3254996	DSCR9	0.909234	0.877912	0.639232	1.2384	257203	Hs.720778	Down syndrome critical region gene 9 (non-protein coding)	Homo sapiens Down syndrome critical region gene 9 (non-protein coding) (DSCR9), non-coding RNA [NR_026719]
A_33_P3774867	MGC11082	0.50738	0.802122	1.24883	1.10365	84777	Hs.659053	hypothetical LOC84777	Homo sapiens cDNA clone IMAGE:30412101. [BC094703]
A_23_P146284	SQLE	0.806741	0.958835	1.21482	0.664174	6713	Hs.71465	squalene epoxidase	Homo sapiens squalene epoxidase (SQLE), mRNA [NM_003129]
A_23_P36397	CYP27B1	0.526566	1.01329	1.03537	1.06624	1594	Hs.524528	cytochrome P450, family 27, subfamily B, polypeptide 1	Homo sapiens cytochrome P450, family 27, subfamily B, polypeptide 1 (CYP27B1), nuclear gene encoding mitochondrial protein, mRNA [NM_000785]
A_24_P9321	HIST1H3I	0.842965	1.10275	0.845507	0.846252	8354	Hs.132854	histone cluster 1, H3i	Homo sapiens histone cluster 1, H3i (HIST1H3I), mRNA [NM_003533]
A_23_P75204	NSMCE4A	0.809784	0.961533	0.94093	0.920709	54780	Hs.258798	non-SMC element 4 homolog A (S. cerevisiae)	Homo sapiens non-SMC element 4 homolog A (S. cerevisiae) (NSMCE4A), transcript variant 1, mRNA [NM_017615]
A_33_P3401119	FAM22F	1.25681	0.895722	0.756054	0.706037	54754	Hs.648183	family with sequence similarity 22, member F	Homo sapiens family with sequence similarity 22, member F (FAM22F), mRNA [NM_017561]
A_19_P00317775	XLOC_011185	1.12193	1.09498	0.406334	0.984079				BROAD lincRNAs version v2 (http://www.broadinstitute.org/genome_bio/human_lincrnas/)
A_33_P3346891	MYBL1	0.641169	1.24453	0.723071	0.995158	4603	Hs.445898	v-myb myeloblastosis viral oncogene homolog (avian)-like 1	Homo sapiens v-myb myeloblastosis viral oncogene homolog (avian)-like 1 (MYBL1), transcript variant 2, mRNA [NM_001144755]
A_23_P404965	GNL1	0.935573	0.844866	0.696831	1.1222	2794	Hs.83147	guanine nucleotide binding protein-like 1	Homo sapiens guanine nucleotide binding protein-like 1 (GNL1), mRNA [NM_005275]
A_23_P83579	ARNT2	0.497477	0.918922	1.20039	0.978714	9915	Hs.459070	aryl-hydrocarbon receptor nuclear translocator 2	Homo sapiens aryl-hydrocarbon receptor nuclear translocator 2 (ARNT2), mRNA [NM_014862]
A_23_P29684	VILL	0.986263	0.98096	0.705359	0.92221	50853	Hs.103665	villin-like	Homo sapiens villin-like (VILL), mRNA [NM_015873]
A_24_P294408	PLA1A	0.950426	0.820544	1.27523	0.544702	51365	Hs.437451	phospholipase A1 member A	Homo sapiens phospholipase A1 member A (PLA1A), transcript variant 1, mRNA [NM_015900]
A_23_P78944	AMH	0.997247	1.13604	0.716485	0.737363	268	Hs.112432	anti-Mullerian hormone	Homo sapiens anti-Mullerian hormone (AMH), mRNA [NM_000479]
A_24_P312189	MEPCE	0.953183	0.958846	0.690072	0.975693	56257	Hs.178011	methylphosphate capping enzyme	Homo sapiens methylphosphate capping enzyme (MEPCE), transcript variant 1, mRNA [NM_019606]
A_24_P3804	C6orf26	1.04434	0.683687	0.814706	1.03353	401251	Hs.371225	chromosome 6 open reading frame 26	Homo sapiens chromosome 6 open reading frame 26 (C6orf26), mRNA [NM_001039651]
A_24_P67929	C12orf41	0.876928	0.922443	0.743832	1.03215	54934	Hs.505412	chromosome 12 open reading frame 41	Homo sapiens chromosome 12 open reading frame 41 (C12orf41), mRNA [NM_017822]
A_33_P3773261	NQO2	1.01228	0.965667	1.02282	0.569548	4835	Hs.145597	NAD(P)H dehydrogenase, quinone 2	Homo sapiens cDNA FLJ39868 fis, clone SPLEN2015415. [AK097187]
A_33_P3447441	LOC202025	0.855455	0.730714	1.06734	0.916067	202025	Hs.618463	hypothetical LOC202025	Homo sapiens mRNA; cDNA DKFZp667E0512 (from clone DKFZp667E0512). [AL713660]
A_23_P419202	ZNF658	0.734106	0.62271	1.27095	0.940578	26149	Hs.522147	zinc finger protein 658	Homo sapiens zinc finger protein 658 (ZNF658), mRNA [NM_033160]
A_33_P3299882	UQCRB	0.673235	0.970518	0.972877	0.951356	7381	Hs.131255	ubiquinol-cytochrome c reductase binding protein	Homo sapiens ubiquinol-cytochrome c reductase binding protein (UQCRB), transcript variant 2, mRNA [NM_001199975]
A_33_P3270863	XDH	0.394532	0.966982	1.11522	1.09115	7498	Hs.250	xanthine dehydrogenase	Homo sapiens xanthine dehydrogenase (XDH), mRNA [NM_000379]
A_23_P97283	PAQR6	1.06572	0.672603	0.917939	0.910571	79957	Hs.235873	progestin and adipoQ receptor family member VI	Homo sapiens progestin and adipoQ receptor family member VI (PAQR6), transcript variant 1, mRNA [NM_024897]
A_33_P3320994	SYDE2	0.774416	0.909891	0.872868	1.00708	84144	Hs.670497	synapse defective 1, Rho GTPase, homolog 2 (C. elegans)	synapse defective 1, Rho GTPase, homolog 2 (C. elegans) [Source:HGNC Symbol;Acc:25841] [ENST00000234668]
A_23_P154740	PLK1S1	0.669637	1.27411	0.662228	0.957455	55857	Hs.187635	polo-like kinase 1 substrate 1	Homo sapiens polo-like kinase 1 substrate 1 (PLK1S1), transcript variant 1, mRNA [NM_018474]
A_23_P170626	CHCHD7	0.876347	0.722286	0.964042	0.999646	79145	Hs.436913	coiled-coil-helix-coiled-coil-helix domain containing 7	Homo sapiens coiled-coil-helix-coiled-coil-helix domain containing 7 (CHCHD7), transcript variant 1, mRNA [NM_001011667]
A_19_P00316344	XLOC_007894	0.778264	1.19319	0.812325	0.778282				BROAD lincRNAs version v2 (http://www.broadinstitute.org/genome_bio/human_lincrnas/)
A_23_P307382	SLC32A1	1.14852	1.00212	0.625333	0.785913	140679	Hs.179080	solute carrier family 32 (GABA vesicular transporter), member 1	Homo sapiens solute carrier family 32 (GABA vesicular transporter), member 1 (SLC32A1), mRNA [NM_080552]
A_19_P00327732		0.851481	0.636767	1.02745	1.045				lincRNA:chr1:35640663-35648833 forward strand
A_33_P3327165	CCDC18	0.981913	0.850319	0.855952	0.863808	343099	Hs.310637	coiled-coil domain containing 18	Homo sapiens coiled-coil domain containing 18 (CCDC18), mRNA [NM_206886]
A_33_P3302632	HIST1H2BE	1.05219	0.939847	0.78438	0.772793	8344	Hs.534369	histone cluster 1, H2be	Homo sapiens histone cluster 1, H2be (HIST1H2BE), mRNA [NM_003523]
A_33_P3419165	TFPT	0.786803	0.933816	1.0713	0.748611	29844	Hs.590939	TCF3 (E2A) fusion partner (in childhood Leukemia)	Homo sapiens TCF3 (E2A) fusion partner (in childhood Leukemia) (TFPT), mRNA [NM_013342]
A_33_P3376341	LRRC24	0.910214	0.929469	0.776608	0.908839	441381	Hs.715747	leucine rich repeat containing 24	Homo sapiens leucine rich repeat containing 24 (LRRC24), mRNA [NM_001024678]
A_33_P3227944	C17orf69	0.808134	0.751459	0.911175	1.05394	147081	Hs.128813	chromosome 17 open reading frame 69	Homo sapiens chromosome 17 open reading frame 69 (C17orf69), transcript variant 2, non-coding RNA [NR_026906]
A_19_P00331853	XLOC_000918	1.16335	0.682593	0.96643	0.712241				BROAD lincRNAs version v2 (http://www.broadinstitute.org/genome_bio/human_lincrnas/)
A_33_P3256113	GUSBP1	1.19317	0.638798	1.05806	0.633866	728411		glucuronidase, beta pseudogene 1	Homo sapiens glucuronidase, beta pseudogene 1 (GUSBP1), transcript variant 1, non-coding RNA [NR_027026]
A_23_P66881	RGS9	0.790611	1.06368	0.670815	0.996634	8787	Hs.664380	regulator of G-protein signaling 9	Homo sapiens regulator of G-protein signaling 9 (RGS9), transcript variant 1, mRNA [NM_003835]
A_33_P3245006	DAK	0.929225	0.690843	0.945673	0.955216	26007	Hs.6278	dihydroxyacetone kinase 2 homolog (S. cerevisiae)	Homo sapiens dihydroxyacetone kinase 2 homolog (S. cerevisiae) (DAK), mRNA [NM_015533]
A_33_P3542599	SNORA2A	0.973806	0.902002	0.836792	0.803984	677793	Hs.689723	small nucleolar RNA, H/ACA box 2A	CM3-MT0388-260101-688-e11_1 MT0388 Homo sapiens cDNA, mRNA sequence [CV322587]
A_23_P163209	BCL2L10	1.0315	0.654829	1.13639	0.691713	10017	Hs.283672	BCL2-like 10 (apoptosis facilitator)	Homo sapiens BCL2-like 10 (apoptosis facilitator) (BCL2L10), mRNA [NM_020396]
A_33_P3619171	PMAIP1	0.494669	1.01721	0.93467	1.06	5366	Hs.96	phorbol-12-myristate-13-acetate-induced protein 1	Homo sapiens phorbol-12-myristate-13-acetate-induced protein 1 (PMAIP1), mRNA [NM_021127]
A_19_P00325018		1.07684	0.781342	0.601997	1.04489				lincRNA:chr11:18088624-18097674 reverse strand
A_23_P24433	CTSF	0.921835	0.730504	1.00103	0.849548	8722	Hs.11590	cathepsin F	Homo sapiens cathepsin F (CTSF), mRNA [NM_003793]
A_33_P3244669	TMEM30A	0.738745	0.9298	1.00574	0.828141	55754	Hs.108530	transmembrane protein 30A	Homo sapiens transmembrane protein 30A (TMEM30A), transcript variant 1, mRNA [NM_018247]
A_23_P147729	SLC35E3	0.835066	0.774094	0.973615	0.916975	55508	Hs.506011	solute carrier family 35, member E3	Homo sapiens solute carrier family 35, member E3 (SLC35E3), mRNA [NM_018656]
A_23_P142322	CIRBP	0.746835	0.945016	0.800118	1.00689	1153	Hs.618145	cold inducible RNA binding protein	Homo sapiens cold inducible RNA binding protein (CIRBP), transcript variant 1, mRNA [NM_001280]
A_33_P3247175	C4orf47	1.06427	1.05215	0.685863	0.687274	441054	Hs.549398	chromosome 4 open reading frame 47	Homo sapiens chromosome 4 open reading frame 47 (C4orf47), mRNA [NM_001114357]
A_33_P3368301	BOLA3	0.61258	1.26438	0.930312	0.679098	388962	Hs.61472	bolA homolog 3 (E. coli)	Homo sapiens bolA homolog 3 (E. coli) (BOLA3), transcript variant 1, mRNA [NM_212552]
A_33_P3238525		1.02394	0.715174	0.639518	1.10621		Hs.669803		Homo sapiens, clone IMAGE:4424208, mRNA. [BC015443]
A_33_P3389286	SFN	0.986388	0.813201	0.797634	0.873887	2810	Hs.523718	stratifin	Homo sapiens stratifin (SFN), mRNA [NM_006142]
A_24_P263910	C14orf182	0.840261	0.887232	0.637578	1.1032	283551	Hs.660867	chromosome 14 open reading frame 182	chromosome 14 open reading frame 182 [Source:HGNC Symbol;Acc:27503] [ENST00000529902]
A_32_P101352	CXorf65	1.01767	0.783626	0.532009	1.13248	158830	Hs.443936	chromosome X open reading frame 65	Homo sapiens chromosome X open reading frame 65 (CXorf65), transcript variant 1, mRNA [NM_001025265]
A_33_P3220530	SRSF6	0.696569	0.820252	0.957501	0.99087	6431	Hs.6891	serine/arginine-rich splicing factor 6	Homo sapiens serine/arginine-rich splicing factor 6 (SRSF6), transcript variant 1, mRNA [NM_006275]
A_33_P3793702	LOC157381	0.95012	0.779995	0.718104	1.0165	157381	Hs.651593	hypothetical LOC157381	Homo sapiens hypothetical LOC157381 (LOC157381), non-coding RNA [NR_027321]
A_23_P111311	AKAP12	0.758571	0.877168	1.15658	0.671473	9590	Hs.371240	A kinase (PRKA) anchor protein 12	Homo sapiens A kinase (PRKA) anchor protein 12 (AKAP12), transcript variant 2, mRNA [NM_144497]
A_23_P167017	POPDC2	0.970988	0.637283	0.877297	0.977054	64091	Hs.656031	popeye domain containing 2	Homo sapiens popeye domain containing 2 (POPDC2), mRNA [NM_022135]
A_23_P164179	TOB1	0.770035	0.798607	0.780531	1.10467	10140	Hs.730705	transducer of ERBB2, 1	Homo sapiens transducer of ERBB2, 1 (TOB1), mRNA [NM_005749]
A_33_P3215193	NMNAT1	1.15406	0.511414	0.972911	0.814779	64802	Hs.633762	nicotinamide nucleotide adenylyltransferase 1	Homo sapiens nicotinamide nucleotide adenylyltransferase 1 (NMNAT1), mRNA [NM_022787]
A_33_P3255290	JAKMIP2	0.646563	0.817717	1.30639	0.679276	9832	Hs.184323	janus kinase and microtubule interacting protein 2	Homo sapiens janus kinase and microtubule interacting protein 2 (JAKMIP2), mRNA [NM_014790]
A_23_P139687	ERP27	0.919929	0.599346	0.745411	1.17999	121506	Hs.162143	endoplasmic reticulum protein 27	Homo sapiens endoplasmic reticulum protein 27 (ERP27), mRNA [NM_152321]
A_19_P00317524		0.799094	0.958543	0.724038	0.923043				lincRNA:chr6:86387044-86387458 reverse strand
A_33_P3303742		0.406648	0.902146	1.08797	0.998441		Hs.631805		acyl-CoA synthetase long-chain family member 6 [Source:HGNC Symbol;Acc:16496] [ENST00000413683]
A_33_P3407414	LOC92249	0.659106	1.03026	0.744099	0.960963	92249	Hs.31532	hypothetical LOC92249	Homo sapiens hypothetical LOC92249 (LOC92249), non-coding RNA [NR_015353]
A_23_P129659	ZNF689	0.823827	0.660635	0.908604	0.999091	115509	Hs.454685	zinc finger protein 689	Homo sapiens zinc finger protein 689 (ZNF689), mRNA [NM_138447]
A_24_P902052	KIAA0114	0.960103	0.776844	0.821325	0.833812	57291	Hs.17719	KIAA0114	Homo sapiens KIAA0114 (KIAA0114), non-coding RNA [NR_024031]
A_33_P3305487	REM2	0.588789	0.847027	0.723686	1.21685	161253	Hs.444911	RAS (RAD and GEM)-like GTP binding 2	Homo sapiens RAS (RAD and GEM)-like GTP binding 2 (REM2), mRNA [NM_173527]
A_19_P00321319	XLOC_005208	1.13241	0.864712	0.441906	0.935937				BROAD lincRNAs version v2 (http://www.broadinstitute.org/genome_bio/human_lincrnas/)
A_19_P00804827		0.652735	0.647139	1.18089	0.885731				lincRNA:chr1:9209361-9210752 reverse strand
A_23_P57417	MMP11	1.12487	0.990469	0.652007	0.598102	4320	Hs.143751	matrix metallopeptidase 11 (stromelysin 3)	Homo sapiens matrix metallopeptidase 11 (stromelysin 3) (MMP11), mRNA [NM_005940]
A_23_P366726	SLC25A35	0.81218	0.801728	0.954739	0.7878	399512	Hs.118918	solute carrier family 25, member 35	Homo sapiens solute carrier family 25, member 35 (SLC25A35), mRNA [NM_201520]
A_23_P436281	HIST2H4B	0.771992	1.04046	0.692194	0.849137	554313	Hs.706635	histone cluster 2, H4b	Homo sapiens histone cluster 2, H4b (HIST2H4B), mRNA [NM_001034077]
A_23_P151895	CILP	0.716948	0.742514	0.965492	0.927746	8483	Hs.442180	cartilage intermediate layer protein, nucleotide pyrophosphohydrolase	Homo sapiens cartilage intermediate layer protein, nucleotide pyrophosphohydrolase (CILP), mRNA [NM_003613]
A_19_P00327922		1.14304	0.824991	0.574002	0.809997				lincRNA:chr18:60249120-60256770 forward strand
A_24_P73290	ATP2A2	1.02179	0.779263	0.87561	0.669508	488	Hs.506759	ATPase, Ca++ transporting, cardiac muscle, slow twitch 2	Homo sapiens ATPase, Ca++ transporting, cardiac muscle, slow twitch 2 (ATP2A2), transcript variant a, mRNA [NM_001681]
A_24_P785293	SNHG1	0.787149	0.708953	0.83897	1.00581	23642	Hs.655643	small nucleolar RNA host gene 1 (non-protein coding)	Homo sapiens small nucleolar RNA host gene 1 (non-protein coding) (SNHG1), non-coding RNA [NR_003098]
A_33_P3650353	SNORA33	0.787648	0.521494	0.879343	1.14194	594839	Hs.671378	small nucleolar RNA, H/ACA box 33	wm38b12.x1 NCI_CGAP_Ut4 Homo sapiens cDNA clone IMAGE:2438207 3' similar to gb:X53505 40S RIBOSOMAL PROTEIN S12 (HUMAN);, mRNA sequence [AI887274]
A_24_P159227	PAK6	0.872764	0.773334	0.854801	0.828256	56924	Hs.513645	p21 protein (Cdc42/Rac)-activated kinase 6	Homo sapiens p21 protein (Cdc42/Rac)-activated kinase 6 (PAK6), transcript variant 1, mRNA [NM_020168]
A_33_P3346866	C12orf41	0.706608	0.816707	0.847708	0.956973	54934	Hs.505412	chromosome 12 open reading frame 41	Homo sapiens chromosome 12 open reading frame 41 (C12orf41), mRNA [NM_017822]
A_24_P257416	CXCL2	0.636909	0.593115	1.19887	0.894078	2920	Hs.75765	chemokine (C-X-C motif) ligand 2	Homo sapiens chemokine (C-X-C motif) ligand 2 (CXCL2), mRNA [NM_002089]
A_33_P3311371	PDLIM2	0.886202	0.964103	0.62805	0.843774	64236	Hs.632034	PDZ and LIM domain 2 (mystique)	Homo sapiens PDZ and LIM domain 2 (mystique) (PDLIM2), transcript variant 3, mRNA [NM_198042]
A_24_P218265	TNFRSF10B	0.721619	0.756981	0.825251	1.01182	8795	Hs.521456	tumor necrosis factor receptor superfamily, member 10b	Homo sapiens tumor necrosis factor receptor superfamily, member 10b (TNFRSF10B), transcript variant 1, mRNA [NM_003842]
A_32_P170444	SUB1	0.658411	0.984883	0.892984	0.774088	10923	Hs.229641	SUB1 homolog (S. cerevisiae)	Homo sapiens SUB1 homolog (S. cerevisiae) (SUB1), mRNA [NM_006713]
A_23_P101093	COPZ2	0.791524	0.877519	0.839198	0.798615	51226	Hs.408434	coatomer protein complex, subunit zeta 2	Homo sapiens coatomer protein complex, subunit zeta 2 (COPZ2), mRNA [NM_016429]
A_23_P105409	MAP3K12	0.620906	0.968963	0.758491	0.951028	7786	Hs.713539	mitogen-activated protein kinase kinase kinase 12	Homo sapiens mitogen-activated protein kinase kinase kinase 12 (MAP3K12), transcript variant 2, mRNA [NM_006301]
A_23_P323761	TRAF3IP3	0.802537	0.748167	0.804684	0.940239	80342	Hs.147434	TRAF3 interacting protein 3	Homo sapiens TRAF3 interacting protein 3 (TRAF3IP3), mRNA [NM_025228]
A_24_P333421	ZNF862	0.859207	0.697586	0.82707	0.907258	643641	Hs.301277	zinc finger protein 862	Homo sapiens zinc finger protein 862 (ZNF862), mRNA [NM_001099220]
A_23_P502336	EMR2	0.850923	0.719377	0.960668	0.754669	30817	Hs.531619	egf-like module containing, mucin-like, hormone receptor-like 2	Homo sapiens egf-like module containing, mucin-like, hormone receptor-like 2 (EMR2), transcript variant 1, mRNA [NM_013447]
A_23_P254917	LGALS4	1.09964	0.575258	0.825521	0.782908	3960	Hs.5302	lectin, galactoside-binding, soluble, 4	Homo sapiens lectin, galactoside-binding, soluble, 4 (LGALS4), mRNA [NM_006149]
A_23_P206501	CLEC18B	0.544322	0.989622	0.893104	0.855385	497190	Hs.556045	C-type lectin domain family 18, member B	Homo sapiens C-type lectin domain family 18, member B (CLEC18B), mRNA [NM_001011880]
A_33_P3358943	GRM2	0.926184	0.530947	0.738517	1.08381	2912	Hs.121510	glutamate receptor, metabotropic 2	Homo sapiens glutamate receptor, metabotropic 2 (GRM2), transcript variant 1, mRNA [NM_000839]
A_23_P61810	BAIAP2	1.01782	0.667502	0.726778	0.867286	10458	Hs.128316	BAI1-associated protein 2	Homo sapiens BAI1-associated protein 2 (BAIAP2), transcript variant 1, mRNA [NM_017450]
A_23_P204079	NPFF	1.03567	0.62575	0.639175	0.975127	8620	Hs.104555	neuropeptide FF-amide peptide precursor	Homo sapiens neuropeptide FF-amide peptide precursor (NPFF), mRNA [NM_003717]
A_23_P106002	NFKBIA	0.773514	0.820799	0.521025	1.14375	4792	Hs.81328	nuclear factor of kappa light polypeptide gene enhancer in B-cells inhibitor, alpha	Homo sapiens nuclear factor of kappa light polypeptide gene enhancer in B-cells inhibitor, alpha (NFKBIA), mRNA [NM_020529]
A_24_P506977	C7orf40	0.758893	0.93565	0.51622	1.04168	285958	Hs.25892	chromosome 7 open reading frame 40	Homo sapiens chromosome 7 open reading frame 40 (C7orf40), non-coding RNA [NR_003697]
A_19_P00330654		1.00283	0.987943	0.600579	0.659686				lincRNA:chr21:44919572-44938621 reverse strand
A_33_P3274189		0.918249	0.934961	0.501512	0.892508
A_19_P00317460		0.922952	1.00656	0.772481	0.538419				lincRNA:chr8:129108762-129113498 reverse strand
A_32_P75094	AIFM2	0.89052	0.387692	1.10498	0.846056	84883	Hs.650680	apoptosis-inducing factor, mitochondrion-associated, 2	Homo sapiens apoptosis-inducing factor, mitochondrion-associated, 2 (AIFM2), transcript variant 2, mRNA [NM_032797]
A_33_P3352767	MC1R	0.789665	0.755582	0.599253	1.07956	4157	Hs.513829	melanocortin 1 receptor (alpha melanocyte stimulating hormone receptor)	Homo sapiens melanocortin 1 receptor (alpha melanocyte stimulating hormone receptor) (MC1R), mRNA [NM_002386]
A_19_P00804537		1.04817	0.711503	0.555786	0.906217				lincRNA:chr14:50483100-50509300 forward strand
A_23_P397293	LY6K	0.793193	0.86875	0.812396	0.747313	54742	Hs.69517	lymphocyte antigen 6 complex, locus K	Homo sapiens lymphocyte antigen 6 complex, locus K (LY6K), transcript variant 1, mRNA [NM_017527]
A_23_P23346	MLLT11	0.741338	0.727708	0.791582	0.960477	10962	Hs.75823	myeloid/lymphoid or mixed-lineage leukemia (trithorax homolog, Drosophila); translocated to, 11	Homo sapiens myeloid/lymphoid or mixed-lineage leukemia (trithorax homolog, Drosophila); translocated to, 11 (MLLT11), mRNA [NM_006818]
A_33_P3336198	C16orf79	0.916509	0.820777	0.657725	0.825544	283870	Hs.647399	chromosome 16 open reading frame 79	Homo sapiens chromosome 16 open reading frame 79 (C16orf79), mRNA [NM_182563]
A_24_P262127	RRAD	0.914467	0.834822	0.641255	0.826539	6236	Hs.1027	Ras-related associated with diabetes	Homo sapiens Ras-related associated with diabetes (RRAD), transcript variant 2, mRNA [NM_004165]
A_23_P345065	SCLY	1.0027	0.548571	1.07931	0.583579	51540	Hs.471785	selenocysteine lyase	Homo sapiens selenocysteine lyase (SCLY), mRNA [NM_016510]
A_33_P3381191	FOXRED2	0.462431	0.8625	1.12391	0.761694	80020	Hs.387601	FAD-dependent oxidoreductase domain containing 2	Homo sapiens FAD-dependent oxidoreductase domain containing 2 (FOXRED2), transcript variant 1, mRNA [NM_024955]
A_33_P3362696	RIC8B	0.756694	0.889443	0.860357	0.703818	55188	Hs.131306	resistance to inhibitors of cholinesterase 8 homolog B (C. elegans)	Homo sapiens resistance to inhibitors of cholinesterase 8 homolog B (C. elegans) (RIC8B), mRNA [NM_018157]
A_23_P98092	OAT	0.614863	0.845072	0.867034	0.878693	4942	Hs.523332	ornithine aminotransferase	Homo sapiens ornithine aminotransferase (OAT), nuclear gene encoding mitochondrial protein, transcript variant 1, mRNA [NM_000274]
A_33_P3408599		0.990088	0.514154	0.948558	0.744027		Hs.526711		Homo sapiens cDNA FLJ44641 fis, clone BRACE2030039. [AK126604]
A_23_P94840	DYNLRB2	0.689006	1.06843	1.00277	0.430276	83657	Hs.98849	dynein, light chain, roadblock-type 2	Homo sapiens dynein, light chain, roadblock-type 2 (DYNLRB2), mRNA [NM_130897]
A_23_P412186	ZNF252	0.787096	1.02537	0.916311	0.461515	286101	Hs.725207	zinc finger protein 252	Homo sapiens zinc finger protein 252 (ZNF252), non-coding RNA [NR_023392]
A_33_P3394140	LOC283050	0.735851	0.847296	0.782688	0.822059	283050	Hs.309176	hypothetical LOC283050	Homo sapiens hypothetical LOC283050 (LOC283050), transcript variant 1, non-coding RNA [NR_024431]
A_23_P76102	GDF11	0.753878	0.807189	0.769287	0.857275	10220	Hs.600883	growth differentiation factor 11	Homo sapiens growth differentiation factor 11 (GDF11), mRNA [NM_005811]
A_33_P3410836	HIST1H4D	0.841402	0.987666	0.596052	0.7553	8360	Hs.248179	histone cluster 1, H4d	Homo sapiens histone cluster 1, H4d (HIST1H4D), mRNA [NM_003539]
A_33_P3210139	PCF11	0.781323	0.811919	0.777398	0.807761	51585	Hs.128959	PCF11, cleavage and polyadenylation factor subunit, homolog (S. cerevisiae)	Homo sapiens PCF11, cleavage and polyadenylation factor subunit, homolog (S. cerevisiae) (PCF11), mRNA [NM_015885]
A_23_P214222	MARCKS	0.63087	1.00447	0.837684	0.698187	4082	Hs.519909	myristoylated alanine-rich protein kinase C substrate	Homo sapiens myristoylated alanine-rich protein kinase C substrate (MARCKS), mRNA [NM_002356]
A_24_P396753	TRIB2	0.864283	0.739157	0.788973	0.778242	28951	Hs.467751	tribbles homolog 2 (Drosophila)	Homo sapiens tribbles homolog 2 (Drosophila) (TRIB2), transcript variant 1, mRNA [NM_021643]
A_33_P3242820	LOC115110	0.996843	0.662823	0.617587	0.888199	115110	Hs.132272	hypothetical LOC115110	Homo sapiens hypothetical LOC115110 (LOC115110), non-coding RNA [NR_026927]
A_33_P3295870	FAM166A	0.766564	0.907088	0.89777	0.586123	401565	Hs.522530	family with sequence similarity 166, member A	Homo sapiens family with sequence similarity 166, member A (FAM166A), mRNA [NM_001001710]
A_24_P215475	ZNF10	0.743111	0.695895	0.626952	1.08727	7556	Hs.507355	zinc finger protein 10	Homo sapiens zinc finger protein 10 (ZNF10), mRNA [NM_015394]
A_19_P00321255		0.799284	0.780793	0.453985	1.11782				lincRNA:chr8:129108828-129113500 reverse strand
A_24_P925635	SEPT7P2	0.947104	0.440442	0.953341	0.808645	641977	Hs.520804	septin 7 pseudogene 2	Homo sapiens septin 7 pseudogene 2 (SEPT7P2), non-coding RNA [NR_024271]
A_19_P00811517		0.955133	0.617896	0.664252	0.907665				lincRNA:chr14:95873047-95878997 forward strand
A_33_P3324495	ZFP41	1.17055	0.623054	0.524208	0.826512	286128	Hs.668016	zinc finger protein 41 homolog (mouse)	Homo sapiens zinc finger protein 41 homolog (mouse) (ZFP41), mRNA [NM_173832]
A_23_P40059	PMS1	0.744264	0.75814	0.66779	0.973378	5378	Hs.111749	PMS1 postmeiotic segregation increased 1 (S. cerevisiae)	Homo sapiens PMS1 postmeiotic segregation increased 1 (S. cerevisiae) (PMS1), transcript variant 1, mRNA [NM_000534]
A_23_P156218	GZMK	0.633861	1.00493	0.641569	0.86014	3003	Hs.277937	granzyme K (granzyme 3; tryptase II)	Homo sapiens granzyme K (granzyme 3; tryptase II) (GZMK), mRNA [NM_002104]
A_24_P253723	C17orf91	0.818975	0.746103	0.842331	0.730369	84981	Hs.597755	chromosome 17 open reading frame 91	Homo sapiens chromosome 17 open reading frame 91 (C17orf91), transcript variant 1, non-coding RNA [NR_028502]
A_23_P159110	SLC35E3	0.825489	0.695635	0.73694	0.873234	55508	Hs.506011	solute carrier family 35, member E3	Homo sapiens solute carrier family 35, member E3 (SLC35E3), mRNA [NM_018656]
A_32_P152437	AKAP12	0.793293	0.744459	0.907059	0.681881	9590	Hs.371240	A kinase (PRKA) anchor protein 12	Homo sapiens A kinase (PRKA) anchor protein 12 (AKAP12), transcript variant 1, mRNA [NM_005100]
A_24_P241815	JUNB	0.767364	0.931916	0.532559	0.892519	3726	Hs.25292	jun B proto-oncogene	Homo sapiens jun B proto-oncogene (JUNB), mRNA [NM_002229]
A_24_P802145	IRS1	0.951379	0.600033	1.0071	0.564066	3667	Hs.471508	insulin receptor substrate 1	Homo sapiens insulin receptor substrate 1 (IRS1), mRNA [NM_005544]
A_23_P113283	ZMAT3	0.709277	0.701855	0.893732	0.812903	64393	Hs.371609	zinc finger, matrin-type 3	Homo sapiens zinc finger, matrin-type 3 (ZMAT3), transcript variant 1, mRNA [NM_022470]
A_23_P315364	CXCL2	0.654425	0.582282	1.08397	0.796619	2920	Hs.75765	chemokine (C-X-C motif) ligand 2	Homo sapiens chemokine (C-X-C motif) ligand 2 (CXCL2), mRNA [NM_002089]
A_33_P3236868	MT1X	0.867116	0.814517	0.567767	0.86715	4501	Hs.374950	metallothionein 1X	Homo sapiens metallothionein 1X (MT1X), mRNA [NM_005952]
A_33_P3226050	GATSL3	1.00558	0.737024	0.546152	0.82412	652968	Hs.444950	GATS protein-like 3	Homo sapiens GATS protein-like 3 (GATSL3), mRNA [NM_001037666]
A_19_P00809842		0.886148	0.9081	0.624866	0.693171				lincRNA:chr7:106224664-106257564 forward strand
A_24_P45451	SLAMF6	1.00158	0.575097	0.742028	0.787339	114836	Hs.492348	SLAM family member 6	Homo sapiens SLAM family member 6 (SLAMF6), transcript variant 2, mRNA [NM_052931]
A_33_P3224212	R3HDM1	0.678318	0.785111	1.01019	0.631604	23518	Hs.412462	R3H domain containing 1	Homo sapiens R3H domain containing 1 (R3HDM1), mRNA [NM_015361]
A_19_P00801523		0.821354	0.699588	0.502522	1.07684				lincRNA:chr1:9226160-9226803 reverse strand
A_23_P65230	TMTC4	0.729365	0.691187	0.87557	0.797627	84899	Hs.730679	transmembrane and tetratricopeptide repeat containing 4	Homo sapiens transmembrane and tetratricopeptide repeat containing 4 (TMTC4), transcript variant 1, mRNA [NM_032813]
A_19_P00316341	XLOC_006252	0.553168	0.674055	0.821397	1.04141				BROAD lincRNAs version v2 (http://www.broadinstitute.org/genome_bio/human_lincrnas/)
A_33_P3271711		0.621696	0.960601	0.660444	0.846322				Uncharacterized protein [Source:UniProtKB/TrEMBL;Acc:C9JFK8] [ENST00000449914]
A_23_P372923	FGFR1	0.946116	0.545298	0.59839	0.997425	2260	Hs.264887	fibroblast growth factor receptor 1	Homo sapiens fibroblast growth factor receptor 1 (FGFR1), transcript variant 13, mRNA [NM_001174066]
A_23_P96833	SLAMF9	0.874002	0.680395	1.01128	0.519339	89886	Hs.661712	SLAM family member 9	Homo sapiens SLAM family member 9 (SLAMF9), transcript variant 1, mRNA [NM_033438]
A_23_P399255	RNF182	1.09047	0.524122	0.687523	0.781099	221687	Hs.111164	ring finger protein 182	Homo sapiens ring finger protein 182 (RNF182), transcript variant 2, mRNA [NM_152737]
A_23_P301304	FGFR1	0.999659	0.491236	0.685721	0.902493	2260	Hs.264887	fibroblast growth factor receptor 1	Homo sapiens fibroblast growth factor receptor 1 (FGFR1), transcript variant 1, mRNA [NM_023110]
A_33_P3253361	LOC644949	0.45969	0.871386	0.631925	1.10984	644949	Hs.292949	hypothetical LOC644949	Homo sapiens cDNA FLJ45509 fis, clone BRTHA2020811. [AK127417]
A_33_P3342260	GCK	0.996269	0.73771	0.646082	0.691139	2645	Hs.1270	glucokinase (hexokinase 4)	Homo sapiens glucokinase (hexokinase 4) (GCK), transcript variant 1, mRNA [NM_000162]
A_23_P386561	TWISTNB	0.850752	0.622701	0.645933	0.951206	221830	Hs.353035	TWIST neighbor	Homo sapiens TWIST neighbor (TWISTNB), mRNA [NM_001002926]
A_33_P3379017	HIC2	0.547765	0.677741	1.06266	0.7822	23119	Hs.632767	hypermethylated in cancer 2	Homo sapiens hypermethylated in cancer 2 (HIC2), mRNA [NM_015094]
A_19_P00803654		0.78967	0.671423	0.588109	1.02067				lincRNA:chr3:108262135-108268435 reverse strand
A_33_P3251640	LOC284440	0.868329	0.74176	0.632501	0.826182	284440		hypothetical LOC284440	Homo sapiens hypothetical LOC284440 (LOC284440), non-coding RNA [NR_026956]
A_33_P3401586	EFCAB10	0.794546	0.844507	0.969059	0.458295	100130771	Hs.719432	EF-hand calcium binding domain 10	Homo sapiens EF-hand calcium binding domain 10 (EFCAB10), non-coding RNA [NR_027068]
A_24_P262201	SULT1A4	0.87149	0.702544	0.74059	0.73811	445329	Hs.730631	sulfotransferase family, cytosolic, 1A, phenol-preferring, member 4	Homo sapiens sulfotransferase family, cytosolic, 1A, phenol-preferring, member 4 (SULT1A4), mRNA [NM_001017390]
A_24_P272073		0.665969	0.872476	0.844843	0.667768
A_33_P3375368	GPR35	0.895073	0.664412	0.860281	0.631237	2859	Hs.112218	G protein-coupled receptor 35	Homo sapiens G protein-coupled receptor 35 (GPR35), transcript variant 2, mRNA [NM_001195381]
A_33_P3494748	TMEM65	0.436336	1.08006	0.685345	0.847756	157378	Hs.187646	transmembrane protein 65	Homo sapiens transmembrane protein 65 (TMEM65), mRNA [NM_194291]
A_33_P3227716	GATSL3	1.02838	0.691057	0.519617	0.799134	652968	Hs.444950	GATS protein-like 3	Homo sapiens GATS protein-like 3 (GATSL3), mRNA [NM_001037666]
A_23_P10182	ACOX2	0.608495	0.709368	1.13444	0.579854	8309	Hs.444959	acyl-CoA oxidase 2, branched chain	Homo sapiens acyl-CoA oxidase 2, branched chain (ACOX2), mRNA [NM_003500]
A_24_P124672	DYNLL1	0.798645	0.763074	0.856363	0.613956	8655	Hs.5120	dynein, light chain, LC8-type 1	Homo sapiens dynein, light chain, LC8-type 1 (DYNLL1), transcript variant 1, mRNA [NM_001037494]
A_33_P3212754	FAM22F	0.592759	0.809101	0.750104	0.876287	54754	Hs.648183	family with sequence similarity 22, member F	Homo sapiens family with sequence similarity 22, member F (FAM22F), mRNA [NM_017561]
A_24_P153853	TRIM37	0.77581	0.576532	0.898205	0.777207	4591	Hs.579079	tripartite motif containing 37	Homo sapiens tripartite motif containing 37 (TRIM37), transcript variant 2, mRNA [NM_001005207]
A_23_P35148	TAF13	0.490603	0.879438	0.852421	0.804291	6884	Hs.632426	TAF13 RNA polymerase II, TATA box binding protein (TBP)-associated factor, 18kDa	Homo sapiens TAF13 RNA polymerase II, TATA box binding protein (TBP)-associated factor, 18kDa (TAF13), mRNA [NM_005645]
A_23_P124855	ZCCHC7	0.613682	0.872131	0.849546	0.690447	84186	Hs.654700	zinc finger, CCHC domain containing 7	Homo sapiens zinc finger, CCHC domain containing 7 (ZCCHC7), mRNA [NM_032226]
A_33_P3272231	MFSD2A	0.736268	0.803127	0.749384	0.736957	84879	Hs.655177	major facilitator superfamily domain containing 2A	Homo sapiens major facilitator superfamily domain containing 2A (MFSD2A), transcript variant 1, mRNA [NM_001136493]
A_24_P185117	RILP	0.85257	0.627014	0.864607	0.678597	83547	Hs.534497	Rab interacting lysosomal protein	Homo sapiens Rab interacting lysosomal protein (RILP), mRNA [NM_031430]
A_23_P140876	ABCA3	0.558837	0.885115	0.74551	0.83321	21	Hs.26630	ATP-binding cassette, sub-family A (ABC1), member 3	Homo sapiens ATP-binding cassette, sub-family A (ABC1), member 3 (ABCA3), mRNA [NM_001089]
A_24_P307065		0.629895	0.854535	0.721175	0.813648
A_33_P3429242	LOC339988	0.804325	0.71057	0.832138	0.663965	339988	Hs.434746	hypothetical LOC339988	Homo sapiens cDNA clone IMAGE:5217034. [BC041468]
A_33_P3276693	PGF	0.579781	0.541058	0.81863	1.07141	5228	Hs.252820	placental growth factor	Homo sapiens placental growth factor (PGF), transcript variant 1, mRNA [NM_002632]
A_32_P84009	CMTM4	0.900493	0.637276	0.663947	0.807675	146223	Hs.643961	CKLF-like MARVEL transmembrane domain containing 4	Homo sapiens CKLF-like MARVEL transmembrane domain containing 4 (CMTM4), transcript variant 2, mRNA [NM_181521]
A_32_P85813	RAP1GDS1	0.739004	0.776342	0.893354	0.596456	5910	Hs.132858	RAP1, GTP-GDP dissociation stimulator 1	Homo sapiens RAP1, GTP-GDP dissociation stimulator 1 (RAP1GDS1), transcript variant 1, mRNA [NM_001100426]
A_33_P3350374	C10orf58	0.530839	0.698134	0.777017	0.998282	84293	Hs.500333	chromosome 10 open reading frame 58	Homo sapiens chromosome 10 open reading frame 58 (C10orf58), transcript variant 1, mRNA [NM_032333]
A_19_P00318135		0.395544	0.814751	0.823881	0.966654				lincRNA:chr19:56786159-56826202 reverse strand
A_23_P350074	C19orf46	0.770602	0.703012	0.689583	0.833009	163183	Hs.436743	chromosome 19 open reading frame 46	Homo sapiens chromosome 19 open reading frame 46 (C19orf46), mRNA [NM_001039876]
A_33_P3325753	TRIOBP	0.949441	0.724598	0.471671	0.842492	11078	Hs.533030	TRIO and F-actin binding protein	Homo sapiens TRIO and F-actin binding protein (TRIOBP), transcript variant 6, mRNA [NM_001039141]
A_33_P3238375	LOC730081	0.600058	1.04583	0.626174	0.710641	730081	Hs.534953	hypothetical LOC730081	Homo sapiens cDNA FLJ40183 fis, clone TESTI2018421. [AK097502]
A_33_P3396891	AVPI1	0.721855	0.758439	0.739976	0.758841	60370	Hs.23918	arginine vasopressin-induced 1	Homo sapiens arginine vasopressin-induced 1 (AVPI1), mRNA [NM_021732]
A_23_P303455	GPR161	0.736792	1.09374	0.591819	0.547983	23432	Hs.632453	G protein-coupled receptor 161	Homo sapiens G protein-coupled receptor 161 (GPR161), transcript variant 2, mRNA [NM_153832]
A_19_P00804215		0.480084	0.911226	0.855369	0.722984				lincRNA:chr2:24355021-24385921 forward strand
A_19_P00803418		0.793748	0.518878	0.944678	0.707933				lincRNA:chr3:45595021-45600271 forward strand
A_19_P00800681	XLOC_011183	0.831862	0.725005	0.516877	0.889121				BROAD lincRNAs version v2 (http://www.broadinstitute.org/genome_bio/human_lincrnas/)
A_33_P3237580	FLJ45513	0.530013	0.922026	0.54671	0.964039	729220	Hs.434138	hypothetical LOC729220	Homo sapiens hypothetical LOC729220 (FLJ45513), mRNA [NM_001242791]
A_33_P3329477	RPL13P5	0.992734	0.618128	0.570319	0.778789	283345	Hs.720698	ribosomal protein L13 pseudogene 5	Homo sapiens ribosomal protein L13 pseudogene 5 (RPL13P5), non-coding RNA [NR_002803]
A_24_P379512	PIGK	0.385796	1.0274	0.788611	0.753845	10026	Hs.178305	phosphatidylinositol glycan anchor biosynthesis, class K	Homo sapiens phosphatidylinositol glycan anchor biosynthesis, class K (PIGK), mRNA [NM_005482]
A_33_P3342126	PRDM8	0.649067	0.579141	0.920098	0.806716	56978	Hs.373642	PR domain containing 8	Homo sapiens PR domain containing 8 (PRDM8), transcript variant 1, mRNA [NM_020226]
A_24_P19228	GAMT	0.574795	0.8044	0.579912	0.991671	2593	Hs.81131	guanidinoacetate N-methyltransferase	Homo sapiens guanidinoacetate N-methyltransferase (GAMT), transcript variant 2, mRNA [NM_138924]
A_33_P3317103	CCDC157	0.643484	0.518214	0.751941	1.03654	550631	Hs.505597	coiled-coil domain containing 157	Homo sapiens coiled-coil domain containing 157 (CCDC157), mRNA [NM_001017437]
A_24_P20873	HIST1H4I	0.62126	0.951063	0.713424	0.663595	8294	Hs.248172	histone cluster 1, H4i	Homo sapiens histone cluster 1, H4i (HIST1H4I), mRNA [NM_003495]
A_33_P3267296	FKBP11	0.661042	0.752267	0.714461	0.81494	51303	Hs.655103	FK506 binding protein 11, 19 kDa	Homo sapiens FK506 binding protein 11, 19 kDa (FKBP11), transcript variant 1, mRNA [NM_016594]
A_23_P251695	NXT1	0.561222	0.966838	0.678272	0.733938	29107	Hs.516933	NTF2-like export factor 1	Homo sapiens NTF2-like export factor 1 (NXT1), mRNA [NM_013248]
A_23_P1492	AVPI1	0.663059	0.812156	0.767402	0.697588	60370	Hs.23918	arginine vasopressin-induced 1	Homo sapiens arginine vasopressin-induced 1 (AVPI1), mRNA [NM_021732]
A_33_P3270628		0.614453	0.855358	0.828522	0.640364		Hs.568575		hz71c05.x1 NCI_CGAP_Lu24 Homo sapiens cDNA clone IMAGE:3213416 3' similar to TR:Q92485 Q92485 ACID SPHINGOMYELINASE-LIKE PHOSPHODIESTERASE. ;, mRNA sequence [BE468260]
A_24_P8220	HS6ST1	0.714308	0.661465	0.715046	0.840898	9394	Hs.512841	heparan sulfate 6-O-sulfotransferase 1	Homo sapiens heparan sulfate 6-O-sulfotransferase 1 (HS6ST1), mRNA [NM_004807]
A_19_P00800781		0.712049	0.513725	0.82349	0.879108				lincRNA:chr5:71663683-71664222 forward strand
A_19_P00808319		0.833414	0.612042	0.464116	1.01503				lincRNA:chr12:68383224-68415107 forward strand
A_24_P181585	LRRC59	0.810671	0.685839	0.827751	0.596206	55379	Hs.370927	leucine rich repeat containing 59	Homo sapiens leucine rich repeat containing 59 (LRRC59), mRNA [NM_018509]
A_23_P123732	C9orf103	0.653492	0.877663	0.658496	0.730467	414328	Hs.530261	chromosome 9 open reading frame 103	Homo sapiens chromosome 9 open reading frame 103 (C9orf103), transcript variant 1, mRNA [NM_001001551]
A_33_P3261610	POLR3GL	0.648849	0.801124	0.79735	0.672599	84265	Hs.591456	polymerase (RNA) III (DNA directed) polypeptide G (32kD)-like	Homo sapiens polymerase (RNA) III (DNA directed) polypeptide G (32kD)-like (POLR3GL), mRNA [NM_032305]
A_23_P86330	IER5	0.775596	0.631366	0.608331	0.902479	51278	Hs.730689	immediate early response 5	Homo sapiens immediate early response 5 (IER5), mRNA [NM_016545]
A_33_P3359084	TAS1R3	0.882791	0.490107	0.776923	0.767753	83756	Hs.74375	taste receptor, type 1, member 3	taste receptor, type 1, member 3 [Source:HGNC Symbol;Acc:15661] [ENST00000339381]
A_23_P140256	PNP	0.66803	0.874166	0.681296	0.692852	4860	Hs.75514	purine nucleoside phosphorylase	Homo sapiens purine nucleoside phosphorylase (PNP), mRNA [NM_000270]
A_23_P5853	SAG	0.812228	0.664329	0.932465	0.496709	6295	Hs.32721	S-antigen; retina and pineal gland (arrestin)	Homo sapiens S-antigen; retina and pineal gland (arrestin) (SAG), mRNA [NM_000541]
A_23_P50535	DMPK	0.81214	0.558233	0.503617	1.02532	1760	Hs.631596	dystrophia myotonica-protein kinase	Homo sapiens dystrophia myotonica-protein kinase (DMPK), transcript variant 2, mRNA [NM_004409]
A_33_P3321293	IQGAP3	0.765797	0.480081	0.713596	0.938166	128239	Hs.591495	IQ motif containing GTPase activating protein 3	Homo sapiens IQ motif containing GTPase activating protein 3 (IQGAP3), mRNA [NM_178229]
A_24_P125871	RIPK4	0.486936	0.839108	0.761237	0.808693	54101	Hs.517310	receptor-interacting serine-threonine kinase 4	Homo sapiens receptor-interacting serine-threonine kinase 4 (RIPK4), mRNA [NM_020639]
A_23_P90233	ZSCAN5A	0.647899	0.934071	0.647038	0.666193	79149	Hs.177688	zinc finger and SCAN domain containing 5A	Homo sapiens zinc finger and SCAN domain containing 5A (ZSCAN5A), mRNA [NM_024303]
A_23_P376239	PAPOLA	0.580262	0.69868	0.858007	0.757111	10914	Hs.253726	poly(A) polymerase alpha	Homo sapiens poly(A) polymerase alpha (PAPOLA), mRNA [NM_032632]
A_19_P00320573		0.766937	0.676978	0.576792	0.866948				lincRNA:chr4:8359032-8359781 reverse strand
A_23_P309207	ZNF577	0.654409	0.398126	0.858212	0.955429	84765	Hs.729135	zinc finger protein 577	Homo sapiens zinc finger protein 577 (ZNF577), transcript variant 1, mRNA [NM_032679]
A_33_P3321836	PLXNB2	0.91258	0.737169	0.496076	0.718495	23654	Hs.3989	plexin B2	Homo sapiens plexin B2 (PLXNB2), mRNA [NM_012401]
A_23_P166400	RASL10A	0.943001	0.456216	0.873604	0.591268	10633	Hs.73088	RAS-like, family 10, member A	Homo sapiens RAS-like, family 10, member A (RASL10A), transcript variant 2, mRNA [NM_001007279]
A_19_P00321495	XLOC_013520	0.722282	0.671793	0.87122	0.597447				BROAD lincRNAs version v2 (http://www.broadinstitute.org/genome_bio/human_lincrnas/)
A_23_P116037	TM7SF2	0.802058	0.63899	0.550408	0.866706	7108	Hs.31130	transmembrane 7 superfamily member 2	Homo sapiens transmembrane 7 superfamily member 2 (TM7SF2), mRNA [NM_003273]
A_33_P3420879	LOC646482	0.854293	0.809419	0.489262	0.703569	646482	Hs.713256	hypothetical LOC646482	Homo sapiens cDNA clone IMAGE:4645784, partial cds. [BC015677]
A_19_P00802210		0.739481	0.604576	0.611845	0.895158				lincRNA:chr9:23597225-23684450 reverse strand
A_33_P3289121	C2orf40	0.66386	0.55763	1.00348	0.624989	84417	Hs.43125	chromosome 2 open reading frame 40	Homo sapiens chromosome 2 open reading frame 40 (C2orf40), mRNA [NM_032411]
A_33_P3329898		0.528724	0.638211	0.910805	0.763987		Hs.122061		Homo sapiens mRNA; cDNA DKFZp686O248 (from clone DKFZp686O248). [CR627426]
A_33_P3280945	SNHG3	0.748205	0.770799	0.631038	0.686522	8420	Hs.469723	small nucleolar RNA host gene 3 (non-protein coding)	Homo sapiens small nucleolar RNA host gene 3 (non-protein coding) (SNHG3), transcript variant 1, non-coding RNA [NR_036473]
A_33_P3287223	DPP4	0.725455	0.66932	0.745055	0.695922	1803	Hs.368912	dipeptidyl-peptidase 4	Homo sapiens dipeptidyl-peptidase 4 (DPP4), mRNA [NM_001935]
A_32_P24709	ZNF642	0.888577	0.741802	0.857059	0.347065	339559	Hs.434385	zinc finger protein 642	Homo sapiens zinc finger protein 642 (ZNF642), mRNA [NM_198494]
A_23_P16022	ZNF256	0.589988	0.809115	0.819522	0.615253	10172	Hs.596242	zinc finger protein 256	Homo sapiens zinc finger protein 256 (ZNF256), mRNA [NM_005773]
A_19_P00318719		0.906239	0.391446	0.665848	0.862677				lincRNA:chr4:8357036-8359103 reverse strand
A_33_P3329750		0.731226	0.621307	0.585914	0.885815
A_23_P65031	DYNLL1	0.736276	0.693553	0.859604	0.532934	8655	Hs.5120	dynein, light chain, LC8-type 1	Homo sapiens dynein, light chain, LC8-type 1 (DYNLL1), transcript variant 1, mRNA [NM_001037494]
A_33_P3215383		0.990619	0.694901	0.541452	0.591394
A_19_P00806000		1.00422	0.670341	0.620041	0.521063				lincRNA:chr11:61740574-61753474 forward strand
A_19_P00315693	XLOC_014209	0.738354	0.923176	0.34796	0.802747				BROAD lincRNAs version v2 (http://www.broadinstitute.org/genome_bio/human_lincrnas/)
A_23_P401084	ZNF575	0.813186	0.696318	0.732382	0.569104	284346	Hs.213534	zinc finger protein 575	Homo sapiens zinc finger protein 575 (ZNF575), mRNA [NM_174945]
A_23_P76488	EMP1	0.655802	0.688107	0.760554	0.699774	2012	Hs.719042	epithelial membrane protein 1	Homo sapiens epithelial membrane protein 1 (EMP1), mRNA [NM_001423]
A_24_P89426	APOM	0.669021	0.750987	0.666912	0.714264	55937	Hs.534468	apolipoprotein M	Homo sapiens apolipoprotein M (APOM), mRNA [NM_019101]
A_23_P344884	CARNS1	0.649489	0.814899	0.604114	0.730583	57571	Hs.502982	carnosine synthase 1	Homo sapiens carnosine synthase 1 (CARNS1), transcript variant 1, mRNA [NM_001166222]
A_32_P187663	ZNF596	0.471014	0.675222	0.823297	0.827764	169270	Hs.591388	zinc finger protein 596	Homo sapiens zinc finger protein 596 (ZNF596), transcript variant 1, mRNA [NM_001042416]
A_23_P56759	KRCC1	0.459648	0.763081	0.880759	0.693153	51315	Hs.469254	lysine-rich coiled-coil 1	Homo sapiens lysine-rich coiled-coil 1 (KRCC1), mRNA [NM_016618]
A_23_P151805	FBLN5	0.744332	0.618748	0.662022	0.765254	10516	Hs.332708	fibulin 5	Homo sapiens fibulin 5 (FBLN5), mRNA [NM_006329]
A_33_P3358104	CD300E	0.922039	0.613743	0.582096	0.661756	342510	Hs.158954	CD300e molecule	Homo sapiens CD300e molecule (CD300E), mRNA [NM_181449]
A_33_P3741059	LOC100506459	0.846436	0.53739	0.530804	0.862129	100506459	Hs.196026	hypothetical LOC100506459	PREDICTED: Homo sapiens hypothetical LOC100506459 (LOC100506459), partial miscRNA [XR_110492]
A_23_P153524	C19orf73	0.884721	0.624308	0.785279	0.481884	55150	Hs.458310	chromosome 19 open reading frame 73	Homo sapiens chromosome 19 open reading frame 73 (C19orf73), mRNA [NM_018111]
A_24_P105391	ERMAP	0.802964	0.62173	0.608395	0.739167	114625	Hs.439437	erythroblast membrane-associated protein (Scianna blood group)	Homo sapiens erythroblast membrane-associated protein (Scianna blood group) (ERMAP), transcript variant 1, mRNA [NM_001017922]
A_23_P429082	SPTY2D1	0.523462	0.764203	0.654326	0.817917	144108	Hs.729389	SPT2, Suppressor of Ty, domain containing 1 (S. cerevisiae)	Homo sapiens SPT2, Suppressor of Ty, domain containing 1 (S. cerevisiae) (SPTY2D1), mRNA [NM_194285]
A_33_P3253394	LAIR1	0.75908	0.630618	0.721176	0.640203	3903	Hs.572535	leukocyte-associated immunoglobulin-like receptor 1	Homo sapiens leukocyte-associated immunoglobulin-like receptor 1 (LAIR1), transcript variant a, mRNA [NM_002287]
A_23_P85082	RHOXF1	0.696738	0.799092	0.583371	0.670423	158800	Hs.644617	Rhox homeobox family, member 1	Homo sapiens Rhox homeobox family, member 1 (RHOXF1), mRNA [NM_139282]
A_23_P381714	CA13	0.675891	0.778339	0.544941	0.746637	377677	Hs.127189	carbonic anhydrase XIII	Homo sapiens carbonic anhydrase XIII (CA13), mRNA [NM_198584]
A_23_P13244	OR8J1	0.649323	0.725602	0.780254	0.58877	219477	Hs.626841	olfactory receptor, family 8, subfamily J, member 1	Homo sapiens olfactory receptor, family 8, subfamily J, member 1 (OR8J1), mRNA [NM_001005205]
A_23_P333498	EEPD1	0.607992	0.609245	0.81532	0.709358	80820	Hs.487994	endonuclease/exonuclease/phosphatase family domain containing 1	Homo sapiens endonuclease/exonuclease/phosphatase family domain containing 1 (EEPD1), mRNA [NM_030636]
A_23_P2181	CYB5R2	0.684422	0.851513	0.801081	0.403642	51700	Hs.414362	cytochrome b5 reductase 2	Homo sapiens cytochrome b5 reductase 2 (CYB5R2), mRNA [NM_016229]
A_32_P157481	ERCC4	0.930423	0.643479	0.499593	0.663827	2072	Hs.567265	excision repair cross-complementing rodent repair deficiency, complementation group 4	Homo sapiens excision repair cross-complementing rodent repair deficiency, complementation group 4 (ERCC4), mRNA [NM_005236]
A_23_P131846	SNAI1	0.81721	0.678844	0.618311	0.621048	6615	Hs.48029	snail homolog 1 (Drosophila)	Homo sapiens snail homolog 1 (Drosophila) (SNAI1), mRNA [NM_005985]
A_33_P3271105	PABPC4	0.811621	0.758506	0.299506	0.862841	8761	Hs.169900	poly(A) binding protein, cytoplasmic 4 (inducible form)	Homo sapiens poly(A) binding protein, cytoplasmic 4 (inducible form) (PABPC4), transcript variant 3, mRNA [NM_001135654]
A_23_P314145	UST	0.817506	0.471517	0.805431	0.634047	10090	Hs.657370	uronyl-2-sulfotransferase	Homo sapiens uronyl-2-sulfotransferase (UST), mRNA [NM_005715]
A_32_P148710	CFL1	0.75756	0.745205	0.516964	0.708039	1072	Hs.170622	cofilin 1 (non-muscle)	Homo sapiens cofilin 1 (non-muscle) (CFL1), mRNA [NM_005507]
A_19_P00323032		0.583063	0.773941	0.864143	0.505902				lincRNA:chr22:31369418-31371332 reverse strand
A_33_P3237775	NR1H3	0.788938	0.473141	0.786039	0.666548	10062	Hs.438863	nuclear receptor subfamily 1, group H, member 3	Homo sapiens nuclear receptor subfamily 1, group H, member 3 (NR1H3), transcript variant 1, mRNA [NM_005693]
A_33_P3242483	ARHGAP5	0.62293	0.751637	0.582505	0.754928	394	Hs.592313	Rho GTPase activating protein 5	Homo sapiens Rho GTPase activating protein 5 (ARHGAP5), transcript variant 1, mRNA [NM_001030055]
A_23_P53668	NFYB	0.528784	0.833542	0.712081	0.625765	4801	Hs.84928	nuclear transcription factor Y, beta	Homo sapiens nuclear transcription factor Y, beta (NFYB), mRNA [NM_006166]
A_23_P25155	GPR84	0.944214	0.782191	0.407764	0.564658	53831	Hs.306199	G protein-coupled receptor 84	Homo sapiens G protein-coupled receptor 84 (GPR84), mRNA [NM_020370]
A_23_P127385	MYBPC3	0.799748	0.586357	0.900143	0.412036	4607	Hs.524906	myosin binding protein C, cardiac	Homo sapiens myosin binding protein C, cardiac (MYBPC3), mRNA [NM_000256]
A_23_P25121	FKBP11	0.572228	0.795695	0.626578	0.7033	51303	Hs.655103	FK506 binding protein 11, 19 kDa	Homo sapiens FK506 binding protein 11, 19 kDa (FKBP11), transcript variant 1, mRNA [NM_016594]
A_23_P380998	R3HDM1	0.546185	0.597186	0.722087	0.830678	23518	Hs.412462	R3H domain containing 1	Homo sapiens R3H domain containing 1 (R3HDM1), mRNA [NM_015361]
A_23_P14892	IGFALS	0.727835	0.528204	0.739219	0.700734	3483	Hs.839	insulin-like growth factor binding protein, acid labile subunit	Homo sapiens insulin-like growth factor binding protein, acid labile subunit (IGFALS), transcript variant 2, mRNA [NM_004970]
A_24_P159648	BAIAP2	0.719278	0.769537	0.643925	0.562599	10458	Hs.128316	BAI1-associated protein 2	Homo sapiens BAI1-associated protein 2 (BAIAP2), transcript variant 3, mRNA [NM_006340]
A_24_P920125	PPIA	0.717811	0.775887	0.592433	0.608705	5478	Hs.356331	peptidylprolyl isomerase A (cyclophilin A)	Homo sapiens peptidylprolyl isomerase A (cyclophilin A) (PPIA), mRNA [NM_021130]
A_33_P3235321	SYTL1	0.677829	0.889048	0.44751	0.677929	84958	Hs.469175	synaptotagmin-like 1	Homo sapiens synaptotagmin-like 1 (SYTL1), transcript variant 2, mRNA [NM_032872]
A_33_P3382380	UBQLN4	0.681478	0.60465	0.57469	0.82414	56893	Hs.283739	ubiquilin 4	Homo sapiens ubiquilin 4 (UBQLN4), mRNA [NM_020131]
A_23_P162386	BIN2	0.66437	0.558741	0.863288	0.592972	51411	Hs.14770	bridging integrator 2	Homo sapiens bridging integrator 2 (BIN2), mRNA [NM_016293]
A_24_P70888	PLXNB2	0.885906	0.564722	0.477292	0.747584	23654	Hs.3989	plexin B2	Homo sapiens plexin B2 (PLXNB2), mRNA [NM_012401]
A_33_P3233055		0.684359	0.688336	0.444225	0.853406		Hs.720773		UI-H-BW1-anr-f-12-0-UI.s1 NCI_CGAP_Sub7 Homo sapiens cDNA clone IMAGE:3083302 3', mRNA sequence [BF515046]
A_23_P97096	OPTC	0.804941	0.572937	0.8306	0.459678	26254	Hs.632468	opticin	Homo sapiens opticin (OPTC), mRNA [NM_014359]
A_24_P453497	RBM20	0.667932	0.794634	0.873064	0.332487	282996	Hs.116630	RNA binding motif protein 20	Homo sapiens RNA binding motif protein 20 (RBM20), mRNA [NM_001134363]
A_23_P306655	AMIGO3	0.888556	0.680964	0.44627	0.647559	386724	Hs.567903	adhesion molecule with Ig-like domain 3	Homo sapiens adhesion molecule with Ig-like domain 3 (AMIGO3), mRNA [NM_198722]
A_23_P128817	PCK2	0.705338	0.748766	0.446313	0.757421	5106	Hs.75812	phosphoenolpyruvate carboxykinase 2 (mitochondrial)	Homo sapiens phosphoenolpyruvate carboxykinase 2 (mitochondrial) (PCK2), nuclear gene encoding mitochondrial protein, transcript variant 1, mRNA [NM_004563]
A_23_P325119	SNHG11	0.688069	0.601524	0.830527	0.536203	128439	Hs.16936	small nucleolar RNA host gene 11 (non-protein coding)	Homo sapiens small nucleolar RNA host gene 11 (non-protein coding) (SNHG11), non-coding RNA [NR_003239]
A_24_P377499	OSBPL3	0.405209	0.696131	0.795598	0.751188	26031	Hs.520259	oxysterol binding protein-like 3	Homo sapiens oxysterol binding protein-like 3 (OSBPL3), transcript variant 1, mRNA [NM_015550]
A_23_P115919	PHYH	0.493011	0.78842	0.647514	0.711069	5264	Hs.498732	phytanoyl-CoA 2-hydroxylase	Homo sapiens phytanoyl-CoA 2-hydroxylase (PHYH), transcript variant 2, mRNA [NM_001037537]
A_24_P305467	GATAD2A	0.846699	0.655956	0.66017	0.475302	54815	Hs.118964	GATA zinc finger domain containing 2A	Homo sapiens GATA zinc finger domain containing 2A (GATAD2A), mRNA [NM_017660]
A_23_P42265	APOM	0.543034	0.693419	0.729282	0.669343	55937	Hs.534468	apolipoprotein M	Homo sapiens apolipoprotein M (APOM), mRNA [NM_019101]
A_23_P433111	C5orf35	0.554572	0.747267	0.704745	0.625537	133383	Hs.85950	chromosome 5 open reading frame 35	Homo sapiens chromosome 5 open reading frame 35 (C5orf35), transcript variant 1, mRNA [NM_153706]
A_23_P133474	GPX3	0.933408	0.573568	0.737794	0.384676	2878	Hs.730658	glutathione peroxidase 3 (plasma)	Homo sapiens glutathione peroxidase 3 (plasma) (GPX3), mRNA [NM_002084]
A_33_P3383551	SEC14L3	0.325631	0.777519	0.896365	0.629458	266629	Hs.505601	SEC14-like 3 (S. cerevisiae)	SEC14-like 3 (S. cerevisiae) [Source:HGNC Symbol;Acc:18655] [ENST00000415957]
A_33_P3306504	ISYNA1	0.726567	0.744022	0.468433	0.687501	51477	Hs.405873	inositol-3-phosphate synthase 1	Homo sapiens inositol-3-phosphate synthase 1 (ISYNA1), transcript variant 1, mRNA [NM_016368]
A_33_P3308332	PLEKHB1	0.612481	0.704745	0.641592	0.666466	58473	Hs.445489	pleckstrin homology domain containing, family B (evectins) member 1	Homo sapiens pleckstrin homology domain containing, family B (evectins) member 1 (PLEKHB1), transcript variant 1, mRNA [NM_021200]
A_32_P116556	ZNF469	0.615125	0.446202	0.863736	0.692657	84627	Hs.54925	zinc finger protein 469	Homo sapiens zinc finger protein 469 (ZNF469), mRNA [NM_001127464]
A_19_P00803807		0.73947	0.394928	0.530149	0.953057				lincRNA:chr10:72183844-72190869 reverse strand
A_19_P00328463		0.821132	0.50782	0.517583	0.770457				lincRNA:chr6:86381806-86396056 reverse strand
A_33_P3403773	ZNF569	0.482907	0.831347	0.623388	0.675932	148266	Hs.511848	zinc finger protein 569	Homo sapiens zinc finger protein 569 (ZNF569), mRNA [NM_152484]
A_33_P3372722		0.816478	0.661462	0.34422	0.790986				Q8L685_VOLCA (Q8L685) Pherophorin-dz1 protein precursor, partial (4%) [THC2639225]
A_24_P141736	METAP2	0.452158	0.638926	0.737474	0.782658	10988	Hs.444986	methionyl aminopeptidase 2	Homo sapiens methionyl aminopeptidase 2 (METAP2), mRNA [NM_006838]
A_23_P256473	SEMA3C	0.430511	0.861218	0.777914	0.53547	10512	Hs.269109	sema domain, immunoglobulin domain (Ig), short basic domain, secreted, (semaphorin) 3C	Homo sapiens sema domain, immunoglobulin domain (Ig), short basic domain, secreted, (semaphorin) 3C (SEMA3C), mRNA [NM_006379]
A_33_P3359012	DUSP8	0.691949	0.692736	0.37071	0.849206	1850	Hs.41688	dual specificity phosphatase 8	Homo sapiens dual specificity phosphatase 8 (DUSP8), mRNA [NM_004420]
A_23_P112554	COL15A1	0.714642	0.650563	0.460617	0.776608	1306	Hs.409034	collagen, type XV, alpha 1	Homo sapiens collagen, type XV, alpha 1 (COL15A1), mRNA [NM_001855]
A_23_P42198	HIST1H3G	0.587086	0.775016	0.600475	0.637876	8355	Hs.247813	histone cluster 1, H3g	Homo sapiens histone cluster 1, H3g (HIST1H3G), mRNA [NM_003534]
A_23_P34307	PIGK	0.58399	0.757997	0.755908	0.501928	10026	Hs.178305	phosphatidylinositol glycan anchor biosynthesis, class K	Homo sapiens phosphatidylinositol glycan anchor biosynthesis, class K (PIGK), mRNA [NM_005482]
A_23_P435477	TMPRSS13	0.452011	0.612634	0.73925	0.794599	84000	Hs.266308	transmembrane protease, serine 13	Homo sapiens transmembrane protease, serine 13 (TMPRSS13), transcript variant 1, mRNA [NM_001077263]
A_23_P69513	RGS12	0.633142	0.832186	0.661603	0.471277	6002	Hs.527061	regulator of G-protein signaling 12	Homo sapiens regulator of G-protein signaling 12 (RGS12), transcript variant 1, mRNA [NM_198229]
A_19_P00805737		0.66004	0.698857	0.857965	0.379892				lincRNA:chr13:32533783-32536088 forward strand
A_23_P132341	C22orf46	0.798372	0.713679	0.393023	0.686848	79640	Hs.517653	chromosome 22 open reading frame 46	Homo sapiens chromosome 22 open reading frame 46 (C22orf46), mRNA [NM_001142964]
A_33_P3417990	VRK2	0.463007	0.674267	0.667845	0.783676	7444	Hs.728198	vaccinia related kinase 2	Homo sapiens vaccinia related kinase 2 (VRK2), transcript variant 1, mRNA [NM_006296]
A_32_P112623	FAM27E3	0.58358	0.782925	0.784025	0.431554	100131997	Hs.31240	family with sequence similarity 27, member E3	PREDICTED: Homo sapiens family with sequence similarity 27, member E3 (FAM27E3), mRNA [XM_001720463]
A_23_P35820	CFL1	0.724258	0.695449	0.534052	0.625888	1072	Hs.170622	cofilin 1 (non-muscle)	Homo sapiens cofilin 1 (non-muscle) (CFL1), mRNA [NM_005507]
A_33_P3416787		0.942998	0.493351	0.5994	0.538112
A_23_P214079	SPINK1	0.459412	0.829444	0.713473	0.568728	6690	Hs.407856	serine peptidase inhibitor, Kazal type 1	Homo sapiens serine peptidase inhibitor, Kazal type 1 (SPINK1), mRNA [NM_003122]
A_33_P3375002	LOC144481	0.808954	0.681885	0.599642	0.478749	144481		hypothetical protein LOC144481	Homo sapiens hypothetical protein LOC144481 (LOC144481), non-coding RNA [NR_038263]
A_19_P00317237	XLOC_004366	0.741217	0.360068	0.741629	0.725773				BROAD lincRNAs version v2 (http://www.broadinstitute.org/genome_bio/human_lincrnas/)
A_19_P00318013		0.770052	0.615877	0.717588	0.464576				lincRNA:chr20:37076477-37079563 forward strand
A_19_P00809916		0.504216	0.56026	0.627045	0.869595				lincRNA:chr12:79952560-79952716 reverse strand
A_23_P217079	DPM2	0.686983	0.586072	0.576881	0.708601	8818	Hs.108973	dolichyl-phosphate mannosyltransferase polypeptide 2, regulatory subunit	Homo sapiens dolichyl-phosphate mannosyltransferase polypeptide 2, regulatory subunit (DPM2), mRNA [NM_003863]
A_33_P3396139	CTLA4	0.714138	0.56227	0.395538	0.882893	1493	Hs.247824	cytotoxic T-lymphocyte-associated protein 4	Homo sapiens cytotoxic T-lymphocyte-associated protein 4 (CTLA4), transcript variant 1, mRNA [NM_005214]
A_23_P63816	NRBF2	0.568761	0.7411	0.725364	0.512321	29982	Hs.449628	nuclear receptor binding factor 2	Homo sapiens nuclear receptor binding factor 2 (NRBF2), mRNA [NM_030759]
A_23_P5731	FAHD2A	0.824484	0.61041	0.513375	0.59818	51011	Hs.546387	fumarylacetoacetate hydrolase domain containing 2A	Homo sapiens fumarylacetoacetate hydrolase domain containing 2A (FAHD2A), mRNA [NM_016044]
A_24_P381555	SAP18	0.620289	0.707367	0.646916	0.569871	10284	Hs.524899	Sin3A-associated protein, 18kDa	Homo sapiens Sin3A-associated protein, 18kDa (SAP18), mRNA [NM_005870]
A_19_P00810496		0.711291	0.382318	0.934576	0.515637				lincRNA:chr5:80180469-80219794 forward strand
A_23_P8834	EPHX2	0.46263	0.77573	0.603163	0.698966	2053	Hs.212088	epoxide hydrolase 2, cytoplasmic	Homo sapiens epoxide hydrolase 2, cytoplasmic (EPHX2), mRNA [NM_001979]
A_23_P323685	HIST1H4H	0.493183	0.924537	0.512179	0.609773	8365	Hs.591790	histone cluster 1, H4h	Homo sapiens histone cluster 1, H4h (HIST1H4H), mRNA [NM_003543]
A_23_P426305	AOC3	0.695179	0.497883	0.39842	0.94763	8639	Hs.198241	amine oxidase, copper containing 3 (vascular adhesion protein 1)	Homo sapiens amine oxidase, copper containing 3 (vascular adhesion protein 1) (AOC3), mRNA [NM_003734]
A_19_P00803579		0.790522	0.345529	0.603646	0.797935				lincRNA:chr3:108262135-108268435 reverse strand
A_23_P132845	CLCN2	0.613124	0.775508	0.311277	0.834674	1181	Hs.436847	chloride channel 2	Homo sapiens chloride channel 2 (CLCN2), transcript variant 1, mRNA [NM_004366]
A_19_P00801783		0.829528	0.495133	0.546334	0.660678				lincRNA:chr12:89931569-89946444 forward strand
A_33_P3324065	FBF1	0.728688	0.526158	0.399343	0.871701	85302	Hs.720068	Fas (TNFRSF6) binding factor 1	Homo sapiens Fas (TNFRSF6) binding factor 1 (FBF1), mRNA [NM_001080542]
A_24_P414712	BRPF3	0.56239	0.56229	0.626996	0.771535	27154	Hs.520096	bromodomain and PHD finger containing, 3	Homo sapiens bromodomain and PHD finger containing, 3 (BRPF3), mRNA [NM_015695]
A_23_P84929	SLC38A5	0.604805	0.697432	0.600503	0.620037	92745	Hs.195155	solute carrier family 38, member 5	Homo sapiens solute carrier family 38, member 5 (SLC38A5), mRNA [NM_033518]
A_23_P422115	C9orf116	0.670363	0.441072	0.499014	0.911278	138162	Hs.414028	chromosome 9 open reading frame 116	Homo sapiens chromosome 9 open reading frame 116 (C9orf116), transcript variant 1, mRNA [NM_001048265]
A_23_P431252	KBTBD8	0.41793	0.81867	0.450975	0.834101	84541	Hs.116665	kelch repeat and BTB (POZ) domain containing 8	Homo sapiens kelch repeat and BTB (POZ) domain containing 8 (KBTBD8), mRNA [NM_032505]
A_32_P33561	LOC100009676	0.784382	0.665046	0.701947	0.367044	100009676	Hs.301956	hypothetical LOC100009676	Homo sapiens hypothetical LOC100009676 (LOC100009676), non-coding RNA [NR_024407]
A_23_P58953	NQO2	0.611835	0.743456	0.70305	0.456921	4835	Hs.533050	NAD(P)H dehydrogenase, quinone 2	Homo sapiens NAD(P)H dehydrogenase, quinone 2 (NQO2), mRNA [NM_000904]
A_33_P3420204	CRTC1	0.78449	0.34075	0.659529	0.730467	23373	Hs.371096	CREB regulated transcription coactivator 1	Homo sapiens CREB regulated transcription coactivator 1 (CRTC1), transcript variant 3, mRNA [NM_001098482]
A_33_P3234138	FAM172BP	0.532629	0.701339	0.862198	0.418347	131909	Hs.518125	family with sequence similarity 172, member B pseudogene	Homo sapiens family with sequence similarity 172, member B, pseudogene (FAM172BP), non-coding RNA [NR_036433]
A_33_P3287825	CCDC136	0.542172	0.517938	0.772	0.67919	64753	Hs.521178	coiled-coil domain containing 136	Homo sapiens coiled-coil domain containing 136 (CCDC136), transcript variant 1, mRNA [NM_022742]
A_33_P3256778	CNTF	0.840033	0.435682	0.496865	0.737165	1270	Hs.524920	ciliary neurotrophic factor	Homo sapiens ciliary neurotrophic factor (CNTF), mRNA [NM_000614]
A_33_P3288384	PSMA1	0.514493	0.655082	0.684195	0.652607	5682	Hs.102798	proteasome (prosome, macropain) subunit, alpha type, 1	Homo sapiens proteasome (prosome, macropain) subunit, alpha type, 1 (PSMA1), transcript variant 3, mRNA [NM_001143937]
A_23_P103511	C1orf226	0.428783	0.81596	0.581778	0.678273	400793	Hs.447011	chromosome 1 open reading frame 226	Homo sapiens chromosome 1 open reading frame 226 (C1orf226), transcript variant 2, mRNA [NM_001085375]
A_33_P3287800	LBX2	0.449913	0.868226	0.760256	0.425748	85474	Hs.722114	ladybird homeobox 2	Homo sapiens ladybird homeobox 2 (LBX2), mRNA [NM_001009812]
A_23_P166421	TBC1D10A	0.545481	0.67812	0.495299	0.785001	83874	Hs.655273	TBC1 domain family, member 10A	Homo sapiens TBC1 domain family, member 10A (TBC1D10A), transcript variant 2, mRNA [NM_031937]
A_23_P411881	PIBF1	0.37521	0.693283	0.789933	0.64532	10464	Hs.441926	progesterone immunomodulatory binding factor 1	Homo sapiens progesterone immunomodulatory binding factor 1 (PIBF1), mRNA [NM_006346]
A_33_P3344243	C4orf46	0.623113	0.671599	0.37349	0.833592	201725	Hs.380920	chromosome 4 open reading frame 46	Homo sapiens chromosome 4 open reading frame 46 (C4orf46), mRNA [NM_001008393]
A_19_P00808398		0.673252	0.551654	0.747888	0.524675				lincRNA:chr1:71522237-71527912 reverse strand
A_23_P129425	TSNAXIP1	0.579939	0.699752	0.828956	0.388271	55815	Hs.632212	translin-associated factor X interacting protein 1	Homo sapiens translin-associated factor X interacting protein 1 (TSNAXIP1), mRNA [NM_018430]
A_19_P00812372		0.845229	0.593568	0.403391	0.654563				lincRNA:chr12:62997683-63015308 forward strand
A_24_P940166	PAPSS2	0.674488	0.527635	0.835355	0.458612	9060	Hs.524491	3'-phosphoadenosine 5'-phosphosulfate synthase 2	Homo sapiens 3'-phosphoadenosine 5'-phosphosulfate synthase 2 (PAPSS2), transcript variant 2, mRNA [NM_001015880]
A_33_P3241681	CDKL2	0.666436	0.601392	0.668729	0.556026	8999	Hs.591698	cyclin-dependent kinase-like 2 (CDC2-related kinase)	Homo sapiens cyclin-dependent kinase-like 2 (CDC2-related kinase) (CDKL2), mRNA [NM_003948]
A_24_P141214	STOM	0.461817	0.730949	0.667219	0.631335	2040	Hs.253903	stomatin	Homo sapiens stomatin (STOM), transcript variant 2, mRNA [NM_198194]
A_33_P3365002	TUBB2A	0.609458	0.806595	0.508261	0.566083	7280	Hs.654543	tubulin, beta 2A	Homo sapiens tubulin, beta 2A (TUBB2A), mRNA [NM_001069]
A_24_P55250	HDDC2	0.618154	0.552877	0.553766	0.764875	51020	Hs.32826	HD domain containing 2	Homo sapiens HD domain containing 2 (HDDC2), mRNA [NM_016063]
A_23_P55356	VMO1	0.530157	0.464201	0.864269	0.630211	284013	Hs.122561	vitelline membrane outer layer 1 homolog (chicken)	Homo sapiens vitelline membrane outer layer 1 homolog (chicken) (VMO1), transcript variant 1, mRNA [NM_182566]
A_24_P933794	LOC646513	0.554181	0.376463	0.639692	0.917676	646513	Hs.565803	VLGN1945	Homo sapiens clone DNA96880 VLGN1945 (UNQ1945) mRNA, complete cds. [AY358802]
A_32_P135336	LOC388242	0.807464	0.509072	0.701811	0.462113	388242		coiled-coil domain containing 101 pseudogene	Homo sapiens coiled-coil domain containing 101 pseudogene (LOC388242), non-coding RNA [NR_002556]
A_23_P250102	CAND2	0.667044	0.740931	0.315907	0.755894	23066	Hs.343664	cullin-associated and neddylation-dissociated 2 (putative)	Homo sapiens cullin-associated and neddylation-dissociated 2 (putative) (CAND2), transcript variant 2, mRNA [NM_012298]
A_23_P28772	DBNDD2	0.612576	0.655127	0.336011	0.875778	55861	Hs.730643	dysbindin (dystrobrevin binding protein 1) domain containing 2	Homo sapiens dysbindin (dystrobrevin binding protein 1) domain containing 2 (DBNDD2), transcript variant 6, mRNA [NM_001048226]
A_23_P48977	MRPS11	0.520243	0.38692	0.631917	0.940183	64963	Hs.111286	mitochondrial ribosomal protein S11	Homo sapiens mitochondrial ribosomal protein S11 (MRPS11), nuclear gene encoding mitochondrial protein, transcript variant 1, mRNA [NM_022839]
A_33_P3338631	NRL	0.573253	0.607695	0.578123	0.719079	4901	Hs.652297	neural retina leucine zipper	Homo sapiens neural retina leucine zipper (NRL), mRNA [NM_006177]
A_33_P3326617	FAHD1	0.581838	0.415517	0.5885	0.889706	81889	Hs.513265	fumarylacetoacetate hydrolase domain containing 1	Homo sapiens fumarylacetoacetate hydrolase domain containing 1 (FAHD1), nuclear gene encoding mitochondrial protein, transcript variant 1, mRNA [NM_001018104]
A_23_P208900	SEMA6B	0.641851	0.56284	0.499517	0.771051	10501	Hs.465642	sema domain, transmembrane domain (TM), and cytoplasmic domain, (semaphorin) 6B	Homo sapiens sema domain, transmembrane domain (TM), and cytoplasmic domain, (semaphorin) 6B (SEMA6B), mRNA [NM_032108]
A_32_P60223	ING5	0.783347	0.409237	0.511826	0.765457	84289	Hs.529172	inhibitor of growth family, member 5	Homo sapiens inhibitor of growth family, member 5 (ING5), mRNA [NM_032329]
A_33_P3352098	MS4A7	0.414285	0.731657	0.843727	0.479726	58475	Hs.530735	membrane-spanning 4-domains, subfamily A, member 7	Homo sapiens membrane-spanning 4-domains, subfamily A, member 7 (MS4A7), transcript variant 1, mRNA [NM_021201]
A_33_P3220643	PTRH1	0.555343	0.717123	0.607286	0.578756	138428	Hs.653265	peptidyl-tRNA hydrolase 1 homolog (S. cerevisiae)	Homo sapiens peptidyl-tRNA hydrolase 1 homolog (S. cerevisiae) (PTRH1), mRNA [NM_001002913]
A_24_P913115	PTEN	0.428993	0.673321	0.757325	0.595158	5728	Hs.500466	phosphatase and tensin homolog	Homo sapiens phosphatase and tensin homolog (PTEN), mRNA [NM_000314]
A_23_P67589	C19orf60	0.5773	0.652371	0.669647	0.554688	55049	Hs.655317	chromosome 19 open reading frame 60	Homo sapiens chromosome 19 open reading frame 60 (C19orf60), transcript variant 1, mRNA [NM_001100418]
A_33_P3392537	TK2	0.536185	0.342368	0.785635	0.789615	7084	Hs.512619	thymidine kinase 2, mitochondrial	Homo sapiens thymidine kinase 2, mitochondrial (TK2), nuclear gene encoding mitochondrial protein, transcript variant 1, mRNA [NM_004614]
A_24_P323941	C20orf106	0.714698	0.445854	0.606968	0.682073	200232	Hs.504907	chromosome 20 open reading frame 106	Homo sapiens chromosome 20 open reading frame 106 (C20orf106), mRNA [NM_001012971]
A_24_P124349	PDGFD	0.437736	0.705508	0.788646	0.51563	80310	Hs.352298	platelet derived growth factor D	Homo sapiens platelet derived growth factor D (PDGFD), transcript variant 1, mRNA [NM_025208]
A_24_P170763	KHNYN	0.778339	0.305562	0.66704	0.696057	23351	Hs.713590	KH and NYN domain containing	Homo sapiens KH and NYN domain containing (KHNYN), mRNA [NM_015299]
A_23_P161769	FXYD2	0.500179	0.517927	0.644713	0.781199	486	Hs.413137	FXYD domain containing ion transport regulator 2	Homo sapiens FXYD domain containing ion transport regulator 2 (FXYD2), transcript variant b, mRNA [NM_021603]
A_19_P00318014		0.609234	0.38479	0.926732	0.521255				lincRNA:chr20:37076477-37079563 forward strand
A_23_P204998	FARP1	0.890378	0.594654	0.51828	0.437791	10160	Hs.403917	FERM, RhoGEF (ARHGEF) and pleckstrin domain protein 1 (chondrocyte-derived)	Homo sapiens FERM, RhoGEF (ARHGEF) and pleckstrin domain protein 1 (chondrocyte-derived) (FARP1), transcript variant 1, mRNA [NM_005766]
A_33_P3214705	C19orf60	0.645926	0.497292	0.652215	0.643841	55049	Hs.655317	chromosome 19 open reading frame 60	Homo sapiens chromosome 19 open reading frame 60 (C19orf60), transcript variant 1, mRNA [NM_001100418]
A_23_P71752	ZFAND5	0.43272	0.665153	0.585944	0.751462	7763	Hs.406096	zinc finger, AN1-type domain 5	Homo sapiens zinc finger, AN1-type domain 5 (ZFAND5), transcript variant c, mRNA [NM_006007]
A_33_P3335137	ATG4B	0.657499	0.668541	0.428638	0.678237	23192	Hs.283610	ATG4 autophagy related 4 homolog B (S. cerevisiae)	Homo sapiens ATG4 autophagy related 4 homolog B (S. cerevisiae) (ATG4B), transcript variant 1, mRNA [NM_013325]
A_24_P941787	PRPF4B	0.651034	0.497354	0.689598	0.592335	8899	Hs.159014	PRP4 pre-mRNA processing factor 4 homolog B (yeast)	Homo sapiens PRP4 pre-mRNA processing factor 4 homolog B (yeast) (PRPF4B), mRNA [NM_003913]
A_33_P3276475	CHMP1B	0.787323	0.455822	0.404676	0.777385	57132	Hs.656244	chromatin modifying protein 1B	Homo sapiens chromatin modifying protein 1B (CHMP1B), mRNA [NM_020412]
A_33_P3266744	SYTL1	0.640276	0.645665	0.479603	0.653011	84958	Hs.469175	synaptotagmin-like 1	Homo sapiens synaptotagmin-like 1 (SYTL1), transcript variant 2, mRNA [NM_032872]
A_23_P17471	FAM113A	0.425201	0.576064	0.807088	0.605641	64773	Hs.29341	family with sequence similarity 113, member A	Homo sapiens family with sequence similarity 113, member A (FAM113A), mRNA [NM_022760]
A_23_P98252	ARL2	0.721742	0.587753	0.585261	0.518923	402	Hs.502836	ADP-ribosylation factor-like 2	Homo sapiens ADP-ribosylation factor-like 2 (ARL2), transcript variant 1, mRNA [NM_001667]
A_19_P00316107		0.750601	0.477534	0.440954	0.741568				lincRNA:chr20:42178017-42179578 forward strand
A_33_P3284858	LOC729867	0.576429	0.637148	0.354901	0.841242	729867	Hs.674191	hypothetical LOC729867	Homo sapiens cDNA FLJ35980 fis, clone TESTI2013546. [AK093299]
A_23_P141636	EIF4A3	0.587516	0.566336	0.501026	0.754108	9775	Hs.389649	eukaryotic translation initiation factor 4A3	Homo sapiens eukaryotic translation initiation factor 4A3 (EIF4A3), mRNA [NM_014740]
A_24_P835500	ITPRIPL2	0.513577	0.578286	0.726376	0.589603	162073	Hs.530899	inositol 1,4,5-trisphosphate receptor interacting protein-like 2	Homo sapiens inositol 1,4,5-trisphosphate receptor interacting protein-like 2 (ITPRIPL2), transcript variant 1, mRNA [NM_001034841]
A_33_P3522525	GRPEL1	0.497226	0.635424	0.752336	0.513265	80273	Hs.443723	GrpE-like 1, mitochondrial (E. coli)	Homo sapiens GrpE-like 1, mitochondrial (E. coli) (GRPEL1), nuclear gene encoding mitochondrial protein, mRNA [NM_025196]
A_33_P3396607	UGDH	0.581785	0.632815	0.728252	0.452136	7358	Hs.572518	UDP-glucose 6-dehydrogenase	Homo sapiens UDP-glucose 6-dehydrogenase (UGDH), transcript variant 1, mRNA [NM_003359]
A_33_P3503537	LOC285178	0.61424	0.529602	0.586352	0.659822	285178	Hs.586683	hypothetical protein LOC285178	Homo sapiens cDNA FLJ34252 fis, clone FCBBF5000061. [AK091571]
A_32_P75661		0.528283	0.64984	0.440274	0.77033
A_33_P3276207	FAM55C	0.640648	0.518162	0.585686	0.640018	91775	Hs.595933	family with sequence similarity 55, member C	Homo sapiens family with sequence similarity 55, member C (FAM55C), transcript variant 1, mRNA [NM_001134456]
A_23_P422511	SLC25A45	0.645485	0.604791	0.51966	0.609791	283130	Hs.661604	solute carrier family 25, member 45	Homo sapiens solute carrier family 25, member 45 (SLC25A45), transcript variant 1, mRNA [NM_182556]
A_23_P116840	C12orf44	0.515972	0.639881	0.620774	0.599882	60673	Hs.9911	chromosome 12 open reading frame 44	Homo sapiens chromosome 12 open reading frame 44 (C12orf44), transcript variant 1, mRNA [NM_021934]
A_23_P302134	FLJ37453	0.536848	0.504334	0.692957	0.641753	729614	Hs.119298	hypothetical LOC729614	Homo sapiens hypothetical LOC729614 (FLJ37453), non-coding RNA [NR_024279]
A_23_P98085	PTEN	0.44412	0.700636	0.72438	0.502414	5728	Hs.500466	phosphatase and tensin homolog	Homo sapiens phosphatase and tensin homolog (PTEN), mRNA [NM_000314]
A_23_P6223	SCAF4	0.645548	0.496558	0.636425	0.585115	57466	Hs.17255	SR-related CTD-associated factor 4	Homo sapiens SR-related CTD-associated factor 4 (SCAF4), transcript variant 1, mRNA [NM_020706]
A_23_P167040	PDIA5	0.505502	0.652352	0.585847	0.618426	10954	Hs.477352	protein disulfide isomerase family A, member 5	Homo sapiens protein disulfide isomerase family A, member 5 (PDIA5), transcript variant 1, mRNA [NM_006810]
A_33_P3383656	DUSP28	0.543613	0.439417	0.667185	0.695181	285193	Hs.369297	dual specificity phosphatase 28	Homo sapiens dual specificity phosphatase 28 (DUSP28), mRNA [NM_001033575]
A_23_P339053	LOC100509359	0.618605	0.674582	0.387757	0.663402	100509359	Hs.498890	hypothetical LOC100509359	PREDICTED: Homo sapiens hypothetical LOC100509359 (LOC100509359), partial miscRNA [XR_111650]
A_33_P3287039	TFPT	0.497477	0.59714	0.629403	0.614686	29844	Hs.590939	TCF3 (E2A) fusion partner (in childhood Leukemia)	Homo sapiens TCF3 (E2A) fusion partner (in childhood Leukemia) (TFPT), mRNA [NM_013342]
A_23_P160466	SLC19A2	0.361217	0.482665	0.699776	0.79492	10560	Hs.30246	solute carrier family 19 (thiamine transporter), member 2	Homo sapiens solute carrier family 19 (thiamine transporter), member 2 (SLC19A2), mRNA [NM_006996]
A_23_P211136	BRWD1	0.453161	0.481724	0.744228	0.657037	54014	Hs.654740	bromodomain and WD repeat domain containing 1	Homo sapiens bromodomain and WD repeat domain containing 1 (BRWD1), transcript variant 1, mRNA [NM_018963]
A_33_P3404843	SUGP1	0.738734	0.462528	0.427115	0.706216	57794	Hs.515274	SURP and G patch domain containing 1	Homo sapiens SURP and G patch domain containing 1 (SUGP1), mRNA [NM_172231]
A_23_P120860	NIPSNAP1	0.563303	0.632426	0.525312	0.613306	8508	Hs.173878	nipsnap homolog 1 (C. elegans)	Homo sapiens nipsnap homolog 1 (C. elegans) (NIPSNAP1), transcript variant 1, mRNA [NM_003634]
A_24_P137897	IFRD1	0.374612	0.640883	0.49534	0.823133	3475	Hs.7879	interferon-related developmental regulator 1	Homo sapiens interferon-related developmental regulator 1 (IFRD1), transcript variant 2, mRNA [NM_001007245]
A_32_P44453	INPP1	0.566261	0.53053	0.617245	0.618887	3628	Hs.32309	inositol polyphosphate-1-phosphatase	Homo sapiens inositol polyphosphate-1-phosphatase (INPP1), transcript variant 2, mRNA [NM_002194]
A_24_P37264	RNF144A	0.535784	0.415772	0.671853	0.706976	9781	Hs.22146	ring finger protein 144A	Homo sapiens ring finger protein 144A (RNF144A), mRNA [NM_014746]
A_24_P116909	MALT1	0.481463	0.697841	0.556416	0.592576	10892	Hs.601217	mucosa associated lymphoid tissue lymphoma translocation gene 1	Homo sapiens mucosa associated lymphoid tissue lymphoma translocation gene 1 (MALT1), transcript variant 1, mRNA [NM_006785]
A_23_P74088	MMP23B	0.443452	0.606423	0.503795	0.772701	8510	Hs.192316	matrix metallopeptidase 23B	Homo sapiens matrix metallopeptidase 23B (MMP23B), mRNA [NM_006983]
A_33_P3392580	AK2	0.579222	0.618139	0.693141	0.434137	204	Hs.470907	adenylate kinase 2	Homo sapiens adenylate kinase 2 (AK2), nuclear gene encoding mitochondrial protein, transcript variant 2, mRNA [NM_013411]
A_33_P3228325	SP100	0.681407	0.506723	0.450791	0.684545	6672	Hs.369056	SP100 nuclear antigen	Homo sapiens SP100 nuclear antigen (SP100), transcript variant 1, mRNA [NM_001080391]
A_33_P3227990	MBP	0.801563	0.587968	0.408459	0.522683	4155	Hs.551713	myelin basic protein	Homo sapiens myelin basic protein (MBP), transcript variant 7, mRNA [NM_001025101]
A_24_P14367	PTBP1	0.489605	0.662412	0.599711	0.566846	5725	Hs.172550	polypyrimidine tract binding protein 1	Homo sapiens polypyrimidine tract binding protein 1 (PTBP1), transcript variant 1, mRNA [NM_002819]
A_33_P3679768		0.658435	0.602269	0.654083	0.402287		Hs.613459		xv20h02.x1 Soares_NFL_T_GBC_S1 Homo sapiens cDNA clone IMAGE:2813715 3', mRNA sequence [AW303581]
A_33_P3263756	ZNF446	0.602284	0.52253	0.576472	0.61309	55663	Hs.710284	zinc finger protein 446	Homo sapiens zinc finger protein 446 (ZNF446), mRNA [NM_017908]
A_23_P4611	SLC27A5	0.461122	0.639989	0.6599	0.552427	10998	Hs.292177	solute carrier family 27 (fatty acid transporter), member 5	Homo sapiens solute carrier family 27 (fatty acid transporter), member 5 (SLC27A5), mRNA [NM_012254]
A_19_P00329571		0.664511	0.7306	0.486954	0.428137				lincRNA:chr2:47547646-47560546 forward strand
A_23_P85164	DNASE1L1	0.70586	0.537279	0.600259	0.463891	1774	Hs.401929	deoxyribonuclease I-like 1	Homo sapiens deoxyribonuclease I-like 1 (DNASE1L1), transcript variant 1, mRNA [NM_006730]
A_23_P212617	TFRC	0.613301	0.568782	0.358574	0.766377	7037	Hs.529618	transferrin receptor (p90, CD71)	Homo sapiens transferrin receptor (p90, CD71) (TFRC), mRNA [NM_003234]
A_33_P3376249	S100A2	0.710149	0.381585	0.618273	0.591524	6273	Hs.516484	S100 calcium binding protein A2	Homo sapiens S100 calcium binding protein A2 (S100A2), mRNA [NM_005978]
A_24_P941268	CA5B	0.557567	0.673483	0.417103	0.648731	11238	Hs.728980	carbonic anhydrase VB, mitochondrial	Homo sapiens carbonic anhydrase VB, mitochondrial (CA5B), nuclear gene encoding mitochondrial protein, mRNA [NM_007220]
A_33_P3326922		0.746847	0.398273	0.539434	0.60946		Hs.689400		Uncharacterized protein [Source:UniProtKB/TrEMBL;Acc:E7EMH7] [ENST00000377571]
A_19_P00317666		0.451996	0.690013	0.454172	0.697772				lincRNA:chr6:86387046-86387917 forward strand
A_23_P99625	FITM1	0.643901	0.519701	0.535934	0.590838	161247	Hs.128060	fat storage-inducing transmembrane protein 1	Homo sapiens fat storage-inducing transmembrane protein 1 (FITM1), mRNA [NM_203402]
A_23_P58390	C4orf32	0.478729	0.817776	0.323955	0.668323	132720	Hs.23439	chromosome 4 open reading frame 32	Homo sapiens chromosome 4 open reading frame 32 (C4orf32), mRNA [NM_152400]
A_19_P00320274	XLOC_008863	0.591321	0.759406	0.350448	0.581824				BROAD lincRNAs version v2 (http://www.broadinstitute.org/genome_bio/human_lincrnas/)
A_23_P50799	OR10H2	0.661205	0.677585	0.443776	0.500124	26538	Hs.247694	olfactory receptor, family 10, subfamily H, member 2	Homo sapiens olfactory receptor, family 10, subfamily H, member 2 (OR10H2), mRNA [NM_013939]
A_33_P3387045	CYB5D1	0.592013	0.492685	0.573891	0.619461	124637	Hs.27475	cytochrome b5 domain containing 1	Homo sapiens cytochrome b5 domain containing 1 (CYB5D1), mRNA [NM_144607]
A_23_P218476	B9D2	0.607357	0.40818	0.715161	0.547216	80776	Hs.567596	B9 protein domain 2	Homo sapiens B9 protein domain 2 (B9D2), mRNA [NM_030578]
A_33_P3294583	LOC256880	0.51943	0.700057	0.332892	0.719465	256880	Hs.448554	hypothetical LOC256880	Homo sapiens hypothetical LOC256880 (LOC256880), non-coding RNA [NR_002799]
A_23_P94533	CTSL1	0.652773	0.426277	0.474064	0.715318	1514	Hs.418123	cathepsin L1	Homo sapiens cathepsin L1 (CTSL1), transcript variant 1, mRNA [NM_001912]
A_23_P207911	TRPV2	0.604718	0.567533	0.479908	0.613751	51393	Hs.279746	transient receptor potential cation channel, subfamily V, member 2	Homo sapiens transient receptor potential cation channel, subfamily V, member 2 (TRPV2), mRNA [NM_016113]
A_23_P170733	ANTXR2	0.670027	0.496461	0.594998	0.500377	118429	Hs.162963	anthrax toxin receptor 2	Homo sapiens anthrax toxin receptor 2 (ANTXR2), transcript variant 1, mRNA [NM_058172]
A_23_P328069	HPS1	0.6725	0.590607	0.435201	0.562262	3257	Hs.404568	Hermansky-Pudlak syndrome 1	Homo sapiens Hermansky-Pudlak syndrome 1 (HPS1), transcript variant 1, mRNA [NM_000195]
A_24_P111134	POMT2	0.632888	0.481679	0.522584	0.622423	29954	Hs.132989	protein-O-mannosyltransferase 2	Homo sapiens protein-O-mannosyltransferase 2 (POMT2), mRNA [NM_013382]
A_23_P211428	SMTN	0.443501	0.50063	0.722107	0.593322	6525	Hs.149098	smoothelin	Homo sapiens smoothelin (SMTN), transcript variant 2, mRNA [NM_134269]
A_23_P92025	CIDEC	0.53197	0.384315	0.741703	0.600744	63924	Hs.567562	cell death-inducing DFFA-like effector c	Homo sapiens cell death-inducing DFFA-like effector c (CIDEC), transcript variant 3, mRNA [NM_022094]
A_24_P484797	CIDECP	0.595622	0.392883	0.76736	0.492472	152302	Hs.635072	cell death-inducing DFFA-like effector c pseudogene	Homo sapiens cell death-inducing DFFA-like effector c pseudogene (CIDECP), non-coding RNA [NR_002786]
A_23_P201636	LAMC2	0.468998	0.602152	0.815449	0.361458	3918	Hs.591484	laminin, gamma 2	Homo sapiens laminin, gamma 2 (LAMC2), transcript variant 1, mRNA [NM_005562]
A_24_P396167	CTSW	0.457818	0.710367	0.472993	0.599533	1521	Hs.416848	cathepsin W	Homo sapiens cathepsin W (CTSW), mRNA [NM_001335]
A_23_P61398	PIM3	0.625768	0.653819	0.254478	0.70577	415116	Hs.530381	pim-3 oncogene	Homo sapiens pim-3 oncogene (PIM3), mRNA [NM_001001852]
A_23_P312610	DNAJC4	0.399413	0.749934	0.643328	0.446546	3338	Hs.172847	DnaJ (Hsp40) homolog, subfamily C, member 4	Homo sapiens DnaJ (Hsp40) homolog, subfamily C, member 4, mRNA (cDNA clone IMAGE:4309314), complete cds. [BC010145]
A_33_P3705884	LOC148189	0.637915	0.682113	0.649449	0.265117	148189	Hs.565253	hypothetical LOC148189	Homo sapiens cDNA FLJ36869 fis, clone ASTRO2016819. [AK094188]
A_33_P3378835	SLC9A3R1	0.670048	0.310982	0.587684	0.664517	9368	Hs.396783	solute carrier family 9 (sodium/hydrogen exchanger), member 3 regulator 1	Homo sapiens solute carrier family 9 (sodium/hydrogen exchanger), member 3 regulator 1 (SLC9A3R1), mRNA [NM_004252]
A_23_P354798	COQ10A	0.637988	0.377765	0.583805	0.633292	93058	Hs.4096	coenzyme Q10 homolog A (S. cerevisiae)	Homo sapiens coenzyme Q10 homolog A (S. cerevisiae) (COQ10A), nuclear gene encoding mitochondrial protein, transcript variant 1, mRNA [NM_144576]
A_33_P3372640		0.638986	0.283238	0.73323	0.568869				zinc finger protein 891 [Source:HGNC Symbol;Acc:38709] [ENST00000537226]
A_33_P3841819	LOC440944	0.717686	0.434864	0.440132	0.628695	440944	Hs.598958	hypothetical LOC440944	Homo sapiens hypothetical LOC440944 (LOC440944), non-coding RNA [NR_027007]
A_33_P3734384	LOC285957	0.48578	0.639953	0.428253	0.665849	285957	Hs.298296	hypothetical protein LOC285957	Homo sapiens cDNA FLJ40207 fis, clone TESTI2020946. [AK097526]
A_23_P119295	ECSIT	0.363363	0.687072	0.55386	0.60807	51295	Hs.515146	ECSIT homolog (Drosophila)	Homo sapiens ECSIT homolog (Drosophila) (ECSIT), nuclear gene encoding mitochondrial protein, transcript variant 1, mRNA [NM_016581]
A_23_P111811	ING3	0.434985	0.535228	0.613162	0.62216	54556	Hs.489811	inhibitor of growth family, member 3	Homo sapiens inhibitor of growth family, member 3 (ING3), transcript variant 1, mRNA [NM_019071]
A_33_P3224265	RPL23	0.536027	0.711217	0.367589	0.587718	9349		ribosomal protein L23	ribosomal protein L23 [Source:HGNC Symbol;Acc:10316] [ENST00000394333]
A_33_P3260623	PLCB3	0.634493	0.585993	0.39841	0.583631	5331	Hs.523761	phospholipase C, beta 3 (phosphatidylinositol-specific)	Homo sapiens phospholipase C, beta 3 (phosphatidylinositol-specific) (PLCB3), transcript variant 1, mRNA [NM_000932]
A_23_P343411	AGRN	0.702791	0.54383	0.267961	0.686587	375790	Hs.273330	agrin	Homo sapiens agrin (AGRN), mRNA [NM_198576]
A_33_P3415895	NRBF2	0.429521	0.527277	0.642858	0.597585	29982	Hs.449628	nuclear receptor binding factor 2	Homo sapiens nuclear receptor binding factor 2 (NRBF2), mRNA [NM_030759]
A_23_P210747	TRMT6	0.328537	0.563644	0.693101	0.597155	51605	Hs.128791	tRNA methyltransferase 6 homolog (S. cerevisiae)	Homo sapiens tRNA methyltransferase 6 homolog (S. cerevisiae) (TRMT6), mRNA [NM_015939]
A_33_P3287348	CHN2	0.411194	0.68278	0.343411	0.740144	1124	Hs.654611	chimerin (chimaerin) 2	Homo sapiens chimerin (chimaerin) 2 (CHN2), transcript variant 2, mRNA [NM_004067]
A_24_P93309	CDNF	0.65791	0.523934	0.717744	0.275322	441549	Hs.559067	cerebral dopamine neurotrophic factor	Homo sapiens cerebral dopamine neurotrophic factor (CDNF), mRNA [NM_001029954]
A_24_P174503	AMT	0.589565	0.58703	0.299465	0.69772	275	Hs.102	aminomethyltransferase	Homo sapiens aminomethyltransferase (AMT), nuclear gene encoding mitochondrial protein, transcript variant 1, mRNA [NM_000481]
A_33_P3423027	NRL	0.391344	0.654479	0.63502	0.490983	4901	Hs.652297	neural retina leucine zipper	Homo sapiens neural retina leucine zipper (NRL), mRNA [NM_006177]
A_33_P3336810	NUDT17	0.664125	0.510273	0.376018	0.619146	200035	Hs.585066	nudix (nucleoside diphosphate linked moiety X)-type motif 17	Homo sapiens nudix (nucleoside diphosphate linked moiety X)-type motif 17 (NUDT17), mRNA [NM_001012758]
A_23_P116235	MDK	0.694143	0.462144	0.408427	0.60157	4192	Hs.82045	midkine (neurite growth-promoting factor 2)	Homo sapiens midkine (neurite growth-promoting factor 2) (MDK), transcript variant 1, mRNA [NM_001012334]
A_33_P3367830	EFEMP2	0.66351	0.334409	0.586834	0.561873	30008	Hs.170622	EGF containing fibulin-like extracellular matrix protein 2	Homo sapiens EGF containing fibulin-like extracellular matrix protein 2 (EFEMP2), transcript variant 1, mRNA [NM_016938]
A_23_P215883	NCALD	0.545057	0.618636	0.678102	0.299658	83988	Hs.492427	neurocalcin delta	Homo sapiens neurocalcin delta (NCALD), transcript variant 7, mRNA [NM_001040630]
A_23_P146572	NPDC1	0.71587	0.349935	0.38345	0.691596	56654	Hs.719906	neural proliferation, differentiation and control, 1	Homo sapiens neural proliferation, differentiation and control, 1 (NPDC1), mRNA [NM_015392]
A_23_P12635	FBXL15	0.613445	0.387957	0.722274	0.415337	79176	Hs.380081	F-box and leucine-rich repeat protein 15	Homo sapiens F-box and leucine-rich repeat protein 15 (FBXL15), mRNA [NM_024326]
A_33_P3234490	BOLA2B	0.319445	0.655333	0.662083	0.500807	654483	Hs.647333	bolA homolog 2B (E. coli)	Homo sapiens bolA homolog 2B (E. coli) (BOLA2B), mRNA [NM_001039182]
A_23_P336992	ZFAND2A	0.299511	0.646709	0.687422	0.495801	90637	Hs.648111	zinc finger, AN1-type domain 2A	Homo sapiens zinc finger, AN1-type domain 2A (ZFAND2A), mRNA [NM_182491]
A_23_P73835	MOSPD1	0.622435	0.287891	0.499279	0.71006	56180	Hs.590789	motile sperm domain containing 1	Homo sapiens motile sperm domain containing 1 (MOSPD1), mRNA [NM_019556]
A_33_P3295932		0.617563	0.317917	0.503837	0.679951
A_23_P361773	CCND3	0.46386	0.684023	0.58663	0.384708	896	Hs.534307	cyclin D3	Homo sapiens cyclin D3 (CCND3), transcript variant 2, mRNA [NM_001760]
A_33_P3259801	TMEM189	0.644023	0.482763	0.657956	0.331002	387521	Hs.420529	transmembrane protein 189	Homo sapiens transmembrane protein 189 (TMEM189), transcript variant 1, mRNA [NM_199129]
A_23_P435444	PCDHGA7	0.589431	0.611133	0.316049	0.598501	56108	Hs.368160	protocadherin gamma subfamily A, 7	Homo sapiens protocadherin gamma subfamily A, 7 (PCDHGA7), transcript variant 2, mRNA [NM_032087]
A_19_P00322961		0.39481	0.682686	0.610098	0.409933				lincRNA:chr3:183171434-183173226 forward strand
A_19_P00804862		0.356668	0.621707	0.503878	0.590603				lincRNA:chr16:30882074-30888674 forward strand
A_23_P44964	FAM171A1	0.661507	0.50434	0.283088	0.613285	221061	Hs.66762	family with sequence similarity 171, member A1	Homo sapiens family with sequence similarity 171, member A1 (FAM171A1), mRNA [NM_001010924]
A_33_P3373850	WDR24	0.58738	0.482886	0.301213	0.664922	84219	Hs.459632	WD repeat domain 24	Homo sapiens WD repeat domain 24 (WDR24), mRNA [NM_032259]
A_23_P85441	IGSF9	0.638432	0.630334	0.43592	0.322042	57549	Hs.591472	immunoglobulin superfamily, member 9	Homo sapiens immunoglobulin superfamily, member 9 (IGSF9), transcript variant 2, mRNA [NM_020789]
A_24_P120147	SH2D6	0.601919	0.629728	0.470237	0.275219	284948	Hs.209542	SH2 domain containing 6	SH2 domain containing 6 [Source:HGNC Symbol;Acc:30439] [ENST00000481426]
A_33_P3807268	DNAJA1P5	0.244475	0.634546	0.498083	0.590361	94236	Hs.606193	DnaJ (Hsp40) homolog, subfamily A, member 1 pseudogene 5	Homo sapiens DnaJ (Hsp40) homolog, subfamily A, member 1 pseudogene 5 (DNAJA1P5), non-coding RNA [NR_033424]
A_33_P3335147	MURC	0.498572	0.613219	0.241217	0.608034	347273	Hs.99004	muscle-related coiled-coil protein	Homo sapiens muscle-related coiled-coil protein (MURC), mRNA [NM_001018116]
A_24_P176255	GABPB1	0.382041	0.658994	0.297038	0.615662	2553	Hs.654350	GA binding protein transcription factor, beta subunit 1	Homo sapiens GA binding protein transcription factor, beta subunit 1 (GABPB1), transcript variant beta-1, mRNA [NM_005254]
A_23_P19084	HNRNPAB	0.422688	0.587075	0.293406	0.628201	3182	Hs.591731	heterogeneous nuclear ribonucleoprotein A/B	Homo sapiens heterogeneous nuclear ribonucleoprotein A/B (HNRNPAB), transcript variant 2, mRNA [NM_004499]
A_24_P344295	RNF167	0.394938	0.624727	0.586887	0.300304	26001	Hs.7158	ring finger protein 167	Homo sapiens ring finger protein 167 (RNF167), mRNA [NM_015528]
A_23_P257164	AMT	0.634841	0.378005	0.259746	0.591941	275	Hs.102	aminomethyltransferase	Homo sapiens aminomethyltransferase (AMT), nuclear gene encoding mitochondrial protein, transcript variant 1, mRNA [NM_000481]
A_23_P251499	PCOLCE	0.351605	0.585993	0.324975	0.591302	5118	Hs.202097	procollagen C-endopeptidase enhancer	Homo sapiens procollagen C-endopeptidase enhancer (PCOLCE), mRNA [NM_002593]
A_33_P3362770	RRN3	-0.598005	-0.346738	-0.594318	-0.282293	54700	Hs.460078	RRN3 RNA polymerase I transcription factor homolog (S. cerevisiae)	Homo sapiens RRN3 RNA polymerase I transcription factor homolog (S. cerevisiae) (RRN3), mRNA [NM_018427]
A_33_P3387463	ATP6V1D	-0.58875	-0.354642	-0.277455	-0.639566	51382	Hs.272630	ATPase, H+ transporting, lysosomal 34kDa, V1 subunit D	Homo sapiens ATPase, H+ transporting, lysosomal 34kDa, V1 subunit D (ATP6V1D), mRNA [NM_015994]
A_19_P00316067		-0.333324	-0.585893	-0.601469	-0.383201				lincRNA:chr5:131804581-131808735 forward strand
A_23_P104046	BPNT1	-0.39875	-0.617669	-0.263435	-0.627336	10380	Hs.406134	3'(2'), 5'-bisphosphate nucleotidase 1	Homo sapiens 3'(2'), 5'-bisphosphate nucleotidase 1 (BPNT1), mRNA [NM_006085]
A_33_P3398005		-0.402392	-0.604131	-0.595558	-0.33741
A_33_P3365878	BMP8B	-0.354991	-0.66581	-0.606196	-0.332218	656	Hs.664022	bone morphogenetic protein 8b	Homo sapiens bone morphogenetic protein 8b (BMP8B), mRNA [NM_001720]
A_33_P3373459	CHST12	-0.436544	-0.60125	-0.592884	-0.332631	55501	Hs.213088	carbohydrate (chondroitin 4) sulfotransferase 12	Homo sapiens carbohydrate (chondroitin 4) sulfotransferase 12 (CHST12), mRNA [NM_018641]
A_33_P3401317	POTEM	-0.393121	-0.596072	-0.63316	-0.346155	641455	Hs.654289	POTE ankyrin domain family, member M	Homo sapiens POTE ankyrin domain family, member M (POTEM), mRNA [NM_001145442]
A_33_P3325110	SOX13	-0.346091	-0.627727	-0.641972	-0.36228	9580	Hs.201671	SRY (sex determining region Y)-box 13	Homo sapiens SRY (sex determining region Y)-box 13 (SOX13), mRNA [NM_005686]
A_33_P3224971		-0.361732	-0.638598	-0.590452	-0.389094
A_33_P3255766	NIF3L1	-0.335565	-0.679626	-0.332129	-0.6451	60491	Hs.145284	NIF3 NGG1 interacting factor 3-like 1 (S. pombe)	Homo sapiens NIF3 NGG1 interacting factor 3-like 1 (S. pombe) (NIF3L1), transcript variant 4, mRNA [NM_001142356]
A_33_P3297621	KIAA0090	-0.590185	-0.392795	-0.663984	-0.34966	23065	Hs.439200	KIAA0090	Homo sapiens KIAA0090 (KIAA0090), mRNA [NM_015047]
A_24_P901986		-0.594331	-0.665104	-0.430341	-0.307204		Hs.726551		Homo sapiens, clone IMAGE:5170250, mRNA. [BC029255]
A_24_P191656	ACAD9	-0.266576	-0.638708	-0.453711	-0.653494	28976	Hs.567482	acyl-CoA dehydrogenase family, member 9	Homo sapiens acyl-CoA dehydrogenase family, member 9 (ACAD9), nuclear gene encoding mitochondrial protein, transcript variant 1, mRNA [NM_014049]
A_23_P30162	MFSD8	-0.360196	-0.407512	-0.628601	-0.628082	256471	Hs.480701	major facilitator superfamily domain containing 8	Homo sapiens major facilitator superfamily domain containing 8 (MFSD8), mRNA [NM_152778]
A_33_P3400192	MAPK9	-0.567055	-0.630169	-0.607293	-0.22345	5601	Hs.484371	mitogen-activated protein kinase 9	Homo sapiens mitogen-activated protein kinase 9 (MAPK9), transcript variant JNK2-g, mRNA [NM_001135044]
A_23_P212511	TTC14	-0.694009	-0.655641	-0.316173	-0.371089	151613	Hs.43213	tetratricopeptide repeat domain 14	Homo sapiens tetratricopeptide repeat domain 14 (TTC14), transcript variant 2, mRNA [NM_001042601]
A_23_P12816	HELLS	-0.500038	-0.64859	-0.621732	-0.267451	3070	Hs.655830	helicase, lymphoid-specific	Homo sapiens helicase, lymphoid-specific (HELLS), mRNA [NM_018063]
A_19_P00322762		-0.307178	-0.607439	-0.644096	-0.494257				lincRNA:chr19:53158148-53193727 reverse strand
A_19_P00808575		-0.609218	-0.403325	-0.606354	-0.436632				lincRNA:chr14:23018310-23025460 reverse strand
A_33_P3417589		-0.491363	-0.616781	-0.588521	-0.359977
A_33_P3308512	SLC16A10	-0.596124	-0.296095	-0.721877	-0.44558	117247	Hs.591327	solute carrier family 16, member 10 (aromatic amino acid transporter)	Homo sapiens solute carrier family 16, member 10 (aromatic amino acid transporter) (SLC16A10), mRNA [NM_018593]
A_32_P92783	STIP1	-0.483424	-0.653028	-0.613404	-0.316877	10963	Hs.337295	stress-induced-phosphoprotein 1	Homo sapiens stress-induced-phosphoprotein 1 (STIP1), mRNA [NM_006819]
A_23_P204503	PRKAB1	-0.686329	-0.426018	-0.352687	-0.60299	5564	Hs.726001	protein kinase, AMP-activated, beta 1 non-catalytic subunit	Homo sapiens protein kinase, AMP-activated, beta 1 non-catalytic subunit (PRKAB1), mRNA [NM_006253]
A_33_P3219090	INSIG1	-0.610283	-0.434828	-0.421249	-0.611408	3638	Hs.520819	insulin induced gene 1	Homo sapiens insulin induced gene 1 (INSIG1), transcript variant 1, mRNA [NM_005542]
A_33_P3227225		-0.663838	-0.376877	-0.667239	-0.377584
A_33_P3215487	KIAA0415	-0.440939	-0.63239	-0.59484	-0.420148	9907	Hs.558440	KIAA0415	Homo sapiens KIAA0415 (KIAA0415), mRNA [NM_014855]
A_24_P941051	CSTF2T	-0.611762	-0.718572	-0.256734	-0.502303	23283	Hs.591358	cleavage stimulation factor, 3' pre-RNA, subunit 2, 64kDa, tau variant	Homo sapiens cleavage stimulation factor, 3' pre-RNA, subunit 2, 64kDa, tau variant (CSTF2T), mRNA [NM_015235]
A_23_P334282	BMP2K	-0.640066	-0.606572	-0.509296	-0.333949	55589	Hs.146551	BMP2 inducible kinase	Homo sapiens BMP2 inducible kinase (BMP2K), transcript variant 2, mRNA [NM_017593]
A_23_P46333	MTF2	-0.593355	-0.596603	-0.446833	-0.458408	22823	Hs.31016	metal response element binding transcription factor 2	Homo sapiens metal response element binding transcription factor 2 (MTF2), transcript variant 1, mRNA [NM_007358]
A_33_P3219720	ZNF248	-0.424966	-0.652822	-0.631312	-0.387042	57209	Hs.528423	zinc finger protein 248	zinc finger protein 248 [Source:HGNC Symbol;Acc:13041] [ENST00000485560]
A_33_P3402646		-0.597553	-0.49286	-0.415699	-0.592618		Hs.369380		T cell receptor alpha variable 8-3 [Source:HGNC Symbol;Acc:12148] [ENST00000390435]
A_33_P3211203		-0.336969	-0.707777	-0.661949	-0.392204		Hs.467500		Homo sapiens cDNA FLJ43576 fis, clone SKMUS2004047. [AK125564]
A_33_P3362562	RPS6KB1	-0.503409	-0.636432	-0.67434	-0.286462	6198	Hs.463642	ribosomal protein S6 kinase, 70kDa, polypeptide 1	Homo sapiens ribosomal protein S6 kinase, 70kDa, polypeptide 1 (RPS6KB1), mRNA [NM_003161]
A_23_P77593	VAC14	-0.301307	-0.646696	-0.604912	-0.550821	55697	Hs.445061	Vac14 homolog (S. cerevisiae)	Homo sapiens Vac14 homolog (S. cerevisiae) (VAC14), mRNA [NM_018052]
A_33_P3419735		-0.628252	-0.338968	-0.596168	-0.543258
A_23_P133770	CCDC167	-0.507245	-0.717858	-0.59106	-0.293976	154467	Hs.284207	coiled-coil domain containing 167	Homo sapiens coiled-coil domain containing 167 (CCDC167), mRNA [NM_138493]
A_23_P206140	DNAJA4	-0.48421	-0.673923	-0.598884	-0.354171	55466	Hs.513053	DnaJ (Hsp40) homolog, subfamily A, member 4	Homo sapiens DnaJ (Hsp40) homolog, subfamily A, member 4 (DNAJA4), transcript variant 1, mRNA [NM_018602]
A_23_P140511	CLPX	-0.76958	-0.355236	-0.386815	-0.606536	10845	Hs.113823	ClpX caseinolytic peptidase X homolog (E. coli)	Homo sapiens ClpX caseinolytic peptidase X homolog (E. coli) (CLPX), mRNA [NM_006660]
A_23_P256455	RPA3	-0.671996	-0.379755	-0.470861	-0.597376	6119	Hs.487540	replication protein A3, 14kDa	Homo sapiens replication protein A3, 14kDa (RPA3), mRNA [NM_002947]
A_33_P3383029	MXI1	-0.603509	-0.34009	-0.532568	-0.649346	4601	Hs.501023	MAX interactor 1	Homo sapiens MAX interactor 1 (MXI1), transcript variant 2, mRNA [NM_130439]
A_23_P73548	GRIPAP1	-0.337977	-0.72964	-0.619701	-0.438724	56850	Hs.109929	GRIP1 associated protein 1	Homo sapiens GRIP1 associated protein 1 (GRIPAP1), transcript variant 1, mRNA [NM_020137]
A_24_P115774	BIRC2	-0.59884	-0.575439	-0.586897	-0.366036	329	Hs.696238	baculoviral IAP repeat containing 2	Homo sapiens baculoviral IAP repeat containing 2 (BIRC2), mRNA [NM_001166]
A_33_P3347772	2002-09-01	-0.42802	-0.633857	-0.445941	-0.619536	4735	Hs.335057	septin 2	septin 2 [Source:HGNC Symbol;Acc:7729] [ENST00000473479]
A_23_P102925	PWP2	-0.43924	-0.609873	-0.761699	-0.317223	5822	Hs.449076	PWP2 periodic tryptophan protein homolog (yeast)	Homo sapiens PWP2 periodic tryptophan protein homolog (yeast) (PWP2), mRNA [NM_005049]
A_24_P233878	GDAP2	-0.646007	-0.449821	-0.61061	-0.422961	54834	Hs.594430	ganglioside induced differentiation associated protein 2	Homo sapiens ganglioside induced differentiation associated protein 2 (GDAP2), transcript variant 1, mRNA [NM_017686]
A_23_P144684	ANKRD32	-0.733317	-0.652794	-0.386859	-0.3604	84250	Hs.657315	ankyrin repeat domain 32	Homo sapiens ankyrin repeat domain 32 (ANKRD32), mRNA [NM_032290]
A_33_P3423631	WHSC1	-0.468902	-0.390095	-0.617985	-0.662781	7468	Hs.113876	Wolf-Hirschhorn syndrome candidate 1	Homo sapiens Wolf-Hirschhorn syndrome candidate 1 (WHSC1), transcript variant 8, mRNA [NM_007331]
A_33_P3244998	ODF2L	-0.331717	-0.72517	-0.66695	-0.417095	57489	Hs.149360	outer dense fiber of sperm tails 2-like	Homo sapiens outer dense fiber of sperm tails 2-like (ODF2L), transcript variant 2, mRNA [NM_001007022]
A_23_P57697	DHX36	-0.619923	-0.615664	-0.486525	-0.419224	170506	Hs.446270	DEAH (Asp-Glu-Ala-His) box polypeptide 36	Homo sapiens DEAH (Asp-Glu-Ala-His) box polypeptide 36 (DHX36), transcript variant 1, mRNA [NM_020865]
A_33_P3258146	LOC100130539	-0.727894	-0.617706	-0.323091	-0.475413	100130539	Hs.694626	hypothetical protein LOC100130539	PREDICTED: Homo sapiens hypothetical protein LOC100130539 (LOC100130539), mRNA [XM_001724322]
A_33_P3274397	CHM	-0.587793	-0.458128	-0.617299	-0.48278	1121	Hs.496449	choroideremia (Rab escort protein 1)	Homo sapiens choroideremia (Rab escort protein 1) (CHM), transcript variant 2, mRNA [NM_001145414]
A_23_P149050	NCRNA00115	-0.410367	-0.4537	-0.598033	-0.684996	79854	Hs.351445	non-protein coding RNA 115	Homo sapiens non-protein coding RNA 115 (NCRNA00115), non-coding RNA [NR_024321]
A_23_P94762	ZNF354B	-0.672326	-0.602816	-0.428324	-0.444542	117608	Hs.724051	zinc finger protein 354B	Homo sapiens zinc finger protein 354B (ZNF354B), mRNA [NM_058230]
A_33_P3320393	MRPS16	-0.42538	-0.700092	-0.655602	-0.368038	51021	Hs.180312	mitochondrial ribosomal protein S16	Homo sapiens mitochondrial ribosomal protein S16 (MRPS16), nuclear gene encoding mitochondrial protein, mRNA [NM_016065]
A_23_P17430	RBM38	-0.648445	-0.337199	-0.669899	-0.494135	55544	Hs.236361	RNA binding motif protein 38	Homo sapiens RNA binding motif protein 38 (RBM38), transcript variant 1, mRNA [NM_017495]
A_23_P112159	EIF2C2	-0.457372	-0.631077	-0.653775	-0.40895	27161	Hs.449415	eukaryotic translation initiation factor 2C, 2	Homo sapiens eukaryotic translation initiation factor 2C, 2 (EIF2C2), transcript variant 1, mRNA [NM_012154]
A_23_P156355	TMEM161B	-0.631816	-0.594442	-0.482701	-0.445093	153396	Hs.379972	transmembrane protein 161B	Homo sapiens transmembrane protein 161B (TMEM161B), mRNA [NM_153354]
A_23_P170467	USP3	-0.624917	-0.606795	-0.472948	-0.451917	9960	Hs.458499	ubiquitin specific peptidase 3	Homo sapiens ubiquitin specific peptidase 3 (USP3), mRNA [NM_006537]
A_19_P00316946		-0.363345	-0.716177	-0.380451	-0.696816				lincRNA:chr19:28269547-28283939 reverse strand
A_23_P81650	C5orf15	-0.654816	-0.531997	-0.341369	-0.628924	56951	Hs.730670	chromosome 5 open reading frame 15	Homo sapiens chromosome 5 open reading frame 15 (C5orf15), mRNA [NM_020199]
A_23_P170290	TMEM57	-0.660617	-0.420476	-0.598303	-0.4778	55219	Hs.189782	transmembrane protein 57	Homo sapiens transmembrane protein 57 (TMEM57), mRNA [NM_018202]
A_24_P300777	ADAM8	-0.320119	-0.652981	-0.545374	-0.6403	101	Hs.501574	ADAM metallopeptidase domain 8	Homo sapiens ADAM metallopeptidase domain 8 (ADAM8), transcript variant 1, mRNA [NM_001109]
A_23_P353574	NEK7	-0.625205	-0.374794	-0.507617	-0.654078	140609	Hs.728964	NIMA (never in mitosis gene a)-related kinase 7	Homo sapiens NIMA (never in mitosis gene a)-related kinase 7 (NEK7), mRNA [NM_133494]
A_23_P117599	AHSA1	-0.619248	-0.455262	-0.595041	-0.493819	10598	Hs.204041	AHA1, activator of heat shock 90kDa protein ATPase homolog 1 (yeast)	Homo sapiens AHA1, activator of heat shock 90kDa protein ATPase homolog 1 (yeast) (AHSA1), mRNA [NM_012111]
A_33_P3307660	KLHDC4	-0.45181	-0.605716	-0.624598	-0.484544	54758	Hs.123450	kelch domain containing 4	Homo sapiens kelch domain containing 4 (KLHDC4), transcript variant 3, mRNA [NM_001184854]
A_33_P3304865	LTN1	-0.607688	-0.658272	-0.515953	-0.384901	26046	Hs.288773	listerin E3 ubiquitin protein ligase 1	Homo sapiens cDNA clone IMAGE:5172245, containing frame-shift errors. [BC031633]
A_33_P3221665	KIF21B	-0.321388	-0.695111	-0.658745	-0.492531	23046	Hs.169182	kinesin family member 21B	Homo sapiens kinesin family member 21B (KIF21B), mRNA [NM_017596]
A_23_P417148	RAI1	-0.351954	-0.670421	-0.467632	-0.677803	10743	Hs.655395	retinoic acid induced 1	Homo sapiens retinoic acid induced 1 (RAI1), mRNA [NM_030665]
A_23_P65481	TEP1	-0.462033	-0.58827	-0.449723	-0.669583	7011	Hs.508835	telomerase-associated protein 1	Homo sapiens telomerase-associated protein 1 (TEP1), mRNA [NM_007110]
A_33_P3372526	MDH1B	-0.366614	-0.676904	-0.715255	-0.415154	130752	Hs.147816	malate dehydrogenase 1B, NAD (soluble)	malate dehydrogenase 1B, NAD (soluble) [Source:HGNC Symbol;Acc:17836] [ENST00000392214]
A_23_P147296	NFU1	-0.544125	-0.31244	-0.62233	-0.695504	27247	Hs.430439	NFU1 iron-sulfur cluster scaffold homolog (S. cerevisiae)	Homo sapiens NFU1 iron-sulfur cluster scaffold homolog (S. cerevisiae) (NFU1), nuclear gene encoding mitochondrial protein, transcript variant 1, mRNA [NM_015700]
A_32_P186474	RACGAP1	-0.455828	-0.591371	-0.378112	-0.749657	29127	Hs.505469	Rac GTPase activating protein 1	Homo sapiens Rac GTPase activating protein 1 (RACGAP1), transcript variant 1, mRNA [NM_013277]
A_23_P96590	GPRASP1	-0.590815	-0.713705	-0.392162	-0.480844	9737	Hs.729265	G protein-coupled receptor associated sorting protein 1	Homo sapiens G protein-coupled receptor associated sorting protein 1 (GPRASP1), transcript variant 1, mRNA [NM_014710]
A_23_P25638	RNF219	-0.740384	-0.321993	-0.509962	-0.608438	79596	Hs.567576	ring finger protein 219	Homo sapiens ring finger protein 219 (RNF219), mRNA [NM_024546]
A_23_P376661	NIT1	-0.302892	-0.66281	-0.554945	-0.660694	4817	Hs.599361	nitrilase 1	Homo sapiens nitrilase 1 (NIT1), transcript variant 1, mRNA [NM_005600]
A_23_P124300	BCMO1	-0.642157	-0.255818	-0.606787	-0.678163	53630	Hs.212172	beta-carotene 15,15'-monooxygenase 1	Homo sapiens beta-carotene 15,15'-monooxygenase 1 (BCMO1), mRNA [NM_017429]
A_24_P83183	WHSC2	-0.603799	-0.433944	-0.67841	-0.467121	7469	Hs.21771	Wolf-Hirschhorn syndrome candidate 2	Homo sapiens Wolf-Hirschhorn syndrome candidate 2 (WHSC2), mRNA [NM_005663]
A_24_P81900	SLC2A3	-0.467639	-0.386483	-0.695772	-0.634521	6515	Hs.419240	solute carrier family 2 (facilitated glucose transporter), member 3	Homo sapiens solute carrier family 2 (facilitated glucose transporter), member 3 (SLC2A3), mRNA [NM_006931]
A_24_P186065	DHFRL1	-0.665672	-0.591015	-0.292164	-0.636428	200895	Hs.718516	dihydrofolate reductase-like 1	Homo sapiens dihydrofolate reductase-like 1 (DHFRL1), transcript variant 2, mRNA [NM_176815]
A_23_P151280	C12orf62	-0.686022	-0.475999	-0.41214	-0.616209	84987	Hs.388645	chromosome 12 open reading frame 62	Homo sapiens chromosome 12 open reading frame 62 (C12orf62), mRNA [NM_032901]
A_24_P76300		-0.533689	-0.621939	-0.755576	-0.280671		Hs.649031		zinc finger protein 154 [Source:HGNC Symbol;Acc:12939] [ENST00000512439]
A_23_P29994	RBPJ	-0.433768	-0.600469	-0.533468	-0.627402	3516	Hs.479396	recombination signal binding protein for immunoglobulin kappa J region	Homo sapiens recombination signal binding protein for immunoglobulin kappa J region (RBPJ), transcript variant 4, mRNA [NM_203284]
A_33_P3404759		-0.372779	-0.686232	-0.629509	-0.509986
A_33_P3364696	STAMBP	-0.61307	-0.538878	-0.588839	-0.458066	10617	Hs.469018	STAM binding protein	Homo sapiens STAM binding protein (STAMBP), transcript variant 3, mRNA [NM_213622]
A_33_P3231888	C5orf15	-0.645124	-0.657021	-0.352324	-0.54684	56951	Hs.730670	chromosome 5 open reading frame 15	Homo sapiens chromosome 5 open reading frame 15 (C5orf15), mRNA [NM_020199]
A_33_P3346132	RUFY2	-0.437551	-0.637631	-0.523694	-0.606341	55680	Hs.653144	RUN and FYVE domain containing 2	Homo sapiens RUN and FYVE domain containing 2 (RUFY2), transcript variant 1, mRNA [NM_017987]
A_33_P3278410	MLLT4	-0.759203	-0.628607	-0.438949	-0.378851	4301	Hs.614974	myeloid/lymphoid or mixed-lineage leukemia (trithorax homolog, Drosophila); translocated to, 4	Homo sapiens myeloid/lymphoid or mixed-lineage leukemia (trithorax homolog, Drosophila); translocated to, 4 (MLLT4), transcript variant 1, mRNA [NM_001207008]
A_33_P3412035	UBA6	-0.29103	-0.620536	-0.597639	-0.699368	55236	Hs.212774	ubiquitin-like modifier activating enzyme 6	Homo sapiens ubiquitin-like modifier activating enzyme 6 (UBA6), mRNA [NM_018227]
A_23_P76435	GATC	-0.499199	-0.350854	-0.691596	-0.667277	283459	Hs.728777	glutamyl-tRNA(Gln) amidotransferase, subunit C homolog (bacterial)	Homo sapiens glutamyl-tRNA(Gln) amidotransferase, subunit C homolog (bacterial) (GATC), transcript variant 1, mRNA [NM_176818]
A_19_P00809124		-0.667459	-0.766444	-0.30535	-0.474959				lincRNA:chr22:35825875-35834175 forward strand
A_33_P3257568	CNTRL	-0.325273	-0.748319	-0.609979	-0.532239	11064	Hs.653263	centriolin	centrosomal protein 110kDa [Source:HGNC Symbol;Acc:1858] [ENST00000373851]
A_23_P163148	VIPAR	-0.429261	-0.635615	-0.671482	-0.482476	63894	Hs.16157	VPS33B interacting protein, apical-basolateral polarity regulator	Homo sapiens VPS33B interacting protein, apical-basolateral polarity regulator (VIPAR), transcript variant 2, mRNA [NM_022067]
A_23_P116168	KIAA1826	-0.712625	-0.38791	-0.518889	-0.600154	84437	Hs.266782	KIAA1826	Homo sapiens KIAA1826 (KIAA1826), mRNA [NM_032424]
A_23_P257895	MAPK1	-0.614965	-0.594175	-0.418086	-0.593551	5594	Hs.431850	mitogen-activated protein kinase 1	Homo sapiens mitogen-activated protein kinase 1 (MAPK1), transcript variant 2, mRNA [NM_138957]
A_33_P3411991	RABGAP1	-0.407618	-0.668398	-0.679683	-0.465205	23637	Hs.271341	RAB GTPase activating protein 1	Homo sapiens RAB GTPase activating protein 1 (RABGAP1), mRNA [NM_012197]
A_23_P84775	PLRG1	-0.585581	-0.605418	-0.57854	-0.451625	5356	Hs.249996	pleiotropic regulator 1	Homo sapiens pleiotropic regulator 1 (PLRG1), transcript variant 1, mRNA [NM_002669]
A_33_P3802146		-0.378696	-0.732681	-0.650822	-0.460288		Hs.255729		Homo sapiens cDNA FLJ16301 fis, clone PLACE7000333. [AK131313]
A_33_P3244578	LOC100129675	-0.706497	-0.24899	-0.592954	-0.674763	100129675	Hs.591246	hypothetical LOC100129675	Homo sapiens cDNA FLJ43071 fis, clone BRTHA3009291. [AK125061]
A_23_P97141	RGS1	-0.624517	-0.549582	-0.633725	-0.423663	5996	Hs.75256	regulator of G-protein signaling 1	Homo sapiens regulator of G-protein signaling 1 (RGS1), mRNA [NM_002922]
A_24_P942481	GPR180	-0.400638	-0.601436	-0.534059	-0.69625	160897	Hs.439363	G protein-coupled receptor 180	Homo sapiens G protein-coupled receptor 180 (GPR180), mRNA [NM_180989]
A_33_P3241190	XRCC2	-0.382689	-0.779571	-0.61707	-0.454023	7516	Hs.647093	X-ray repair complementing defective repair in Chinese hamster cells 2	Homo sapiens X-ray repair complementing defective repair in Chinese hamster cells 2 (XRCC2), mRNA [NM_005431]
A_33_P3273436	GALM	-0.469752	-0.609405	-0.762699	-0.391553	130589	Hs.435012	galactose mutarotase (aldose 1-epimerase)	Homo sapiens galactose mutarotase (aldose 1-epimerase) (GALM), mRNA [NM_138801]
A_19_P00320413		-0.479523	-0.715298	-0.678467	-0.360569				lincRNA:chr6:158658627-158666616 forward strand
A_23_P353742	AMBRA1	-0.474257	-0.594118	-0.612312	-0.553257	55626	Hs.654644	autophagy/beclin-1 regulator 1	Homo sapiens autophagy/beclin-1 regulator 1 (AMBRA1), mRNA [NM_017749]
A_23_P258570	PSMD10	-0.809657	-0.44766	-0.390217	-0.588498	5716	Hs.522752	proteasome (prosome, macropain) 26S subunit, non-ATPase, 10	Homo sapiens proteasome (prosome, macropain) 26S subunit, non-ATPase, 10 (PSMD10), transcript variant 1, mRNA [NM_002814]
A_23_P135616	STX18	-0.523756	-0.617557	-0.683241	-0.412656	53407	Hs.584913	syntaxin 18	Homo sapiens syntaxin 18 (STX18), mRNA [NM_016930]
A_23_P201605	DENND1B	-0.592793	-0.783188	-0.385391	-0.479104	163486	Hs.125056	DENN/MADD domain containing 1B	Homo sapiens DENN/MADD domain containing 1B (DENND1B), transcript variant 2, mRNA [NM_144977]
A_23_P85726	METTL18	-0.588191	-0.445995	-0.394258	-0.814133	92342	Hs.33922	methyltransferase like 18	Homo sapiens methyltransferase like 18 (METTL18), mRNA [NM_033418]
A_23_P100602	TBCD	-0.369001	-0.819238	-0.595407	-0.459776	6904	Hs.464391	tubulin folding cofactor D	Homo sapiens tubulin folding cofactor D (TBCD), mRNA [NM_005993]
A_23_P154874	DSCR3	-0.815748	-0.466881	-0.340312	-0.621305	10311	Hs.369488	Down syndrome critical region gene 3	Homo sapiens Down syndrome critical region gene 3 (DSCR3), mRNA [NM_006052]
A_33_P3373745	BRD4	-0.477483	-0.64509	-0.690533	-0.432687	23476	Hs.187763	bromodomain containing 4	Homo sapiens bromodomain containing 4 (BRD4), transcript variant short, mRNA [NM_014299]
A_23_P50591	KCNK6	-0.66177	-0.766196	-0.483569	-0.334764	9424	Hs.240395	potassium channel, subfamily K, member 6	Homo sapiens potassium channel, subfamily K, member 6 (KCNK6), mRNA [NM_004823]
A_23_P132526	PIK3R4	-0.646007	-0.635587	-0.411141	-0.554232	30849	Hs.149032	phosphoinositide-3-kinase, regulatory subunit 4	Homo sapiens phosphoinositide-3-kinase, regulatory subunit 4 (PIK3R4), mRNA [NM_014602]
A_33_P3374952	KLF17	-0.378128	-0.773714	-0.647966	-0.447671	128209	Hs.567674	Kruppel-like factor 17	Homo sapiens Kruppel-like factor 17 (KLF17), mRNA [NM_173484]
A_24_P237757	ZMYM2	-0.483824	-0.725134	-0.690947	-0.350389	7750		zinc finger, MYM-type 2	Homo sapiens mRNA; cDNA DKFZp564B162 (from clone DKFZp564B162). [AL136621]
A_23_P21776	SNAPC5	-0.719059	-0.557539	-0.389823	-0.585264	10302	Hs.30174	small nuclear RNA activating complex, polypeptide 5, 19kDa	small nuclear RNA activating complex, polypeptide 5, 19kDa [Source:HGNC Symbol;Acc:15484] [ENST00000316634]
A_24_P873414	PLEKHB2	-0.597952	-0.61695	-0.533431	-0.503828	55041	Hs.469944	pleckstrin homology domain containing, family B (evectins) member 2	Homo sapiens pleckstrin homology domain containing, family B (evectins) member 2 (PLEKHB2), transcript variant 3, mRNA [NM_001100623]
A_33_P3283616	SH2D1A	-0.777102	-0.435509	-0.36776	-0.67577	4068	Hs.349094	SH2 domain containing 1A	Homo sapiens SH2 domain containing 1A (SH2D1A), transcript variant 1, mRNA [NM_002351]
A_23_P131866	AURKA	-0.777294	-0.430745	-0.59617	-0.452332	6790	Hs.250822	aurora kinase A	Homo sapiens aurora kinase A (AURKA), transcript variant 1, mRNA [NM_198433]
A_33_P3289207	AAK1	-0.515903	-0.747148	-0.696893	-0.298587	22848	Hs.468878	AP2 associated kinase 1	Homo sapiens cDNA clone IMAGE:5226225. [BC090950]
A_23_P212844	TACC3	-0.346463	-0.671543	-0.681684	-0.561034	10460	Hs.104019	transforming, acidic coiled-coil containing protein 3	Homo sapiens transforming, acidic coiled-coil containing protein 3 (TACC3), mRNA [NM_006342]
A_19_P00325230		-0.75073	-0.477241	-0.389906	-0.643993				lincRNA:chr4:115399526-115413226 forward strand
A_23_P149852	LZTS2	-0.420641	-0.716055	-0.498503	-0.6285	84445	Hs.523221	leucine zipper, putative tumor suppressor 2	Homo sapiens leucine zipper, putative tumor suppressor 2 (LZTS2), mRNA [NM_032429]
A_23_P214907	MTHFD1L	-0.420169	-0.785056	-0.598602	-0.460681	25902	Hs.591343	methylenetetrahydrofolate dehydrogenase (NADP+ dependent) 1-like	Homo sapiens methylenetetrahydrofolate dehydrogenase (NADP+ dependent) 1-like (MTHFD1L), nuclear gene encoding mitochondrial protein, transcript variant 2, mRNA [NM_015440]
A_23_P324490	KIAA0355	-0.340942	-0.685597	-0.624718	-0.614805	9710	Hs.330073	KIAA0355	Homo sapiens KIAA0355 (KIAA0355), mRNA [NM_014686]
A_33_P3300893	MADD	-0.663317	-0.484059	-0.535739	-0.586071	8567	Hs.82548	MAP-kinase activating death domain	Homo sapiens MAP-kinase activating death domain (MADD), transcript variant 7, mRNA [NM_130475]
A_23_P213883	NIPBL	-0.594075	-0.651528	-0.507697	-0.516216	25836	Hs.481927	Nipped-B homolog (Drosophila)	Homo sapiens Nipped-B homolog (Drosophila) (NIPBL), transcript variant A, mRNA [NM_133433]
A_33_P3228837	CD8A	-0.656356	-0.461706	-0.73759	-0.416596	925	Hs.85258	CD8a molecule	Homo sapiens CD8a molecule (CD8A), transcript variant 3, mRNA [NM_001145873]
A_23_P80648	MFN1	-0.423708	-0.626498	-0.538211	-0.684398	55669	Hs.478383	mitofusin 1	Homo sapiens mitofusin 1 (MFN1), nuclear gene encoding mitochondrial protein, mRNA [NM_033540]
A_23_P58529	DIMT1L	-0.664628	-0.538846	-0.480158	-0.590283	27292	Hs.533222	DIM1 dimethyladenosine transferase 1-like (S. cerevisiae)	Homo sapiens DIM1 dimethyladenosine transferase 1-like (S. cerevisiae) (DIMT1L), mRNA [NM_014473]
A_33_P3276222	LOC650638	-0.595355	-0.395082	-0.632246	-0.651257	650638		signal recognition particle 54 kDa protein-like	PREDICTED: Homo sapiens signal recognition particle 54 kDa protein-like (LOC650638), mRNA [XM_939727]
A_33_P3349521	TMEM66	-0.668283	-0.541922	-0.614097	-0.450151	51669	Hs.521487	transmembrane protein 66	Homo sapiens transmembrane protein 66 (TMEM66), mRNA [NM_016127]
A_24_P112377	DDX31	-0.478001	-0.357229	-0.65192	-0.790045	64794	Hs.660767	DEAD (Asp-Glu-Ala-Asp) box polypeptide 31	Homo sapiens DEAD (Asp-Glu-Ala-Asp) box polypeptide 31 (DDX31), transcript variant 2, mRNA [NM_138620]
A_23_P204696	CDKN1B	-0.609985	-0.499402	-0.5822	-0.586505	1027	Hs.238990	cyclin-dependent kinase inhibitor 1B (p27, Kip1)	Homo sapiens cyclin-dependent kinase inhibitor 1B (p27, Kip1) (CDKN1B), mRNA [NM_004064]
A_19_P00321570		-0.633259	-0.533505	-0.363656	-0.748313				lincRNA:chr20:22664299-22665789 forward strand
A_23_P167276	PAQR3	-0.722238	-0.667422	-0.501827	-0.388841	152559	Hs.657312	progestin and adipoQ receptor family member III	Homo sapiens progestin and adipoQ receptor family member III (PAQR3), mRNA [NM_001040202]
A_33_P3349395	CECR2	-0.45839	-0.788997	-0.636328	-0.398994	27443	Hs.658723	cat eye syndrome chromosome region, candidate 2	Homo sapiens CECR2B mRNA, partial cds. [AF411609]
A_33_P3359071	ACD	-0.477816	-0.656329	-0.63362	-0.514973	65057	Hs.78019	adrenocortical dysplasia homolog (mouse)	Homo sapiens adrenocortical dysplasia homolog (mouse) (ACD), transcript variant 1, mRNA [NM_001082486]
A_23_P21230	TRIM37	-0.592908	-0.626182	-0.517536	-0.548869	4591	Hs.579079	tripartite motif containing 37	Homo sapiens tripartite motif containing 37 (TRIM37), transcript variant 1, mRNA [NM_015294]
A_32_P98975	C15orf57	-0.83131	-0.628054	-0.392453	-0.433692	90416	Hs.730723	chromosome 15 open reading frame 57	Homo sapiens chromosome 15 open reading frame 57 (C15orf57), transcript variant 2, mRNA [NM_052849]
A_23_P168629	RBM28	-0.603805	-0.713639	-0.604099	-0.366278	55131	Hs.274263	RNA binding motif protein 28	Homo sapiens RNA binding motif protein 28 (RBM28), transcript variant 1, mRNA [NM_018077]
A_23_P144531	ALPK1	-0.407486	-0.684943	-0.695787	-0.500129	80216	Hs.652825	alpha-kinase 1	alpha-kinase 1 [Source:HGNC Symbol;Acc:20917] [ENST00000309610]
A_24_P237443	SASH3	-0.36105	-0.686612	-0.455211	-0.786577	54440	Hs.61469	SAM and SH3 domain containing 3	Homo sapiens SAM and SH3 domain containing 3 (SASH3), mRNA [NM_018990]
A_33_P3232173	PSPC1	-0.699928	-0.522188	-0.637425	-0.434404	55269	Hs.721735	paraspeckle component 1	paraspeckle component 1 [Source:HGNC Symbol;Acc:20320] [ENST00000338910]
A_23_P402287	LNX2	-0.602412	-0.579561	-0.701548	-0.412903	222484	Hs.132359	ligand of numb-protein X 2	Homo sapiens ligand of numb-protein X 2 (LNX2), mRNA [NM_153371]
A_23_P50942	RAB3GAP1	-0.635757	-0.626903	-0.561779	-0.47258	22930	Hs.306327	RAB3 GTPase activating protein subunit 1 (catalytic)	Homo sapiens RAB3 GTPase activating protein subunit 1 (catalytic) (RAB3GAP1), transcript variant 2, mRNA [NM_012233]
A_23_P162596	ACTR6	-0.837945	-0.518994	-0.340504	-0.599998	64431	Hs.115088	ARP6 actin-related protein 6 homolog (yeast)	Homo sapiens ARP6 actin-related protein 6 homolog (yeast) (ACTR6), mRNA [NM_022496]
A_33_P3268338	DDRGK1	-0.312497	-0.717993	-0.661662	-0.607335	65992	Hs.471975	DDRGK domain containing 1	Homo sapiens DDRGK domain containing 1 (DDRGK1), mRNA [NM_023935]
A_23_P94660	TBC1D13	-0.373071	-0.71926	-0.609855	-0.597528	54662	Hs.3376	TBC1 domain family, member 13	Homo sapiens TBC1 domain family, member 13 (TBC1D13), mRNA [NM_018201]
A_23_P310532	C19orf52	-0.601899	-0.499496	-0.615906	-0.585233	90580	Hs.164026	chromosome 19 open reading frame 52	Homo sapiens chromosome 19 open reading frame 52 (C19orf52), mRNA [NM_138358]
A_33_P3221119	GON4L	-0.540028	-0.618098	-0.690368	-0.456723	54856	Hs.656361	gon-4-like (C. elegans)	Homo sapiens gon-4-like (C. elegans) (GON4L), transcript variant 2, mRNA [NM_032292]
A_33_P3305254	PSMD5	-0.386604	-0.499885	-0.669258	-0.74951	5711	Hs.193725	proteasome (prosome, macropain) 26S subunit, non-ATPase, 5	Homo sapiens proteasome (prosome, macropain) 26S subunit, non-ATPase, 5 (PSMD5), mRNA [NM_005047]
A_23_P26674	KIAA0430	-0.477981	-0.639973	-0.530681	-0.658465	9665	Hs.173524	KIAA0430	Homo sapiens KIAA0430 (KIAA0430), transcript variant 1, mRNA [NM_014647]
A_33_P3243399	SLMAP	-0.476629	-0.624109	-0.647965	-0.560332	7871	Hs.476432	sarcolemma associated protein	sarcolemma associated protein [Source:HGNC Symbol;Acc:16643] [ENST00000467901]
A_23_P404108	FAM190B	-0.617316	-0.644756	-0.541885	-0.507735	54462	Hs.461988	family with sequence similarity 190, member B	Homo sapiens family with sequence similarity 190, member B (FAM190B), mRNA [NM_018999]
A_33_P3659808	PELP1	-0.478331	-0.660265	-0.677674	-0.495482	27043	Hs.730653	proline, glutamate and leucine rich protein 1	Homo sapiens proline, glutamate and leucine rich protein 1 (PELP1), mRNA [NM_014389]
A_33_P3231005		-0.422286	-0.724811	-0.666656	-0.498065
A_33_P3222451	AKT1S1	-0.767028	-0.646288	-0.485909	-0.413033	84335	Hs.628396	AKT1 substrate 1 (proline-rich)	AKT1 substrate 1 (proline-rich) [Source:HGNC Symbol;Acc:28426] [ENST00000391830]
A_23_P39656	RNF25	-0.69423	-0.518396	-0.474133	-0.626219	64320	Hs.471403	ring finger protein 25	Homo sapiens ring finger protein 25 (RNF25), mRNA [NM_022453]
A_23_P300728	LMBR1	-0.619704	-0.68751	-0.472726	-0.535043	64327	Hs.209989	limb region 1 homolog (mouse)	Homo sapiens limb region 1 homolog (mouse) (LMBR1), mRNA [NM_022458]
A_33_P3567967	FLJ11292	-0.4976	-0.605697	-0.729152	-0.482665	55338	Hs.677194	hypothetical protein FLJ11292	Homo sapiens cDNA FLJ13355 fis, clone PLACE1000048. [AK023417]
A_19_P00318133		-0.687174	-0.575613	-0.601893	-0.450893				lincRNA:chr8:67834229-67837776 reverse strand
A_23_P152420	KIAA0182	-0.699574	-0.448459	-0.632502	-0.537066	23199	Hs.461647	KIAA0182	Homo sapiens KIAA0182 (KIAA0182), transcript variant 1, mRNA [NM_014615]
A_23_P51646	PLK3	-0.700729	-0.567735	-0.658927	-0.392833	1263	Hs.632415	polo-like kinase 3	Homo sapiens polo-like kinase 3 (PLK3), mRNA [NM_004073]
A_33_P3257155	SMAP1	-0.730596	-0.527061	-0.63001	-0.433367	60682		small ArfGAP 1	small ArfGAP 1 [Source:HGNC Symbol;Acc:19651] [ENST00000370442]
A_33_P3481113	CECR3	-0.58177	-0.728192	-0.649637	-0.362764	27442	Hs.517394	cat eye syndrome chromosome region, candidate 3 (non-protein coding)	Homo sapiens cat eye syndrome chromosome region, candidate 3 (non-protein coding) (CECR3), non-coding RNA [NR_038398]
A_23_P64204	ZW10	-0.539039	-0.76018	-0.4169	-0.609134	9183	Hs.503886	ZW10, kinetochore associated, homolog (Drosophila)	Homo sapiens ZW10, kinetochore associated, homolog (Drosophila) (ZW10), mRNA [NM_004724]
A_23_P419602	SREBF2	-0.609501	-0.500768	-0.584951	-0.631714	6721	Hs.443258	sterol regulatory element binding transcription factor 2	Homo sapiens sterol regulatory element binding transcription factor 2 (SREBF2), mRNA [NM_004599]
A_23_P31414	ORC5	-0.496573	-0.809161	-0.40351	-0.622827	5001	Hs.432948	origin recognition complex, subunit 5	Homo sapiens origin recognition complex, subunit 5 (ORC5), transcript variant 1, mRNA [NM_002553]
A_23_P257503	HERC1	-0.488845	-0.756426	-0.620131	-0.466715	8925	Hs.210385	hect (homologous to the E6-AP (UBE3A) carboxyl terminus) domain and RCC1 (CHC1)-like domain (RLD) 1	Homo sapiens hect (homologous to the E6-AP (UBE3A) carboxyl terminus) domain and RCC1 (CHC1)-like domain (RLD) 1 (HERC1), mRNA [NM_003922]
A_19_P00315649	XLOC_009582	-0.406899	-0.636224	-0.850794	-0.438337				BROAD lincRNAs version v2 (http://www.broadinstitute.org/genome_bio/human_lincrnas/)
A_33_P3417810	NOL10	-0.445448	-0.685445	-0.735955	-0.46573	79954	Hs.222494	nucleolar protein 10	Homo sapiens nucleolar protein 10 (NOL10), mRNA [NM_024894]
A_23_P104151	TMEM69	-0.506321	-0.636755	-0.606195	-0.590817	51249	Hs.436502	transmembrane protein 69	Homo sapiens transmembrane protein 69 (TMEM69), mRNA [NM_016486]
A_23_P164638	ZNF419	-0.715212	-0.468682	-0.438857	-0.717361	79744	Hs.467358	zinc finger protein 419	Homo sapiens zinc finger protein 419 (ZNF419), transcript variant 2, mRNA [NM_024691]
A_23_P12173	CRTC2	-0.616679	-0.758707	-0.474798	-0.490036	200186	Hs.406392	CREB regulated transcription coactivator 2	Homo sapiens CREB regulated transcription coactivator 2 (CRTC2), mRNA [NM_181715]
A_23_P318396	CELF1	-0.63384	-0.488433	-0.803643	-0.417147	10658	Hs.595333	CUGBP, Elav-like family member 1	Homo sapiens CUGBP, Elav-like family member 1 (CELF1), transcript variant 2, mRNA [NM_198700]
A_23_P100420	ZCCHC14	-0.479491	-0.693113	-0.627144	-0.543534	23174	Hs.156231	zinc finger, CCHC domain containing 14	Homo sapiens zinc finger, CCHC domain containing 14 (ZCCHC14), mRNA [NM_015144]
A_24_P124624	OLR1	-0.498003	-0.650382	-0.535068	-0.660905	4973	Hs.412484	oxidized low density lipoprotein (lectin-like) receptor 1	Homo sapiens oxidized low density lipoprotein (lectin-like) receptor 1 (OLR1), transcript variant 1, mRNA [NM_002543]
A_33_P3260572	CLIP4	-0.724055	-0.432869	-0.595604	-0.595268	79745	Hs.122927	CAP-GLY domain containing linker protein family, member 4	Homo sapiens CAP-GLY domain containing linker protein family, member 4 (CLIP4), mRNA [NM_024692]
A_24_P365327	LSM14A	-0.708626	-0.523973	-0.599695	-0.51575	26065	Hs.407368	LSM14A, SCD6 homolog A (S. cerevisiae)	Homo sapiens LSM14A, SCD6 homolog A (S. cerevisiae) (LSM14A), transcript variant 2, mRNA [NM_015578]
A_19_P00316528	XLOC_012166	-0.620127	-0.416571	-0.750029	-0.563442				BROAD lincRNAs version v2 (http://www.broadinstitute.org/genome_bio/human_lincrnas/)
A_23_P417331	RPS6KA3	-0.484345	-0.533749	-0.698109	-0.635744	6197	Hs.445387	ribosomal protein S6 kinase, 90kDa, polypeptide 3	Homo sapiens ribosomal protein S6 kinase, 90kDa, polypeptide 3 (RPS6KA3), mRNA [NM_004586]
A_24_P398500	MPHOSPH9	-0.54831	-0.641536	-0.811397	-0.351849	10198	Hs.577404	M-phase phosphoprotein 9	Homo sapiens M-phase phosphoprotein 9 (MPHOSPH9), mRNA [NM_022782]
A_33_P3214879	KPNA1	-0.421216	-0.774311	-0.407845	-0.750081	3836	Hs.161008	karyopherin alpha 1 (importin alpha 5)	Homo sapiens karyopherin alpha 1 (importin alpha 5) (KPNA1), transcript variant 1, mRNA [NM_002264]
A_24_P160001	FKBP1A	-0.656318	-0.480165	-0.641912	-0.575558	2280	Hs.471933	FK506 binding protein 1A, 12kDa	Homo sapiens FK506 binding protein 1A, 12kDa (FKBP1A), transcript variant 2, mRNA [NM_054014]
A_33_P3384322	LOC100132006	-0.398291	-0.682771	-0.58041	-0.695828	100132006	Hs.593666	hypothetical protein LOC100132006	Homo sapiens mRNA; cDNA DKFZp686E20147 (from clone DKFZp686E20147). [BX537921]
A_19_P00316967		-0.561839	-0.614358	-0.542472	-0.639573				lincRNA:chr22:46464600-46466898 reverse strand
A_33_P3307894		-0.398267	-0.671305	-0.761791	-0.529565				Q7Z5D8_HUMAN (Q7Z5D8) Homeobox C14 protein, partial (14%) [THC2565581]
A_23_P395566	FBXO31	-0.636516	-0.644816	-0.45842	-0.62172	79791	Hs.567582	F-box protein 31	Homo sapiens F-box protein 31 (FBXO31), mRNA [NM_024735]
A_23_P302116	PPFIA1	-0.402719	-0.642773	-0.741451	-0.57584	8500	Hs.530749	protein tyrosine phosphatase, receptor type, f polypeptide (PTPRF), interacting protein (liprin), alpha 1	Homo sapiens protein tyrosine phosphatase, receptor type, f polypeptide (PTPRF), interacting protein (liprin), alpha 1 (PPFIA1), transcript variant 1, mRNA [NM_177423]
A_33_P3397795	C14orf135	-0.402194	-0.787141	-0.740209	-0.434219	64430	Hs.509499	chromosome 14 open reading frame 135	Homo sapiens cDNA FLJ38170 fis, clone FCBBF1000024. [AK095489]
A_33_P3291349	RPRD1A	-0.554167	-0.600786	-0.528878	-0.681106	55197	Hs.464912	regulation of nuclear pre-mRNA domain containing 1A	regulation of nuclear pre-mRNA domain containing 1A [Source:HGNC Symbol;Acc:25560] [ENST00000319040]
A_23_P133058	MRFAP1L1	-0.701457	-0.464244	-0.527535	-0.673992	114932	Hs.593159	Morf4 family associated protein 1-like 1	Homo sapiens Morf4 family associated protein 1-like 1 (MRFAP1L1), mRNA [NM_203462]
A_23_P76034	PVRL1	-0.738835	-0.32918	-0.609589	-0.690799	5818	Hs.334846	poliovirus receptor-related 1 (herpesvirus entry mediator C)	Homo sapiens poliovirus receptor-related 1 (herpesvirus entry mediator C) (PVRL1), transcript variant 3, mRNA [NM_203286]
A_33_P3345504	RC3H2	-0.599133	-0.573055	-0.601458	-0.595398	54542	Hs.533499	ring finger and CCCH-type domains 2	Homo sapiens ring finger and CCCH-type domains 2 (RC3H2), transcript variant 2, mRNA [NM_018835]
A_33_P3283619	SH2D1A	-0.548263	-0.498261	-0.699575	-0.623114	4068	Hs.349094	SH2 domain containing 1A	Homo sapiens SH2 domain containing 1A (SH2D1A), transcript variant 2, mRNA [NM_001114937]
A_23_P256526	ZNF80	-0.437236	-0.726398	-0.633584	-0.573074	7634	Hs.724900	zinc finger protein 80	Homo sapiens zinc finger protein 80 (ZNF80), mRNA [NM_007136]
A_19_P00330559		-0.554872	-0.470708	-0.671087	-0.67452				lincRNA:chr3:88108535-88125560 reverse strand
A_23_P207927	C17orf80	-0.370709	-0.845365	-0.544882	-0.611303	55028	Hs.12929	chromosome 17 open reading frame 80	Homo sapiens chromosome 17 open reading frame 80 (C17orf80), transcript variant 1, mRNA [NM_017941]
A_23_P122439	BTN2A2	-0.520484	-0.832771	-0.627155	-0.391889	10385	Hs.373938	butyrophilin, subfamily 2, member A2	Homo sapiens butyrophilin, subfamily 2, member A2 (BTN2A2), transcript variant 2, mRNA [NM_181531]
A_33_P3399765		-0.449339	-0.856698	-0.48048	-0.586396				COEA1_HUMAN (Q05707) Collagen alpha-1(XIV) chain precursor (Undulin), partial (27%) [THC2511093]
A_24_P941922	CNOT4	-0.424799	-0.58067	-0.734458	-0.633171	4850	Hs.490224	CCR4-NOT transcription complex, subunit 4	CCR4-NOT transcription complex, subunit 4 [Source:HGNC Symbol;Acc:7880] [ENST00000315544]
A_33_P3242833	PKN2	-0.629331	-0.561515	-0.64499	-0.537951	5586	Hs.440833	protein kinase N2	Homo sapiens protein kinase N2 (PKN2), mRNA [NM_006256]
A_33_P3367565	FNBP1	-0.524266	-0.663906	-0.668492	-0.517383	23048	Hs.189409	formin binding protein 1	formin binding protein 1 [Source:HGNC Symbol;Acc:17069] [ENST00000355681]
A_23_P104734	STT3A	-0.604106	-0.571345	-0.591562	-0.607539	3703	Hs.504237	STT3, subunit of the oligosaccharyltransferase complex, homolog A (S. cerevisiae)	Homo sapiens STT3, subunit of the oligosaccharyltransferase complex, homolog A (S. cerevisiae) (STT3A), mRNA [NM_152713]
A_23_P162945	SRP54	-0.535094	-0.694422	-0.729702	-0.416379	6729	Hs.167535	signal recognition particle 54kDa	Homo sapiens signal recognition particle 54kDa (SRP54), transcript variant 1, mRNA [NM_003136]
A_32_P95067	AK4	-0.30455	-0.831048	-0.616873	-0.623149	205	Hs.10862	adenylate kinase 4	Homo sapiens adenylate kinase 4 (AK4), nuclear gene encoding mitochondrial protein, transcript variant 5, mRNA [NM_001005353]
A_23_P201181	PTPN22	-0.621664	-0.396649	-0.844106	-0.514658	26191	Hs.535276	protein tyrosine phosphatase, non-receptor type 22 (lymphoid)	Homo sapiens protein tyrosine phosphatase, non-receptor type 22 (lymphoid) (PTPN22), transcript variant 2, mRNA [NM_012411]
A_33_P3395396	ZNF420	-0.689348	-0.61496	-0.466742	-0.608404	147923	Hs.444992	zinc finger protein 420	Homo sapiens cDNA FLJ32191 fis, clone PLACE6002151, moderately similar to ZINC FINGER PROTEIN 84. [AK056753]
A_23_P144959	VCAN	-0.685229	-0.593946	-0.388443	-0.712543	1462	Hs.643801	versican	Homo sapiens versican (VCAN), transcript variant 1, mRNA [NM_004385]
A_23_P202988	AASDHPPT	-0.570103	-0.544447	-0.655404	-0.610472	60496	Hs.524009	aminoadipate-semialdehyde dehydrogenase-phosphopantetheinyl transferase	Homo sapiens aminoadipate-semialdehyde dehydrogenase-phosphopantetheinyl transferase (AASDHPPT), mRNA [NM_015423]
A_32_P159400	UBR5	-0.803412	-0.496772	-0.479574	-0.601833	51366	Hs.492445	ubiquitin protein ligase E3 component n-recognin 5	Homo sapiens ubiquitin protein ligase E3 component n-recognin 5 (UBR5), mRNA [NM_015902]
A_23_P429491	C11orf82	-0.553385	-0.67915	-0.722789	-0.426348	220042	Hs.165607	chromosome 11 open reading frame 82	Homo sapiens chromosome 11 open reading frame 82 (C11orf82), mRNA [NM_145018]
A_33_P3358740	OSBPL7	-0.596763	-0.766716	-0.667976	-0.353401	114881	Hs.463320	oxysterol binding protein-like 7	Homo sapiens oxysterol binding protein-like 7 (OSBPL7), transcript variant 1, mRNA [NM_145798]
A_19_P00812485		-0.547148	-0.70734	-0.796054	-0.335562				lincRNA:chr4:74125061-74132136 forward strand
A_33_P3373214	ZHX1-C8ORF76	-0.507468	-0.564678	-0.71577	-0.599804	100533106	Hs.521800	ZHX1-C8orf76 readthrough	Homo sapiens ZHX1-C8orf76 readthrough (ZHX1-C8ORF76), mRNA [NM_001204180]
A_24_P68415	ZNF45	-0.429073	-0.441927	-0.638964	-0.879338	7596	Hs.381285	zinc finger protein 45	Homo sapiens zinc finger protein 45 (ZNF45), mRNA [NM_003425]
A_33_P3257553	CNTRL	-0.49877	-0.595986	-0.718173	-0.577088	11064		centriolin	centrosomal protein 110kDa [Source:HGNC Symbol;Acc:1858] [ENST00000373847]
A_23_P89762	PHLPP1	-0.700142	-0.714594	-0.495189	-0.480438	23239	Hs.465337	PH domain and leucine rich repeat protein phosphatase 1	Homo sapiens PH domain and leucine rich repeat protein phosphatase 1 (PHLPP1), mRNA [NM_194449]
A_33_P3252889	PHF12	-0.453745	-0.640517	-0.755187	-0.542911	57649	Hs.730891	PHD finger protein 12	Homo sapiens PHD finger protein 12 (PHF12), transcript variant 2, mRNA [NM_020889]
A_33_P3255354	NT5C2	-0.613381	-0.512577	-0.603511	-0.663101	22978	Hs.97439	5'-nucleotidase, cytosolic II	Homo sapiens 5'-nucleotidase, cytosolic II (NT5C2), transcript variant 1, mRNA [NM_012229]
A_33_P3289810		-0.556568	-0.708768	-0.813956	-0.314214		Hs.442169		PREDICTED: Homo sapiens extracellular matrix protein 2-like (LOC100507352), mRNA [XM_003119196]
A_23_P20683	KIAA0020	-0.7004	-0.629283	-0.564005	-0.499892	9933	Hs.493309	KIAA0020	Homo sapiens KIAA0020 (KIAA0020), mRNA [NM_014878]
A_33_P3244818	RSBN1L	-0.648416	-0.880551	-0.348691	-0.516291	222194	Hs.592289	round spermatid basic protein 1-like	Homo sapiens round spermatid basic protein 1-like (RSBN1L), mRNA [NM_198467]
A_32_P5251	RARA	-0.642211	-0.632577	-0.616215	-0.503803	5914	Hs.654583	retinoic acid receptor, alpha	Homo sapiens retinoic acid receptor, alpha (RARA), transcript variant 2, mRNA [NM_001024809]
A_33_P3224483	RABL2B	-0.411882	-0.830067	-0.675721	-0.477882	11158		RAB, member of RAS oncogene family-like 2B	Homo sapiens RAB, member of RAS oncogene family-like 2B, mRNA (cDNA clone IMAGE:3902486), with apparent retained intron. [BC020495]
A_33_P3341836	ZNF780B	-0.454556	-0.683521	-0.562694	-0.696467	163131	Hs.101139	zinc finger protein 780B	Homo sapiens zinc finger protein 780B (ZNF780B), mRNA [NM_001005851]
A_33_P3209831	ZNF345	-0.678927	-0.778881	-0.425073	-0.514579	25850	Hs.362324	zinc finger protein 345	Homo sapiens zinc finger protein 345 (ZNF345), transcript variant 1, mRNA [NM_003419]
A_23_P167818	FAM184A	-0.361198	-0.744129	-0.664127	-0.628047	79632	Hs.443789	family with sequence similarity 184, member A	Homo sapiens family with sequence similarity 184, member A (FAM184A), transcript variant 1, mRNA [NM_024581]
A_33_P3303577	TMEM110	-0.588453	-0.519195	-0.69664	-0.593951	375346	Hs.730796	transmembrane protein 110	Homo sapiens transmembrane protein 110 (TMEM110), mRNA [NM_198563]
A_33_P3304107	KLHL28	-0.865466	-0.351527	-0.596921	-0.584969	54813	Hs.550906	kelch-like 28 (Drosophila)	Homo sapiens kelch-like 28 (Drosophila) (KLHL28), mRNA [NM_017658]
A_23_P143016	ARID5A	-0.670105	-0.599875	-0.732652	-0.396597	10865	Hs.920	AT rich interactive domain 5A (MRF1-like)	Homo sapiens AT rich interactive domain 5A (MRF1-like) (ARID5A), mRNA [NM_212481]
A_24_P382630	GTPBP5	-0.496181	-0.652653	-0.672024	-0.581635	26164	Hs.340636	GTP binding protein 5 (putative)	Homo sapiens GTP binding protein 5 (putative) (GTPBP5), mRNA [NM_015666]
A_24_P197537	PDE8B	-0.615646	-0.580754	-0.40276	-0.804572	8622	Hs.584830	phosphodiesterase 8B	Homo sapiens phosphodiesterase 8B (PDE8B), transcript variant 1, mRNA [NM_003719]
A_24_P327499	TTI1	-0.509048	-0.616373	-0.515502	-0.765625	9675	Hs.655481	Tel2 interacting protein 1 homolog (S. pombe)	Homo sapiens Tel2 interacting protein 1 homolog (S. pombe) (TTI1), mRNA [NM_014657]
A_23_P218058	KLRC4	-0.586233	-0.439318	-0.714541	-0.668176	8302	Hs.721094	killer cell lectin-like receptor subfamily C, member 4	Homo sapiens killer cell lectin-like receptor subfamily C, member 4 (KLRC4), mRNA [NM_013431]
A_32_P191004	ATAD2B	-0.51603	-0.586032	-0.690736	-0.615829	54454	Hs.467862	ATPase family, AAA domain containing 2B	Homo sapiens ATPase family, AAA domain containing 2B (ATAD2B), transcript variant 1, mRNA [NM_017552]
A_24_P179044	SNX9	-0.60843	-0.378915	-0.744976	-0.67658	51429	Hs.191213	sorting nexin 9	Homo sapiens sorting nexin 9 (SNX9), mRNA [NM_016224]
A_33_P3407638	C11orf46	-0.736294	-0.517535	-0.449668	-0.7065	120534	Hs.502208	chromosome 11 open reading frame 46	Homo sapiens chromosome 11 open reading frame 46 (C11orf46), mRNA [NM_152316]
A_33_P3409996	KIAA0415	-0.554622	-0.516049	-0.637177	-0.702953	9907	Hs.558440	KIAA0415	Homo sapiens KIAA0415 (KIAA0415), mRNA [NM_014855]
A_24_P362904	PFKFB4	-0.426445	-0.651047	-0.587462	-0.749413	5210	Hs.476217	6-phosphofructo-2-kinase/fructose-2,6-biphosphatase 4	Homo sapiens 6-phosphofructo-2-kinase/fructose-2,6-biphosphatase 4 (PFKFB4), mRNA [NM_004567]
A_23_P204536	SENP1	-0.533447	-0.696274	-0.557256	-0.627954	29843	Hs.603289	SUMO1/sentrin specific peptidase 1	Homo sapiens SUMO1/sentrin specific peptidase 1 (SENP1), mRNA [NM_014554]
A_33_P3251685	PDP2	-0.317167	-0.751232	-0.697577	-0.650476	57546	Hs.632214	pyruvate dehyrogenase phosphatase catalytic subunit 2	Homo sapiens pyruvate dehyrogenase phosphatase catalytic subunit 2 (PDP2), mRNA [NM_020786]
A_33_P3327058	ARHGEF2	-0.634197	-0.582414	-0.588842	-0.612383	9181	Hs.730719	Rho/Rac guanine nucleotide exchange factor (GEF) 2	Homo sapiens Rho/Rac guanine nucleotide exchange factor (GEF) 2 (ARHGEF2), transcript variant 1, mRNA [NM_001162383]
A_24_P413437	NONO	-0.533153	-0.724401	-0.677722	-0.484005	4841	Hs.533282	non-POU domain containing, octamer-binding	Homo sapiens non-POU domain containing, octamer-binding (NONO), transcript variant 2, mRNA [NM_007363]
A_23_P19592	PGM3	-0.645545	-0.864734	-0.467218	-0.442158	5238	Hs.661665	phosphoglucomutase 3	Homo sapiens phosphoglucomutase 3 (PGM3), transcript variant 2, mRNA [NM_015599]
A_19_P00801392		-0.7135	-0.778492	-0.534104	-0.394053				lincRNA:chr5:93988844-94003469 forward strand
A_33_P3364268	LBH	-0.618114	-0.592433	-0.588783	-0.620842	81606	Hs.567598	limb bud and heart development homolog (mouse)	Homo sapiens limb bud and heart development homolog (mouse) (LBH), mRNA [NM_030915]
A_23_P109488	PIK3IP1	-0.728737	-0.560035	-0.682631	-0.450479	113791	Hs.26670	phosphoinositide-3-kinase interacting protein 1	Homo sapiens phosphoinositide-3-kinase interacting protein 1 (PIK3IP1), transcript variant 1, mRNA [NM_052880]
A_33_P3303602	DGKZ	-0.581834	-0.656913	-0.577537	-0.607699	8525		diacylglycerol kinase, zeta	diacylglycerol kinase, zeta [Source:HGNC Symbol;Acc:2857] [ENST00000527674]
A_23_P63026	LGALS8	-0.679537	-0.536541	-0.488969	-0.71905	3964	Hs.4082	lectin, galactoside-binding, soluble, 8	Homo sapiens lectin, galactoside-binding, soluble, 8 (LGALS8), transcript variant 1, mRNA [NM_006499]
A_24_P26897	INPP5A	-0.608046	-0.814833	-0.48943	-0.512072	3632	Hs.523360	inositol polyphosphate-5-phosphatase, 40kDa	Homo sapiens inositol polyphosphate-5-phosphatase, 40kDa (INPP5A), mRNA [NM_005539]
A_19_P00804388		-0.405564	-0.711973	-0.65442	-0.654971				lincRNA:chr8:142243843-142266943 forward strand
A_32_P47754	SLC2A14	-0.566755	-0.488791	-0.713023	-0.65954	144195	Hs.655169	solute carrier family 2 (facilitated glucose transporter), member 14	solute carrier family 2 (facilitated glucose transporter), member 14 [Source:HGNC Symbol;Acc:18301] [ENST00000431042]
A_33_P3335624	PSMD10	-0.473381	-0.768865	-0.673167	-0.515552	5716		proteasome (prosome, macropain) 26S subunit, non-ATPase, 10	proteasome (prosome, macropain) 26S subunit, non-ATPase, 10 [Source:HGNC Symbol;Acc:9555] [ENST00000338548]
A_32_P208403	GNG2	-0.652202	-0.442728	-0.675945	-0.661209	54331	Hs.187772	guanine nucleotide binding protein (G protein), gamma 2	Homo sapiens guanine nucleotide binding protein (G protein), gamma 2 (GNG2), mRNA [NM_053064]
A_23_P250994	ANAPC10	-0.852667	-0.459008	-0.415963	-0.704512	10393	Hs.480876	anaphase promoting complex subunit 10	Homo sapiens anaphase promoting complex subunit 10 (ANAPC10), mRNA [NM_014885]
A_23_P22214	PRKAR2A	-0.657517	-0.589266	-0.652172	-0.5333	5576	Hs.631923	protein kinase, cAMP-dependent, regulatory, type II, alpha	Homo sapiens protein kinase, cAMP-dependent, regulatory, type II, alpha (PRKAR2A), mRNA [NM_004157]
A_23_P213441	UTP15	-0.634672	-0.691669	-0.44242	-0.664455	84135	Hs.406703	UTP15, U3 small nucleolar ribonucleoprotein, homolog (S. cerevisiae)	Homo sapiens UTP15, U3 small nucleolar ribonucleoprotein, homolog (S. cerevisiae) (UTP15), mRNA [NM_032175]
A_24_P50818	GTF3C3	-0.559083	-0.641859	-0.623982	-0.608992	9330	Hs.470996	general transcription factor IIIC, polypeptide 3, 102kDa	Homo sapiens general transcription factor IIIC, polypeptide 3, 102kDa (GTF3C3), transcript variant 2, mRNA [NM_001206774]
A_24_P832426	B3GALTL	-0.304453	-0.783004	-0.768787	-0.578624	145173	Hs.13205	beta 1,3-galactosyltransferase-like	Homo sapiens beta 1,3-galactosyltransferase-like (B3GALTL), mRNA [NM_194318]
A_32_P106732	FANCM	-0.579246	-0.776553	-0.586102	-0.493409	57697	Hs.509229	Fanconi anemia, complementation group M	Homo sapiens Fanconi anemia, complementation group M (FANCM), mRNA [NM_020937]
A_23_P47565	LDHA	-0.443381	-0.651404	-0.703889	-0.63829	3939	Hs.2795	lactate dehydrogenase A	Homo sapiens lactate dehydrogenase A (LDHA), transcript variant 1, mRNA [NM_005566]
A_33_P3406449	SLC15A4	-0.602719	-0.370237	-0.780369	-0.684228	121260	Hs.728188	solute carrier family 15, member 4	Homo sapiens solute carrier family 15, member 4 (SLC15A4), mRNA [NM_145648]
A_19_P00322880		-0.4837	-0.693274	-0.644462	-0.617122				lincRNA:chr3:32516011-32517361 forward strand
A_19_P00321382	XLOC_006253	-0.649965	-0.608255	-0.81364	-0.372865				BROAD lincRNAs version v2 (http://www.broadinstitute.org/genome_bio/human_lincrnas/)
A_33_P3279475		-0.539274	-0.69958	-0.805432	-0.400775				Homo sapiens PRO2007 mRNA, complete cds. [AF116680]
A_23_P117971		-0.452651	-0.858698	-0.671419	-0.463702		Hs.654375		PREDICTED: Homo sapiens hypothetical protein LOC100287593 (LOC100287593), mRNA [XM_003119631]
A_24_P310630	UPF3B	-0.610524	-0.619033	-0.581133	-0.635847	65109	Hs.103832	UPF3 regulator of nonsense transcripts homolog B (yeast)	Homo sapiens UPF3 regulator of nonsense transcripts homolog B (yeast) (UPF3B), transcript variant 1, mRNA [NM_080632]
A_23_P213602	CSNK1G3	-0.835503	-0.466482	-0.464012	-0.680544	1456	Hs.129206	casein kinase 1, gamma 3	Homo sapiens casein kinase 1, gamma 3 (CSNK1G3), transcript variant 4, mRNA [NM_001044723]
A_23_P3775	OGFOD1	-0.745946	-0.49996	-0.704459	-0.497117	55239	Hs.231883	2-oxoglutarate and iron-dependent oxygenase domain containing 1	Homo sapiens 2-oxoglutarate and iron-dependent oxygenase domain containing 1 (OGFOD1), mRNA [NM_018233]
A_19_P00325653		-0.29713	-0.849417	-0.617382	-0.685081				lincRNA:chr3:32508871-32518521 forward strand
A_33_P3414122	ZNF260	-0.37138	-0.636564	-0.767986	-0.673322	339324	Hs.18103	zinc finger protein 260	Homo sapiens zinc finger protein 260 (ZNF260), transcript variant 1, mRNA [NM_001012756]
A_23_P202708	MADD	-0.5432	-0.728669	-0.567369	-0.610091	8567	Hs.82548	MAP-kinase activating death domain	Homo sapiens MAP-kinase activating death domain (MADD), transcript variant 4, mRNA [NM_003682]
A_33_P3407062		-0.671444	-0.802206	-0.639749	-0.336535		Hs.74647		Homo sapiens mRNA for T cell receptor alpha variable 41, partial cds, clone: un 278. [AB306126]
A_23_P38446	TNFAIP1	-0.604608	-0.725371	-0.436245	-0.684317	7126	Hs.76090	tumor necrosis factor, alpha-induced protein 1 (endothelial)	Homo sapiens tumor necrosis factor, alpha-induced protein 1 (endothelial) (TNFAIP1), mRNA [NM_021137]
A_23_P253524	CENPE	-0.885546	-0.540941	-0.426521	-0.600335	1062	Hs.75573	centromere protein E, 312kDa	Homo sapiens centromere protein E, 312kDa (CENPE), mRNA [NM_001813]
A_23_P314250	FAM78A	-0.509767	-0.592858	-0.588646	-0.762747	286336	Hs.143878	family with sequence similarity 78, member A	Homo sapiens family with sequence similarity 78, member A (FAM78A), mRNA [NM_033387]
A_23_P6624	UMPS	-0.777381	-0.481147	-0.539432	-0.656104	7372	Hs.2057	uridine monophosphate synthetase	Homo sapiens uridine monophosphate synthetase (UMPS), transcript variant 1, mRNA [NM_000373]
A_23_P133629	CDC23	-0.689405	-0.656364	-0.538288	-0.570499	8697	Hs.73625	cell division cycle 23 homolog (S. cerevisiae)	Homo sapiens cell division cycle 23 homolog (S. cerevisiae) (CDC23), mRNA [NM_004661]
A_23_P75288	ATAD1	-0.731585	-0.503306	-0.496299	-0.724474	84896	Hs.435948	ATPase family, AAA domain containing 1	Homo sapiens ATPase family, AAA domain containing 1 (ATAD1), mRNA [NM_032810]
A_24_P406814	FAM53B	-0.553411	-0.75533	-0.610364	-0.537243	9679	Hs.129195	family with sequence similarity 53, member B	Homo sapiens family with sequence similarity 53, member B (FAM53B), mRNA [NM_014661]
A_33_P3275510	C20orf196	-0.452498	-0.912225	-0.471633	-0.621901	149840	Hs.529340	chromosome 20 open reading frame 196	Homo sapiens chromosome 20 open reading frame 196 (C20orf196), mRNA [NM_152504]
A_23_P26895	TUBD1	-0.477283	-0.664941	-0.665573	-0.650934	51174	Hs.463638	tubulin, delta 1	Homo sapiens tubulin, delta 1 (TUBD1), transcript variant 1, mRNA [NM_016261]
A_33_P3290739		-0.662314	-0.695555	-0.523509	-0.577557		Hs.495080		Homo sapiens mRNA for T-cell receptor alpha-chain V region, partial cds, clone: WADM11H. [D13071]
A_33_P3374117		-0.813888	-0.502531	-0.78293	-0.35986		Hs.162595		anoctamin 7-like 1 [Source:HGNC Symbol;Acc:32248] [ENST00000475369]
A_33_P3325355	TOMM34	-0.673569	-0.445753	-0.864058	-0.478834	10953	Hs.517066	translocase of outer mitochondrial membrane 34	Homo sapiens translocase of outer mitochondrial membrane 34 (TOMM34), nuclear gene encoding mitochondrial protein, mRNA [NM_006809]
A_33_P3412184	ZNF865	-0.360497	-0.808611	-0.659733	-0.637323	100507290	Hs.729114	zinc finger protein 865	Homo sapiens zinc finger protein 865 (ZNF865), mRNA [NM_001195605]
A_23_P3562	SLC7A6OS	-0.815987	-0.616204	-0.534861	-0.50085	84138	Hs.729520	solute carrier family 7, member 6 opposite strand	Homo sapiens solute carrier family 7, member 6 opposite strand (SLC7A6OS), mRNA [NM_032178]
A_23_P42096	MAP3K4	-0.638923	-0.824182	-0.524264	-0.480605	4216	Hs.390428	mitogen-activated protein kinase kinase kinase 4	Homo sapiens mitogen-activated protein kinase kinase kinase 4 (MAP3K4), transcript variant 1, mRNA [NM_005922]
A_33_P3282898	TLN1	-0.405213	-0.841079	-0.631343	-0.592899	7094	Hs.471014	talin 1	talin 1 [Source:HGNC Symbol;Acc:11845] [ENST00000378192]
A_33_P3305625	LOC100131015	-0.508995	-0.715696	-0.870813	-0.376226	100131015	Hs.591633	hypothetical LOC100131015	Homo sapiens cDNA FLJ42518 fis, clone BRACE3000697. [AK124509]
A_23_P171117	MORC4	-0.576972	-0.693747	-0.631147	-0.57029	79710	Hs.496544	MORC family CW-type zinc finger 4	Homo sapiens MORC family CW-type zinc finger 4 (MORC4), transcript variant 1, mRNA [NM_024657]
A_33_P3394395	FAM73A	-0.560468	-0.768297	-0.493247	-0.653192	374986	Hs.632419	family with sequence similarity 73, member A	Homo sapiens family with sequence similarity 73, member A (FAM73A), mRNA [NM_198549]
A_19_P00808652		-0.529614	-0.592073	-0.550308	-0.80497				lincRNA:chr13:113925599-113933724 reverse strand
A_23_P217151	ZNF673	-0.596326	-0.581439	-0.599408	-0.700279	55634	Hs.632800	zinc finger family member 673	Homo sapiens zinc finger family member 673 (ZNF673), transcript variant 2, mRNA [NM_017776]
A_33_P3366859	BAGE	-0.599386	-0.643964	-0.773602	-0.461035	574	Hs.545789	B melanoma antigen	Homo sapiens B melanoma antigen (BAGE), mRNA [NM_001187]
A_33_P3242493	PIBF1	-0.770666	-0.718615	-0.569571	-0.420194	10464	Hs.441926	progesterone immunomodulatory binding factor 1	Homo sapiens progesterone immunomodulatory binding factor 1 (PIBF1), mRNA [NM_006346]
A_33_P3592015	HABP4	-0.517081	-0.749226	-0.586668	-0.627776	22927	Hs.494567	hyaluronan binding protein 4	Homo sapiens hyaluronan binding protein 4 (HABP4), mRNA [NM_014282]
A_19_P00805410		-0.606379	-0.527014	-0.668867	-0.678904				lincRNA:chr9:5610300-5622250 reverse strand
A_23_P398836	TXNDC16	-0.64096	-0.67474	-0.463599	-0.704547	57544	Hs.532609	thioredoxin domain containing 16	Homo sapiens thioredoxin domain containing 16 (TXNDC16), transcript variant 1, mRNA [NM_020784]
A_23_P27947	PDCD2L	-0.77632	-0.485304	-0.52054	-0.701995	84306	Hs.515344	programmed cell death 2-like	Homo sapiens programmed cell death 2-like (PDCD2L), mRNA [NM_032346]
A_23_P21706	CTPS	-0.756785	-0.572063	-0.737421	-0.419425	1503	Hs.473087	CTP synthase	Homo sapiens CTP synthase (CTPS), mRNA [NM_001905]
A_23_P205519	ABHD4	-0.499005	-0.656364	-0.656166	-0.674215	63874	Hs.445665	abhydrolase domain containing 4	Homo sapiens abhydrolase domain containing 4 (ABHD4), mRNA [NM_022060]
A_19_P00315603		-0.400662	-0.823231	-0.828866	-0.436132				lincRNA:chrX:73497963-73498296 reverse strand
A_23_P419239	ETNK1	-0.677279	-0.627367	-0.676908	-0.508805	55500	Hs.29464	ethanolamine kinase 1	Homo sapiens ethanolamine kinase 1 (ETNK1), transcript variant 1, mRNA [NM_018638]
A_23_P31686	KIAA1967	-0.564861	-0.534745	-0.744313	-0.647774	57805	Hs.654720	KIAA1967	Homo sapiens KIAA1967 (KIAA1967), transcript variant 1, mRNA [NM_021174]
A_33_P3287388		-0.48675	-0.759439	-0.800796	-0.44535
A_33_P3421913	CADM1	-0.353868	-0.51084	-0.880248	-0.747654	23705	Hs.370510	cell adhesion molecule 1	Homo sapiens cell adhesion molecule 1 (CADM1), transcript variant 1, mRNA [NM_014333]
A_23_P127522	HYLS1	-0.53008	-0.597061	-0.570355	-0.79624	219844	Hs.585071	hydrolethalus syndrome 1	Homo sapiens hydrolethalus syndrome 1 (HYLS1), transcript variant 1, mRNA [NM_145014]
A_33_P3255499	MCART1	-0.425056	-0.812627	-0.703313	-0.553056	92014	Hs.645492	mitochondrial carrier triple repeat 1	Homo sapiens mitochondrial carrier triple repeat 1 (MCART1), transcript variant 2, non-coding RNA [NR_024872]
A_23_P99927	PTPLAD1	-0.686319	-0.785866	-0.452996	-0.570175	51495	Hs.512973	protein tyrosine phosphatase-like A domain containing 1	Homo sapiens protein tyrosine phosphatase-like A domain containing 1 (PTPLAD1), mRNA [NM_016395]
A_33_P3245922	MAP3K4	-0.614087	-0.702885	-0.670026	-0.510274	4216	Hs.390428	mitogen-activated protein kinase kinase kinase 4	Homo sapiens mitogen-activated protein kinase kinase kinase 4 (MAP3K4), transcript variant 2, mRNA [NM_006724]
A_23_P100654	ZBTB4	-0.605126	-0.635304	-0.623264	-0.633996	57659	Hs.35096	zinc finger and BTB domain containing 4	Homo sapiens zinc finger and BTB domain containing 4 (ZBTB4), transcript variant 1, mRNA [NM_020899]
A_33_P3263696	ATG13	-0.647988	-0.41184	-0.772366	-0.666925	9776	Hs.127403	ATG13 autophagy related 13 homolog (S. cerevisiae)	Homo sapiens ATG13 autophagy related 13 homolog (S. cerevisiae) (ATG13), transcript variant 3, mRNA [NM_001205119]
A_33_P3268900		-0.482103	-0.782267	-0.700589	-0.536266		Hs.131226		Homo sapiens ovarian epithelial carcinoma-related protein mRNA, complete cds. [AF370457]
A_23_P409553	PPM1A	-0.728616	-0.708481	-0.49025	-0.574351	5494	Hs.130036	protein phosphatase, Mg2+/Mn2+ dependent, 1A	Homo sapiens protein phosphatase, Mg2+/Mn2+ dependent, 1A (PPM1A), transcript variant 2, mRNA [NM_177951]
A_24_P153511	OSBPL8	-0.679665	-0.563375	-0.475732	-0.783224	114882	Hs.430849	oxysterol binding protein-like 8	Homo sapiens oxysterol binding protein-like 8 (OSBPL8), transcript variant 1, mRNA [NM_020841]
A_19_P00806889		-0.470667	-0.885516	-0.444236	-0.702915				lincRNA:chr12:46111658-46121558 reverse strand
A_33_P3245066	SLC35E2B	-0.529028	-0.75308	-0.707709	-0.51485	728661	Hs.655255	solute carrier family 35, member E2B	Homo sapiens solute carrier family 35, member E2B (SLC35E2B), mRNA [NM_001110781]
A_32_P176594	KIAA1614	-0.858831	-0.686917	-0.488236	-0.470827	57710	Hs.647760	KIAA1614	Homo sapiens KIAA1614 (KIAA1614), mRNA [NM_020950]
A_33_P3261505	EPG5	-0.303512	-0.655871	-0.762698	-0.782899	57724	Hs.514843	ectopic P-granules autophagy protein 5 homolog (C. elegans)	Homo sapiens ectopic P-granules autophagy protein 5 homolog (C. elegans) (EPG5), mRNA [NM_020964]
A_23_P200396	TMEM234	-0.402138	-0.457785	-0.906384	-0.738723	56063	Hs.272299	transmembrane protein 234	Homo sapiens transmembrane protein 234 (TMEM234), mRNA [NM_019118]
A_33_P3384392	ADRBK1	-0.494501	-0.788675	-0.513261	-0.708641	156	Hs.83636	adrenergic, beta, receptor kinase 1	Homo sapiens adrenergic, beta, receptor kinase 1 (ADRBK1), mRNA [NM_001619]
A_23_P43566	NDUFA8	-0.691483	-0.605438	-0.451049	-0.757349	4702	Hs.495039	NADH dehydrogenase (ubiquinone) 1 alpha subcomplex, 8, 19kDa	Homo sapiens NADH dehydrogenase (ubiquinone) 1 alpha subcomplex, 8, 19kDa (NDUFA8), nuclear gene encoding mitochondrial protein, mRNA [NM_014222]
A_33_P3378665	TC2N	-0.623974	-0.79787	-0.482758	-0.600782	123036	Hs.730744	tandem C2 domains, nuclear	Homo sapiens tandem C2 domains, nuclear (TC2N), transcript variant 1, mRNA [NM_152332]
A_23_P102262	MRPL19	-0.763077	-0.502727	-0.59014	-0.649809	9801	Hs.44024	mitochondrial ribosomal protein L19	Homo sapiens mitochondrial ribosomal protein L19 (MRPL19), nuclear gene encoding mitochondrial protein, mRNA [NM_014763]
A_24_P13311	SLC15A4	-0.655295	-0.512177	-0.701255	-0.638075	121260	Hs.728188	solute carrier family 15, member 4	Homo sapiens solute carrier family 15, member 4 (SLC15A4), mRNA [NM_145648]
A_24_P342086	WWP2	-0.571456	-0.792905	-0.673612	-0.469325	11060	Hs.408458	WW domain containing E3 ubiquitin protein ligase 2	Homo sapiens WW domain containing E3 ubiquitin protein ligase 2 (WWP2), transcript variant 3, mRNA [NM_199423]
A_24_P383076	AASDH	-0.826727	-0.621695	-0.533284	-0.526069	132949	Hs.104347	aminoadipate-semialdehyde dehydrogenase	Homo sapiens aminoadipate-semialdehyde dehydrogenase (AASDH), mRNA [NM_181806]
A_33_P3396612		-0.646239	-0.699997	-0.671145	-0.491221				BC043345 BMS1-like, ribosome assembly protein {Homo sapiens} (exp=-1; wgp=0; cg=0), partial (6%) [THC2721303]
A_19_P00321504		-0.520791	-0.476378	-0.82693	-0.684955				lincRNA:chr15:25310225-25312679 forward strand
A_23_P134008	USP45	-0.646807	-0.67602	-0.497342	-0.689513	85015	Hs.143410	ubiquitin specific peptidase 45	ubiquitin specific peptidase 45 [Source:HGNC Symbol;Acc:20080] [ENST00000472914]
A_23_P95302	RFC5	-0.595243	-0.733941	-0.611217	-0.569377	5985	Hs.506985	replication factor C (activator 1) 5, 36.5kDa	Homo sapiens replication factor C (activator 1) 5, 36.5kDa (RFC5), transcript variant 2, mRNA [NM_181578]
A_33_P3281940	RPE	-0.762159	-0.479187	-0.606237	-0.662674	6120	Hs.282260	ribulose-5-phosphate-3-epimerase	Homo sapiens ribulose-5-phosphate-3-epimerase (RPE), transcript variant 2, mRNA [NM_006916]
A_33_P3266444	MRPS25	-0.4322	-0.678511	-0.693188	-0.707261	64432	Hs.715617	mitochondrial ribosomal protein S25	Homo sapiens mitochondrial ribosomal protein S25 (MRPS25), nuclear gene encoding mitochondrial protein, mRNA [NM_022497]
A_23_P425587	MED11	-0.777932	-0.669639	-0.36252	-0.701269	400569	Hs.513885	mediator complex subunit 11	Homo sapiens mediator complex subunit 11 (MED11), mRNA [NM_001001683]
A_33_P3407618	AGSK1	-0.360935	-0.622873	-0.892694	-0.636996	80154	Hs.454640	golgin subfamily A member 2-like	Homo sapiens golgin subfamily A member 2-like (AGSK1), non-coding RNA [NR_026811]
A_32_P129950	NHLRC3	-0.633761	-0.694974	-0.742338	-0.442835	387921	Hs.507783	NHL repeat containing 3	Homo sapiens NHL repeat containing 3 (NHLRC3), transcript variant 1, mRNA [NM_001012754]
A_33_P3345743	C1orf152	-0.424893	-0.94632	-0.604077	-0.540935	767846	Hs.657186	profilin 1 pseudogene	Homo sapiens chromosome 1 open reading frame 152 (C1orf152), non-coding RNA [NR_003242]
A_24_P71153	PAFAH2	-0.596301	-0.898531	-0.345935	-0.676537	5051	Hs.477083	platelet-activating factor acetylhydrolase 2, 40kDa	Homo sapiens platelet-activating factor acetylhydrolase 2, 40kDa (PAFAH2), mRNA [NM_000437]
A_19_P00327108		-0.599068	-0.871863	-0.733369	-0.313147				lincRNA:chrX:73164675-73232924 reverse strand
A_33_P3293169	AMBRA1	-0.662538	-0.643877	-0.787427	-0.425223	55626	Hs.654644	autophagy/beclin-1 regulator 1	Homo sapiens autophagy/beclin-1 regulator 1 (AMBRA1), mRNA [NM_017749]
A_33_P3291614	LOC100133039	-0.485695	-0.660283	-0.430938	-0.945699	100133039	Hs.667544	hypothetical LOC100133039	PREDICTED: Homo sapiens hypothetical LOC100133039 (LOC100133039), miscRNA [XR_110031]
A_32_P8251	PHRF1	-0.508066	-0.816605	-0.697433	-0.500545	57661	Hs.325838	PHD and ring finger domains 1	Homo sapiens PHD and ring finger domains 1 (PHRF1), mRNA [NM_020901]
A_33_P3211569	ERBB3	-0.614969	-0.805313	-0.513478	-0.589792	2065	Hs.118681	v-erb-b2 erythroblastic leukemia viral oncogene homolog 3 (avian)	Homo sapiens v-erb-b2 erythroblastic leukemia viral oncogene homolog 3 (avian) (ERBB3), transcript variant s, mRNA [NM_001005915]
A_24_P12065	CCNG2	-0.631728	-0.727786	-0.646363	-0.5179	901	Hs.13291	cyclin G2	Homo sapiens cyclin G2 (CCNG2), mRNA [NM_004354]
A_33_P3379506	MITD1	-0.614474	-0.657082	-0.506978	-0.745942	129531	Hs.14222	MIT, microtubule interacting and transport, domain containing 1	Homo sapiens MIT, microtubule interacting and transport, domain containing 1 (MITD1), mRNA [NM_138798]
A_33_P3351474	SMARCAD1	-0.652411	-0.539758	-0.703973	-0.63013	56916	Hs.410406	SWI/SNF-related, matrix-associated actin-dependent regulator of chromatin, subfamily a, containing DEAD/H box 1	Homo sapiens SWI/SNF-related, matrix-associated actin-dependent regulator of chromatin, subfamily a, containing DEAD/H box 1 (SMARCAD1), transcript variant 1, mRNA [NM_001128429]
A_33_P3247919		-0.646484	-0.63109	-0.684498	-0.564702
A_24_P411899	RNF19A	-0.669894	-0.714575	-0.697186	-0.445455	25897	Hs.292882	ring finger protein 19A	Homo sapiens ring finger protein 19A (RNF19A), transcript variant 1, mRNA [NM_183419]
A_23_P61149	INPP5D	-0.4961	-0.859681	-0.590908	-0.58157	3635	Hs.601911	inositol polyphosphate-5-phosphatase, 145kDa	Homo sapiens inositol polyphosphate-5-phosphatase, 145kDa (INPP5D), transcript variant 1, mRNA [NM_001017915]
A_33_P3231076	LOC100132707	-0.655843	-0.656922	-0.580103	-0.636839	100132707	Hs.586358	hypothetical LOC100132707	Homo sapiens hypothetical LOC100132707 (LOC100132707), transcript variant 2, non-coding RNA [NR_024477]
A_23_P218751	GNB1L	-0.453272	-0.960063	-0.473924	-0.643384	54584	Hs.105642	guanine nucleotide binding protein (G protein), beta polypeptide 1-like	Homo sapiens guanine nucleotide binding protein (G protein), beta polypeptide 1-like (GNB1L), mRNA [NM_053004]
A_33_P3384667	DCAF5	-0.656074	-0.473785	-0.687908	-0.716177	8816	Hs.509780	DDB1 and CUL4 associated factor 5	DDB1 and CUL4 associated factor 5 [Source:HGNC Symbol;Acc:20224] [ENST00000389997]
A_33_P3256773	C9orf80	-0.913313	-0.510064	-0.427317	-0.68551	58493	Hs.658575	chromosome 9 open reading frame 80	Homo sapiens chromosome 9 open reading frame 80 (C9orf80), mRNA [NM_021218]
A_24_P338992	EDC3	-0.438944	-0.846426	-0.50409	-0.750256	80153	Hs.96852	enhancer of mRNA decapping 3 homolog (S. cerevisiae)	Homo sapiens enhancer of mRNA decapping 3 homolog (S. cerevisiae) (EDC3), transcript variant 3, mRNA [NM_025083]
A_23_P98015	CUTC	-0.666752	-0.630857	-0.512938	-0.729972	51076	Hs.16606	cutC copper transporter homolog (E. coli)	Homo sapiens cutC copper transporter homolog (E. coli) (CUTC), mRNA [NM_015960]
A_24_P330385	SLC22A17	-0.353153	-0.78166	-0.787749	-0.618102	51310	Hs.373498	solute carrier family 22, member 17	Homo sapiens solute carrier family 22, member 17 (SLC22A17), transcript variant 2, mRNA [NM_016609]
A_23_P165668	SLC35F5	-0.724648	-0.661163	-0.582546	-0.576173	80255	Hs.632527	solute carrier family 35, member F5	solute carrier family 35, member F5 [Source:HGNC Symbol;Acc:23617] [ENST00000498768]
A_23_P151565	RALGAPA1	-0.597824	-0.845838	-0.564753	-0.536183	253959	Hs.113150	Ral GTPase activating protein, alpha subunit 1 (catalytic)	Homo sapiens Ral GTPase activating protein, alpha subunit 1 (catalytic) (RALGAPA1), transcript variant 1, mRNA [NM_014990]
A_19_P00320703		-0.512128	-0.908508	-0.739541	-0.385491				lincRNA:chr13:51540366-51543658 forward strand
A_23_P313734	KIAA1731	-0.651697	-0.856466	-0.37676	-0.661763	85459	Hs.458418	KIAA1731	Homo sapiens KIAA1731 (KIAA1731), mRNA [NM_033395]
A_33_P3502037	CHORDC1	-0.750931	-0.652323	-0.602515	-0.541331	26973	Hs.22857	cysteine and histidine-rich domain (CHORD) containing 1	Homo sapiens cysteine and histidine-rich domain (CHORD) containing 1 (CHORDC1), transcript variant 1, mRNA [NM_012124]
A_23_P336513	GEMIN5	-0.576597	-0.668603	-0.572815	-0.729712	25929	Hs.483921	gem (nuclear organelle) associated protein 5	Homo sapiens gem (nuclear organelle) associated protein 5 (GEMIN5), mRNA [NM_015465]
A_33_P3220381	C5orf44	-0.435211	-0.876427	-0.536361	-0.700071	80006	Hs.591760	chromosome 5 open reading frame 44	Homo sapiens chromosome 5 open reading frame 44 (C5orf44), transcript variant 2, mRNA [NM_024941]
A_19_P00810896		-0.439604	-0.728927	-0.687397	-0.693892				lincRNA:chr1:143453727-143469502 reverse strand
A_23_P216038	PHF20L1	-0.626938	-0.754412	-0.650222	-0.519773	51105	Hs.304362	PHD finger protein 20-like 1	Homo sapiens PHD finger protein 20-like 1 (PHF20L1), transcript variant 2, mRNA [NM_032205]
A_24_P941376	ZNF473	-0.69401	-0.924742	-0.411515	-0.522209	25888	Hs.440553	zinc finger protein 473	Homo sapiens zinc finger protein 473 (ZNF473), transcript variant 1, mRNA [NM_015428]
A_33_P3380883	XPA	-0.679572	-0.706399	-0.662473	-0.505679	7507	Hs.654364	xeroderma pigmentosum, complementation group A	Homo sapiens xeroderma pigmentosum, complementation group A (XPA), transcript variant 2, non-coding RNA [NR_027302]
A_19_P00811313		-0.424226	-0.857853	-0.784339	-0.487715				lincRNA:chrX:117141547-117237647 reverse strand
A_23_P219197	RGS3	-0.394196	-0.731895	-0.755544	-0.674948	5998	Hs.494875	regulator of G-protein signaling 3	Homo sapiens regulator of G-protein signaling 3 (RGS3), transcript variant 4, mRNA [NM_134427]
A_23_P159741	BCOR	-0.538442	-0.731048	-0.729002	-0.558653	54880	Hs.659681	BCL6 corepressor	Homo sapiens BCL6 corepressor (BCOR), transcript variant 1, mRNA [NM_017745]
A_24_P136470	BTN2A3	-0.631905	-0.626265	-0.670497	-0.628835	54718	Hs.729655	butyrophilin, subfamily 2, member A3	Homo sapiens butyrophilin, subfamily 2, member A3 (BTN2A3), non-coding RNA [NR_027795]
A_33_P3341365	RNF216	-0.584739	-0.817496	-0.762556	-0.393868	54476	Hs.487458	ring finger protein 216	Homo sapiens ring finger protein 216 (RNF216), transcript variant 1, mRNA [NM_207111]
A_19_P00320579		-0.589683	-0.767225	-0.761353	-0.441054				lincRNA:chr7:130626518-130792822 reverse strand
A_19_P00317449		-0.712083	-0.673337	-0.492795	-0.683602				lincRNA:chr1:227849690-227850162 forward strand
A_23_P212383	SACM1L	-0.484024	-0.614796	-0.673341	-0.789951	22908	Hs.156509	SAC1 suppressor of actin mutations 1-like (yeast)	Homo sapiens SAC1 suppressor of actin mutations 1-like (yeast) (SACM1L), mRNA [NM_014016]
A_33_P3251876	IL18R1	-0.621995	-0.4961	-0.891577	-0.552684	8809	Hs.469521	interleukin 18 receptor 1	Homo sapiens interleukin 18 receptor 1 (IL18R1), mRNA [NM_003855]
A_33_P3224680	CCDC76	-0.496733	-0.579531	-0.758124	-0.728361	54482	Hs.729095	coiled-coil domain containing 76	coiled-coil domain containing 76 [Source:HGNC Symbol;Acc:25502] [ENST00000370143]
A_23_P356565	RRP8	-0.705522	-0.586221	-0.604025	-0.668875	23378	Hs.652255	ribosomal RNA processing 8, methyltransferase, homolog (yeast)	Homo sapiens ribosomal RNA processing 8, methyltransferase, homolog (yeast) (RRP8), mRNA [NM_015324]
A_33_P3297599		-0.455085	-0.722186	-0.86998	-0.517834		Hs.621362		Homo sapiens clone 3 unknown mRNA. [AF416714]
A_33_P3409904	VAMP4	-0.40918	-0.798771	-0.651237	-0.707673	8674	Hs.6651	vesicle-associated membrane protein 4	Homo sapiens vesicle-associated membrane protein 4 (VAMP4), transcript variant 1, mRNA [NM_003762]
A_33_P3236632	MIA3	-0.803398	-0.501121	-0.705746	-0.55805	375056	Hs.118474	melanoma inhibitory activity family, member 3	Homo sapiens melanoma inhibitory activity family, member 3 (MIA3), mRNA [NM_198551]
A_33_P3253070	MED23	-0.64496	-0.849406	-0.712258	-0.361856	9439	Hs.29679	mediator complex subunit 23	Homo sapiens mediator complex subunit 23 (MED23), transcript variant 2, mRNA [NM_015979]
A_23_P69988	RARS	-0.71529	-0.777258	-0.508293	-0.567663	5917	Hs.654907	arginyl-tRNA synthetase	Homo sapiens arginyl-tRNA synthetase (RARS), mRNA [NM_002887]
A_23_P129556	IL4R	-0.580706	-0.707187	-0.841033	-0.441704	3566	Hs.513457	interleukin 4 receptor	Homo sapiens interleukin 4 receptor (IL4R), transcript variant 1, mRNA [NM_000418]
A_24_P322474	PDE4A	-0.612824	-0.763893	-0.558954	-0.641181	5141	Hs.89901	phosphodiesterase 4A, cAMP-specific	Homo sapiens phosphodiesterase 4A, cAMP-specific (PDE4A), transcript variant 4, mRNA [NM_006202]
A_23_P41359	ZNF330	-0.896189	-0.712949	-0.325737	-0.642513	27309	Hs.120766	zinc finger protein 330	Homo sapiens zinc finger protein 330 (ZNF330), mRNA [NM_014487]
A_33_P3407065	KIF2A	-0.87878	-0.469457	-0.676532	-0.552829	3796	Hs.558351	kinesin heavy chain member 2A	Homo sapiens kinesin heavy chain member 2A (KIF2A), transcript variant 2, mRNA [NM_001098511]
A_33_P3211229	SLC35F2	-0.761511	-0.335644	-0.801699	-0.679166	54733	Hs.524014	solute carrier family 35, member F2	Homo sapiens solute carrier family 35, member F2 (SLC35F2), mRNA [NM_017515]
A_33_P3343996	LMBR1	-0.791953	-0.722092	-0.45647	-0.610094	64327	Hs.209989	limb region 1 homolog (mouse)	Homo sapiens limb region 1 homolog (mouse) (LMBR1), mRNA [NM_022458]
A_33_P3328928	BMP2K	-0.632927	-0.773784	-0.596175	-0.57809	55589	Hs.146551	BMP2 inducible kinase	Homo sapiens BMP2 inducible kinase (BMP2K), transcript variant 2, mRNA [NM_017593]
A_33_P3245321	CENPP	-0.520707	-0.78124	-0.789482	-0.489713	401541	Hs.713775	centromere protein P	Homo sapiens centromere protein P (CENPP), mRNA [NM_001012267]
A_23_P70968	HOXA7	-0.66773	-0.682409	-0.688995	-0.542252	3204	Hs.610216	homeobox A7	Homo sapiens homeobox A7 (HOXA7), mRNA [NM_006896]
A_23_P211957	TGFBR2	-0.694634	-0.731295	-0.538068	-0.617641	7048	Hs.82028	transforming growth factor, beta receptor II (70/80kDa)	Homo sapiens transforming growth factor, beta receptor II (70/80kDa) (TGFBR2), transcript variant 1, mRNA [NM_001024847]
A_24_P1919	NF1	-0.622086	-0.553128	-0.675576	-0.734846	4763	Hs.113577	neurofibromin 1	Homo sapiens neurofibromin 1 (NF1), transcript variant 2, mRNA [NM_000267]
A_33_P3250289	MAPK8	-0.708626	-0.691114	-0.722722	-0.463716	5599	Hs.138211	mitogen-activated protein kinase 8	Homo sapiens mitogen-activated protein kinase 8 (MAPK8), transcript variant JNK1-b2, mRNA [NM_139047]
A_33_P3214745	FBXO48	-0.670575	-0.576852	-0.874301	-0.465749	554251	Hs.164117	F-box protein 48	Homo sapiens F-box protein 48 (FBXO48), mRNA [NM_001024680]
A_33_P3308706	USP47	-0.895079	-0.645976	-0.594635	-0.452416	55031	Hs.577256	ubiquitin specific peptidase 47	ubiquitin specific peptidase 47 [Source:HGNC Symbol;Acc:20076] [ENST00000525257]
A_23_P153360	C19orf42	-0.828604	-0.683217	-0.397157	-0.681105	79086	Hs.356467	chromosome 19 open reading frame 42	Homo sapiens chromosome 19 open reading frame 42 (C19orf42), mRNA [NM_024104]
A_23_P129577	TIGD7	-0.661763	-0.64525	-0.605318	-0.681688	91151	Hs.730910	tigger transposable element derived 7	Homo sapiens tigger transposable element derived 7 (TIGD7), mRNA [NM_033208]
A_23_P401904	PHF19	-0.62768	-0.738758	-0.472442	-0.755382	26147	Hs.460124	PHD finger protein 19	Homo sapiens PHD finger protein 19 (PHF19), transcript variant 2, mRNA [NM_001009936]
A_33_P3343210	SLC25A37	-0.292303	-0.781137	-0.694699	-0.826766	51312	Hs.726050	solute carrier family 25, member 37	Homo sapiens solute carrier family 25, member 37 (SLC25A37), nuclear gene encoding mitochondrial protein, mRNA [NM_016612]
A_23_P75071	KIF20B	-0.523203	-0.961907	-0.619183	-0.493152	9585	Hs.240	kinesin family member 20B	Homo sapiens kinesin family member 20B (KIF20B), mRNA [NM_016195]
A_33_P3246438	LOC283922	-0.492054	-0.808723	-0.516015	-0.781001	283922	Hs.558726	pyruvate dehydrogenase phosphatase regulatory subunit pseudogene	Homo sapiens pyruvate dehydrogenase phosphatase regulatory subunit pseudogene (LOC283922), non-coding RNA [NR_026950]
A_33_P3226995	CD7	-0.582854	-0.62854	-0.847524	-0.540721	924	Hs.36972	CD7 molecule	Homo sapiens CD7 molecule (CD7), mRNA [NM_006137]
A_24_P43391	TMEM165	-0.538945	-0.851218	-0.73946	-0.470325	55858	Hs.479766	transmembrane protein 165	Homo sapiens transmembrane protein 165 (TMEM165), mRNA [NM_018475]
A_33_P3349776	LSM14B	-0.593979	-0.682646	-0.611761	-0.711745	149986	Hs.105379	LSM14B, SCD6 homolog B (S. cerevisiae)	Homo sapiens LSM14B, SCD6 homolog B (S. cerevisiae) (LSM14B), mRNA [NM_144703]
A_23_P419107	TCP11L2	-0.641118	-0.713246	-0.709391	-0.540555	255394	Hs.696047	t-complex 11 (mouse)-like 2	Homo sapiens t-complex 11 (mouse)-like 2 (TCP11L2), mRNA [NM_152772]
A_33_P3381816	INVS	-0.470665	-0.912939	-0.681909	-0.539524	27130	Hs.558477	inversin	Homo sapiens inversin (INVS), transcript variant 2, mRNA [NM_183245]
A_24_P922357	C22orf39	-0.707658	-0.68542	-0.593039	-0.6193	128977	Hs.659565	chromosome 22 open reading frame 39	Homo sapiens chromosome 22 open reading frame 39 (C22orf39), transcript variant 1, mRNA [NM_173793]
A_33_P3223749	MED14	-0.630974	-0.732733	-0.62868	-0.616063	9282	Hs.407604	mediator complex subunit 14	Homo sapiens mediator complex subunit 14 (MED14), mRNA [NM_004229]
A_33_P3223495	FRY	-0.593025	-0.396294	-0.945787	-0.674142	10129	Hs.507669	furry homolog (Drosophila)	furry homolog (Drosophila) [Source:HGNC Symbol;Acc:20367] [ENST00000380218]
A_23_P346969	PIK3CB	-0.580915	-0.618339	-0.636905	-0.773224	5291	Hs.239818	phosphoinositide-3-kinase, catalytic, beta polypeptide	Homo sapiens phosphoinositide-3-kinase, catalytic, beta polypeptide (PIK3CB), mRNA [NM_006219]
A_33_P3397399	PPP3CB	-0.48129	-0.680291	-0.621386	-0.828623	5532	Hs.500067	protein phosphatase 3, catalytic subunit, beta isozyme	protein phosphatase 3, catalytic subunit, beta isozyme [Source:HGNC Symbol;Acc:9315] [ENST00000394822]
A_23_P217339	PRKX	-0.482919	-0.851379	-0.537383	-0.740669	5613	Hs.390788	protein kinase, X-linked	Homo sapiens protein kinase, X-linked (PRKX), mRNA [NM_005044]
A_23_P80694	ACTR8	-0.634014	-0.738509	-0.622127	-0.618376	93973	Hs.412186	ARP8 actin-related protein 8 homolog (yeast)	Homo sapiens ARP8 actin-related protein 8 homolog (yeast) (ACTR8), mRNA [NM_022899]
A_23_P209694	PAPOLG	-0.878314	-0.753511	-0.539133	-0.442821	64895	Hs.387471	poly(A) polymerase gamma	Homo sapiens poly(A) polymerase gamma (PAPOLG), mRNA [NM_022894]
A_23_P3450	TUBGCP4	-0.441553	-0.700137	-0.635452	-0.837404	27229	Hs.584887	tubulin, gamma complex associated protein 4	Homo sapiens tubulin, gamma complex associated protein 4 (TUBGCP4), mRNA [NM_014444]
A_23_P24444	DHCR7	-0.758088	-0.599522	-0.708946	-0.548492	1717	Hs.503134	7-dehydrocholesterol reductase	Homo sapiens 7-dehydrocholesterol reductase (DHCR7), transcript variant 1, mRNA [NM_001360]
A_19_P00318715		-0.575091	-0.804503	-0.840094	-0.39566				lincRNA:chr7:130736639-130792533 reverse strand
A_23_P12503	NUP133	-0.612699	-0.728983	-0.625296	-0.648853	55746	Hs.12457	nucleoporin 133kDa	Homo sapiens nucleoporin 133kDa (NUP133), mRNA [NM_018230]
A_33_P3237699	RMND5A	-0.820045	-0.503656	-0.623492	-0.670845	64795	Hs.75277	required for meiotic nuclear division 5 homolog A (S. cerevisiae)	Homo sapiens required for meiotic nuclear division 5 homolog A (S. cerevisiae) (RMND5A), mRNA [NM_022780]
A_19_P00804596		-0.484714	-0.657397	-0.754134	-0.722048				lincRNA:chr17:21435959-21436405 reverse strand
A_33_P3327762	DOCK8	-0.742024	-0.812961	-0.696384	-0.367067	81704		dedicator of cytokinesis 8	dedicator of cytokinesis 8 [Source:HGNC Symbol;Acc:19191] [ENST00000382331]
A_33_P3315733	TRAPPC10	-0.661883	-0.652844	-0.826067	-0.481566	7109	Hs.126221	trafficking protein particle complex 10	Homo sapiens trafficking protein particle complex 10, mRNA (cDNA clone IMAGE:5929666), complete cds. [BC046241]
A_23_P343398	CCR7	-0.658199	-0.611573	-0.854486	-0.501213	1236	Hs.370036	chemokine (C-C motif) receptor 7	Homo sapiens chemokine (C-C motif) receptor 7 (CCR7), mRNA [NM_001838]
A_23_P87329	NAT10	-0.594982	-0.714232	-0.688607	-0.628225	55226	Hs.577281	N-acetyltransferase 10 (GCN5-related)	Homo sapiens N-acetyltransferase 10 (GCN5-related) (NAT10), transcript variant 1, mRNA [NM_024662]
A_33_P3225625	TARP	-0.728485	-0.604055	-0.6554	-0.639553	445347	Hs.534032	TCR gamma alternate reading frame protein	Homo sapiens TCR gamma alternate reading frame protein (TARP), nuclear gene encoding mitochondrial protein, transcript variant 1, mRNA [NM_001003799]
A_19_P00806121		-0.676299	-0.671204	-0.622049	-0.660116				lincRNA:chr18:74524062-74532337 forward strand
A_19_P00804212		-0.708096	-0.568824	-0.72041	-0.633122				lincRNA:chr3:39625246-39758996 forward strand
A_33_P3287840	STAM	-0.756521	-0.573392	-0.766486	-0.534588	8027	Hs.335391	signal transducing adaptor molecule (SH3 domain and ITAM motif) 1	Homo sapiens signal transducing adaptor molecule (SH3 domain and ITAM motif) 1 (STAM), transcript variant 1, mRNA [NM_003473]
A_33_P3277407	MLL5	-0.600186	-0.551999	-0.837746	-0.641149	55904	Hs.592262	myeloid/lymphoid or mixed-lineage leukemia 5 (trithorax homolog, Drosophila)	Homo sapiens myeloid/lymphoid or mixed-lineage leukemia 5 (trithorax homolog, Drosophila) (MLL5), transcript variant 1, mRNA [NM_182931]
A_33_P3416483	NCRNA00201	-0.623608	-0.535895	-0.808196	-0.663477	284702	Hs.723308	non-protein coding RNA 201	Homo sapiens non-protein coding RNA 201 (NCRNA00201), non-coding RNA [NR_026778]
A_23_P81408	MAT2B	-0.73575	-0.593585	-0.594624	-0.708945	27430	Hs.54642	methionine adenosyltransferase II, beta	Homo sapiens methionine adenosyltransferase II, beta (MAT2B), transcript variant 2, mRNA [NM_182796]
A_33_P3252236	N6AMT1	-0.341744	-0.825479	-0.633488	-0.832235	29104	Hs.163846	N-6 adenine-specific DNA methyltransferase 1 (putative)	Homo sapiens N-6 adenine-specific DNA methyltransferase 1 (putative) (N6AMT1), transcript variant 1, mRNA [NM_013240]
A_33_P3292874		-0.623791	-0.875977	-0.694487	-0.439544		Hs.631550		Homo sapiens mRNA for FLJ00369 protein. [AK090448]
A_23_P30307	MED7	-0.840359	-0.606975	-0.432974	-0.754498	9443	Hs.729173	mediator complex subunit 7	Homo sapiens mediator complex subunit 7 (MED7), transcript variant 2, mRNA [NM_004270]
A_23_P202750	C11orf54	-0.791568	-0.810342	-0.465142	-0.568549	28970	Hs.8360	chromosome 11 open reading frame 54	Homo sapiens chromosome 11 open reading frame 54 (C11orf54), mRNA [NM_014039]
A_33_P3270192	DIS3L2	-0.425236	-0.975851	-0.654598	-0.580542	129563	Hs.471637	DIS3 mitotic control homolog (S. cerevisiae)-like 2	DIS3 mitotic control homolog (S. cerevisiae)-like 2 [Source:HGNC Symbol;Acc:28648] [ENST00000409401]
A_33_P3326927	ZNF19	-0.724154	-0.821187	-0.636366	-0.455057	7567	Hs.660076	zinc finger protein 19	Homo sapiens zinc finger protein 19 (ZNF19), mRNA [NM_006961]
A_24_P260639	HIST1H1D	-0.682316	-0.603137	-0.778437	-0.574565	3007	Hs.136857	histone cluster 1, H1d	Homo sapiens histone cluster 1, H1d (HIST1H1D), mRNA [NM_005320]
A_24_P583225	NCRNA00265	-0.500783	-0.702271	-0.941844	-0.494488	349114	Hs.414183	non-protein coding RNA 265	Homo sapiens non-protein coding RNA 265 (NCRNA00265), non-coding RNA [NR_026999]
A_23_P15603	MRM1	-0.642194	-0.627546	-0.565237	-0.804633	79922	Hs.194864	mitochondrial rRNA methyltransferase 1 homolog (S. cerevisiae)	Homo sapiens mitochondrial rRNA methyltransferase 1 homolog (S. cerevisiae) (MRM1), nuclear gene encoding mitochondrial protein, mRNA [NM_024864]
A_23_P156993	CNOT4	-0.666295	-0.586104	-0.857374	-0.530193	4850	Hs.490224	CCR4-NOT transcription complex, subunit 4	Homo sapiens CCR4-NOT transcription complex, subunit 4 (CNOT4), transcript variant 2, mRNA [NM_001008225]
A_33_P3215093	CHIC1	-0.935739	-0.578894	-0.622208	-0.503145	53344	Hs.496323	cysteine-rich hydrophobic domain 1	Homo sapiens cysteine-rich hydrophobic domain 1 (CHIC1), mRNA [NM_001039840]
A_33_P3260969	PRAP1	-0.674327	-0.512837	-0.774728	-0.678246	118471	Hs.15951	proline-rich acidic protein 1	Homo sapiens proline-rich acidic protein 1 (PRAP1), transcript variant 1, mRNA [NM_145202]
A_23_P139669	SLC2A3	-0.612387	-0.569881	-0.761913	-0.69724	6515	Hs.419240	solute carrier family 2 (facilitated glucose transporter), member 3	Homo sapiens solute carrier family 2 (facilitated glucose transporter), member 3 (SLC2A3), mRNA [NM_006931]
A_23_P109907	ILDR1	-0.444338	-0.890914	-0.70046	-0.606406	286676	Hs.98484	immunoglobulin-like domain containing receptor 1	Homo sapiens immunoglobulin-like domain containing receptor 1 (ILDR1), transcript variant 2, mRNA [NM_175924]
A_19_P00319595		-0.63732	-0.745216	-0.717753	-0.542942				lincRNA:chr13:20269856-20270233 reverse strand
A_33_P3363898	TUBG1	-0.492578	-0.724794	-0.648405	-0.780257	7283	Hs.279669	tubulin, gamma 1	Homo sapiens tubulin, gamma 1 (TUBG1), mRNA [NM_001070]
A_33_P3294449	DCAF6	-0.63776	-0.756452	-0.793691	-0.460919	55827	Hs.435741	DDB1 and CUL4 associated factor 6	Homo sapiens DDB1 and CUL4 associated factor 6 (DCAF6), transcript variant 2, mRNA [NM_001017977]
A_33_P3246863		-0.795402	-0.426538	-0.915754	-0.511422		Hs.640229		Homo sapiens cDNA FLJ41951 fis, clone PROST1000528. [AK123945]
A_23_P69637	OTUD4	-0.920536	-0.778736	-0.505248	-0.451121	54726	Hs.270851	OTU domain containing 4	Homo sapiens OTU domain containing 4 (OTUD4), transcript variant 2, mRNA [NM_017493]
A_24_P73669	GSPT1	-0.657582	-0.709146	-0.922039	-0.368846	2935	Hs.528780	G1 to S phase transition 1	Homo sapiens G1 to S phase transition 1 (GSPT1), transcript variant 1, mRNA [NM_002094]
A_23_P142389	LSR	-0.655973	-0.832869	-0.572753	-0.596495	51599	Hs.466507	lipolysis stimulated lipoprotein receptor	Homo sapiens lipolysis stimulated lipoprotein receptor (LSR), transcript variant 2, mRNA [NM_205834]
A_33_P3308299		-0.562649	-0.809409	-0.405035	-0.888885
A_23_P370097	TMEM237	-0.855248	-0.645721	-0.580507	-0.585103	65062	Hs.12319	transmembrane protein 237	Homo sapiens transmembrane protein 237 (TMEM237), transcript variant 1, mRNA [NM_001044385]
A_33_P3254191	OSBPL8	-0.782271	-0.584992	-0.765337	-0.534563	114882	Hs.430849	oxysterol binding protein-like 8	Homo sapiens oxysterol binding protein-like 8 (OSBPL8), transcript variant 1, mRNA [NM_020841]
A_24_P146892	ORAI1	-0.768896	-0.563075	-0.743843	-0.591711	84876	Hs.55148	ORAI calcium release-activated calcium modulator 1	Homo sapiens ORAI calcium release-activated calcium modulator 1 (ORAI1), mRNA [NM_032790]
A_23_P11859	HSD17B7	-0.559106	-0.91181	-0.443913	-0.752965	51478	Hs.492925	hydroxysteroid (17-beta) dehydrogenase 7	Homo sapiens hydroxysteroid (17-beta) dehydrogenase 7 (HSD17B7), mRNA [NM_016371]
A_24_P76740	CC2D1B	-0.669525	-0.670583	-0.628898	-0.698859	200014	Hs.591451	coiled-coil and C2 domain containing 1B	Homo sapiens coiled-coil and C2 domain containing 1B (CC2D1B), mRNA [NM_032449]
A_23_P48070	ING4	-0.627943	-0.708275	-0.43956	-0.892187	51147	Hs.524210	inhibitor of growth family, member 4	Homo sapiens inhibitor of growth family, member 4 (ING4), transcript variant 1, mRNA [NM_016162]
A_33_P3210885	ATP7A	-0.597163	-0.715527	-0.666589	-0.689619	538	Hs.496414	ATPase, Cu++ transporting, alpha polypeptide	Homo sapiens ATPase, Cu++ transporting, alpha polypeptide (ATP7A), mRNA [NM_000052]
A_24_P151834	ANKFY1	-0.54352	-0.890272	-0.746381	-0.489476	51479	Hs.696087	ankyrin repeat and FYVE domain containing 1	Homo sapiens ankyrin repeat and FYVE domain containing 1 (ANKFY1), transcript variant 2, mRNA [NM_020740]
A_32_P163247	CD8A	-0.661388	-0.753415	-0.651924	-0.604486	925	Hs.85258	CD8a molecule	Homo sapiens CD8a molecule (CD8A), transcript variant 1, mRNA [NM_001768]
A_23_P303851	TAS2R45	-0.612045	-0.952039	-0.528219	-0.579783	259291	Hs.287378	taste receptor, type 2, member 45	Homo sapiens taste receptor, type 2, member 45 (TAS2R45), mRNA [NM_176886]
A_23_P350895	RABGAP1	-0.756214	-0.798199	-0.584639	-0.537712	23637	Hs.271341	RAB GTPase activating protein 1	RAB GTPase activating protein 1 [Source:HGNC Symbol;Acc:17155] [ENST00000317419]
A_23_P90223	ZNF585B	-0.528151	-0.875432	-0.519564	-0.753702	92285	Hs.390568	zinc finger protein 585B	Homo sapiens zinc finger protein 585B (ZNF585B), mRNA [NM_152279]
A_33_P3277110	SLC5A3	-0.839397	-0.668796	-0.654829	-0.514246	6526	Hs.302742	solute carrier family 5 (sodium/myo-inositol cotransporter), member 3	Homo sapiens solute carrier family 5 (sodium/myo-inositol cotransporter), member 3 (SLC5A3), mRNA [NM_006933]
A_19_P00316570		-0.509403	-0.850053	-0.593127	-0.726081				lincRNA:chr2:32080274-32080721 reverse strand
A_24_P15325	XKR6	-0.492478	-0.712955	-0.899883	-0.575729	286046	Hs.666146	XK, Kell blood group complex subunit-related family, member 6	Homo sapiens partial mRNA for hypothetical protein (C8orf7 gene). [AJ301560]
A_24_P119201	MBD2	-0.525552	-0.633136	-0.763169	-0.760548	8932	Hs.25674	methyl-CpG binding domain protein 2	Homo sapiens methyl-CpG binding domain protein 2 (MBD2), transcript variant 2, mRNA [NM_015832]
A_33_P3254335	BEND4	-0.397608	-0.712156	-0.813532	-0.75967	389206	Hs.120591	BEN domain containing 4	Homo sapiens BEN domain containing 4 (BEND4), transcript variant 1, mRNA [NM_207406]
A_23_P41075	MON1A	-0.568813	-0.789145	-0.648999	-0.677222	84315	Hs.655014	MON1 homolog A (yeast)	Homo sapiens MON1 homolog A (yeast) (MON1A), transcript variant 1, mRNA [NM_032355]
A_19_P00810575		-0.498289	-0.840785	-0.674457	-0.67544				lincRNA:chr1:65519062-65531812 reverse strand
A_33_P3265479	ZFAT	-0.603579	-0.5304	-1.00967	-0.545319	57623		zinc finger and AT hook domain containing	zinc finger and AT hook domain containing [Source:HGNC Symbol;Acc:19899] [ENST00000522974]
A_24_P400997	SMCHD1	-0.814485	-0.559293	-0.65447	-0.661109	23347	Hs.8118	structural maintenance of chromosomes flexible hinge domain containing 1	Homo sapiens structural maintenance of chromosomes flexible hinge domain containing 1 (SMCHD1), mRNA [NM_015295]
A_23_P56140	CSNK1G2	-0.623143	-0.653507	-0.802394	-0.61034	1455	Hs.651905	casein kinase 1, gamma 2	Homo sapiens casein kinase 1, gamma 2 (CSNK1G2), mRNA [NM_001319]
A_32_P412313	ASB6	-0.690422	-0.718938	-0.658637	-0.622126	140459	Hs.125037	ankyrin repeat and SOCS box containing 6	Homo sapiens ankyrin repeat and SOCS box containing 6 (ASB6), transcript variant 1, mRNA [NM_017873]
A_23_P154488	PNPT1	-0.806371	-0.81183	-0.562482	-0.509995	87178	Hs.388733	polyribonucleotide nucleotidyltransferase 1	Homo sapiens polyribonucleotide nucleotidyltransferase 1 (PNPT1), mRNA [NM_033109]
A_19_P00321813		-0.484213	-0.601051	-0.84336	-0.766303				lincRNA:chr2:152646148-152648600 reverse strand
A_23_P107735	CD79A	-0.709802	-0.871976	-0.565636	-0.548264	973	Hs.631567	CD79a molecule, immunoglobulin-associated alpha	Homo sapiens CD79a molecule, immunoglobulin-associated alpha (CD79A), transcript variant 1, mRNA [NM_001783]
A_24_P916141	DCAF7	-0.560916	-0.756864	-0.721078	-0.658103	10238	Hs.410596	DDB1 and CUL4 associated factor 7	Homo sapiens DDB1 and CUL4 associated factor 7 (DCAF7), mRNA [NM_005828]
A_24_P374962	STAG3L1	-0.540855	-0.896955	-0.618931	-0.640547	54441	Hs.632310	stromal antigen 3-like 1	Homo sapiens stromal antigen 3-like 1 (STAG3L1), transcript variant 1, mRNA [NM_018991]
A_23_P89310	EPN2	-0.602465	-0.739973	-0.852481	-0.503695	22905	Hs.730624	epsin 2	Homo sapiens epsin 2 (EPN2), transcript variant 2, mRNA [NM_014964]
A_33_P3287735	KAT6A	-0.583164	-0.750062	-0.67007	-0.695696	7994	Hs.491577	K(lysine) acetyltransferase 6A	Homo sapiens MYST histone acetyltransferase (monocytic leukemia) 3 (MYST3), transcript variant 1, mRNA [NM_001099412]
A_24_P120970	C9orf37	-0.491034	-0.895062	-0.823804	-0.489169	85026	Hs.522520	chromosome 9 open reading frame 37	Homo sapiens chromosome 9 open reading frame 37 (C9orf37), mRNA [NM_032937]
A_23_P313728	FAM98A	-0.896404	-0.561929	-0.543015	-0.699043	25940	Hs.468140	family with sequence similarity 98, member A	Homo sapiens family with sequence similarity 98, member A (FAM98A), mRNA [NM_015475]
A_19_P00332177		-0.581203	-0.597799	-0.817667	-0.705566				lincRNA:chr3:88127060-88146510 forward strand
A_23_P136172	TMEM68	-0.666934	-0.694528	-0.668139	-0.672704	137695	Hs.420076	transmembrane protein 68	Homo sapiens transmembrane protein 68 (TMEM68), mRNA [NM_152417]
A_19_P00320043		-0.878532	-0.441142	-0.59172	-0.795333				lincRNA:chr8:67833876-67837755 reverse strand
A_23_P71908	SNAPC3	-0.868311	-0.671828	-0.510496	-0.656156	6619	Hs.546299	small nuclear RNA activating complex, polypeptide 3, 50kDa	Homo sapiens small nuclear RNA activating complex, polypeptide 3, 50kDa (SNAPC3), mRNA [NM_001039697]
A_33_P3317460		-0.877233	-0.335631	-0.788767	-0.705309
A_24_P26177	VPRBP	-0.728479	-0.724117	-0.715796	-0.545821	9730	Hs.716623	Vpr (HIV-1) binding protein	Homo sapiens Vpr (HIV-1) binding protein (VPRBP), transcript variant 1, mRNA [NM_014703]
A_33_P3423859	PPP1R3D	-0.811668	-0.744023	-0.368409	-0.790706	5509	Hs.42215	protein phosphatase 1, regulatory (inhibitor) subunit 3D	Homo sapiens protein phosphatase 1, regulatory (inhibitor) subunit 3D (PPP1R3D), mRNA [NM_006242]
A_24_P476086	KPNA5	-0.748583	-0.818891	-0.502409	-0.644952	3841		karyopherin alpha 5 (importin alpha 6)	karyopherin alpha 5 (importin alpha 6) [Source:HGNC Symbol;Acc:6398] [ENST00000368564]
A_23_P84448	TUBA4A	-0.777437	-0.567412	-0.929198	-0.443206	7277	Hs.75318	tubulin, alpha 4a	Homo sapiens tubulin, alpha 4a (TUBA4A), mRNA [NM_006000]
A_19_P00328823		-0.586706	-0.76713	-0.850505	-0.513402				lincRNA:chr2:47547646-47560546 reverse strand
A_33_P3296592	C11orf30	-0.600253	-0.81778	-0.555106	-0.745996	56946	Hs.352588	chromosome 11 open reading frame 30	Homo sapiens chromosome 11 open reading frame 30 (C11orf30), mRNA [NM_020193]
A_32_P180971	LOC728323	-0.604143	-0.769317	-0.645143	-0.701374	728323	Hs.471887	hypothetical LOC728323	Homo sapiens hypothetical LOC728323 (LOC728323), non-coding RNA [NR_024437]
A_33_P3209646	WDFY2	-0.575352	-0.876875	-0.586394	-0.683067	115825	Hs.208550	WD repeat and FYVE domain containing 2	Homo sapiens WD repeat and FYVE domain containing 2 (WDFY2), mRNA [NM_052950]
A_23_P92642	ANKHD1	-0.716557	-0.679366	-0.783911	-0.541925	54882	Hs.594084	ankyrin repeat and KH domain containing 1	Homo sapiens ankyrin repeat and KH domain containing 1 (ANKHD1), transcript variant 3, mRNA [NM_024668]
A_33_P3253069	MED23	-0.82966	-0.662578	-0.820584	-0.410518	9439	Hs.29679	mediator complex subunit 23	mediator complex subunit 23 [Source:HGNC Symbol;Acc:2372] [ENST00000368053]
A_23_P134147	ZBTB24	-0.607624	-0.621217	-0.931516	-0.563025	9841	Hs.409876	zinc finger and BTB domain containing 24	Homo sapiens zinc finger and BTB domain containing 24 (ZBTB24), transcript variant 1, mRNA [NM_014797]
A_23_P34066	IL9R	-0.640225	-0.831927	-0.804494	-0.449587	3581	Hs.406228	interleukin 9 receptor	Homo sapiens interleukin 9 receptor (IL9R), transcript variant 1, mRNA [NM_002186]
A_19_P00811847		-0.582145	-0.856332	-0.79855	-0.489335				lincRNA:chr12:92517824-92518470 reverse strand
A_23_P28042	ZNF737	-0.445672	-0.956059	-0.477665	-0.848102	100129842	Hs.515696	zinc finger protein 737	Homo sapiens zinc finger protein 737 (ZNF737), mRNA [NM_001159293]
A_24_P7750		-0.821836	-0.838624	-0.748487	-0.319131
A_24_P394698	ORC5	-0.773139	-0.719068	-0.349436	-0.886732	5001	Hs.432948	origin recognition complex, subunit 5	Homo sapiens origin recognition complex, subunit 5 (ORC5), transcript variant 2, mRNA [NM_181747]
A_33_P3365586	VAPB	-0.459763	-0.669033	-0.947055	-0.653681	9217	Hs.182625	VAMP (vesicle-associated membrane protein)-associated protein B and C	Homo sapiens VAMP (vesicle-associated membrane protein)-associated protein B and C (VAPB), transcript variant 1, mRNA [NM_004738]
A_23_P110661	SKIV2L2	-0.773019	-0.644212	-0.710376	-0.60219	23517	Hs.274531	superkiller viralicidic activity 2-like 2 (S. cerevisiae)	Homo sapiens superkiller viralicidic activity 2-like 2 (S. cerevisiae) (SKIV2L2), mRNA [NM_015360]
A_33_P3268487	ABAT	-0.657561	-0.925252	-0.653501	-0.493681	18	Hs.336768	4-aminobutyrate aminotransferase	Homo sapiens 4-aminobutyrate aminotransferase (ABAT), nuclear gene encoding mitochondrial protein, transcript variant 2, mRNA [NM_000663]
A_19_P00813054		-0.829762	-0.917774	-0.64893	-0.334688				lincRNA:chr3:88108535-88125594 forward strand
A_33_P3371984	IGSF1	-0.697878	-0.505497	-0.791301	-0.739043	3547	Hs.22111	immunoglobulin superfamily, member 1	Homo sapiens immunoglobulin superfamily, member 1 (IGSF1), transcript variant 2, mRNA [NM_205833]
A_33_P3421515		-0.748985	-0.683762	-0.556974	-0.745461
A_24_P93736	FLJ40292	-0.421634	-0.717556	-0.906252	-0.690158	643210	Hs.721002	hypothetical LOC643210	Homo sapiens hypothetical LOC643210 (FLJ40292), non-coding RNA [NR_024341]
A_23_P25587	LECT1	-0.589916	-0.6588	-0.733172	-0.754269	11061	Hs.421391	leukocyte cell derived chemotaxin 1	Homo sapiens leukocyte cell derived chemotaxin 1 (LECT1), transcript variant 1, mRNA [NM_007015]
A_33_P3263417	FLJ43663	-0.666897	-0.621727	-0.85117	-0.596474	378805	Hs.702887	hypothetical LOC378805	Homo sapiens hypothetical LOC378805 (FLJ43663), transcript variant 1, non-coding RNA [NR_015431]
A_33_P3229221	TRAPPC3	-0.830913	-0.442864	-0.554789	-0.908565	27095		trafficking protein particle complex 3	trafficking protein particle complex 3 [Source:HGNC Symbol;Acc:19942] [ENST00000373159]
A_33_P3767927	NR3C1	-0.737596	-0.681857	-0.783793	-0.534441	2908	Hs.122926	nuclear receptor subfamily 3, group C, member 1 (glucocorticoid receptor)	Homo sapiens nuclear receptor subfamily 3, group C, member 1 (glucocorticoid receptor) (NR3C1), transcript variant 5, mRNA [NM_001018077]
A_33_P3298980		-0.584331	-0.914738	-0.768219	-0.470643
A_33_P3334535	GIN1	-0.634823	-0.745727	-0.893761	-0.469541	54826	Hs.24088	gypsy retrotransposon integrase 1	Homo sapiens gypsy retrotransposon integrase 1 (GIN1), mRNA [NM_017676]
A_24_P136124		-0.878584	-0.55663	-0.473061	-0.835637		Hs.680766		PREDICTED: Homo sapiens hypothetical protein LOC100505579 (LOC100505579), mRNA [XM_003118806]
A_24_P325107	FAM160B1	-0.941291	-0.718016	-0.659746	-0.424877	57700	Hs.192619	family with sequence similarity 160, member B1	Homo sapiens family with sequence similarity 160, member B1 (FAM160B1), transcript variant 1, mRNA [NM_020940]
A_23_P41437	UFSP2	-0.601802	-0.581519	-0.69954	-0.862657	55325	Hs.713548	UFM1-specific peptidase 2	Homo sapiens UFM1-specific peptidase 2 (UFSP2), transcript variant 1, mRNA [NM_018359]
A_19_P00324918		-0.479138	-0.760558	-0.679663	-0.827448				lincRNA:chr13:92001274-92020299 reverse strand
A_33_P3354688		-0.849295	-0.333413	-0.850951	-0.713634		Hs.444913		full-length cDNA clone CS0DB006YB20 of Neuroblastoma Cot 10-normalized of Homo sapiens (human). [CR625008]
A_23_P154058	EIF2B4	-0.571303	-0.782419	-0.591083	-0.810306	8890	Hs.169474	eukaryotic translation initiation factor 2B, subunit 4 delta, 67kDa	Homo sapiens eukaryotic translation initiation factor 2B, subunit 4 delta, 67kDa (EIF2B4), transcript variant 2, mRNA [NM_001034116]
A_33_P3241596		-0.571891	-0.868314	-0.78369	-0.531564
A_33_P3245412	RG9MTD3	-0.746642	-0.951292	-0.4887	-0.569183	158234	Hs.655614	RNA (guanine-9-) methyltransferase domain containing 3	Homo sapiens RNA (guanine-9-) methyltransferase domain containing 3 (RG9MTD3), mRNA [NM_144964]
A_23_P356122	ZNF451	-0.900854	-0.642137	-0.685704	-0.53187	26036	Hs.485628	zinc finger protein 451	Homo sapiens zinc finger protein 451 (ZNF451), transcript variant 1, mRNA [NM_001031623]
A_33_P3308497	BMS1P4	-0.414324	-0.847949	-0.825732	-0.67438	729096	Hs.709171	BMS1 pseudogene 4	Homo sapiens BMS1 pseudogene 4 (BMS1P4), non-coding RNA [NR_026592]
A_23_P121702	OCIAD2	-0.748405	-0.86731	-0.532826	-0.615915	132299	Hs.95835	OCIA domain containing 2	Homo sapiens OCIA domain containing 2 (OCIAD2), transcript variant 1, mRNA [NM_001014446]
A_24_P230721	WDR73	-0.524989	-0.776268	-0.728389	-0.734835	84942	Hs.728276	WD repeat domain 73	Homo sapiens WD repeat domain 73 (WDR73), mRNA [NM_032856]
A_23_P135914	SF3B3	-0.546008	-0.766082	-0.833015	-0.620139	23450	Hs.514435	splicing factor 3b, subunit 3, 130kDa	Homo sapiens splicing factor 3b, subunit 3, 130kDa (SF3B3), mRNA [NM_012426]
A_33_P3223093		-0.603863	-0.637202	-0.825011	-0.700885		Hs.534032		T cell receptor gamma variable 3 [Source:HGNC Symbol;Acc:12288] [ENST00000390346]
A_33_P3250018	HCFC2	-0.711046	-0.655351	-0.696996	-0.703923	29915	Hs.506558	host cell factor C2	Homo sapiens host cell factor C2 (HCFC2), mRNA [NM_013320]
A_33_P3224705	C14orf135	-0.743322	-0.595739	-0.855329	-0.573197	64430		chromosome 14 open reading frame 135	chromosome 14 open reading frame 135 [Source:HGNC Symbol;Acc:20349] [ENST00000391611]
A_24_P28295	RABGAP1L	-0.816104	-0.789033	-0.655151	-0.507414	9910	Hs.585378	RAB GTPase activating protein 1-like	RAB GTPase activating protein 1-like [Source:HGNC Symbol;Acc:24663] [ENST00000367686]
A_23_P138760	CLCF1	-0.593375	-0.775629	-0.544263	-0.854754	23529	Hs.502977	cardiotrophin-like cytokine factor 1	Homo sapiens cardiotrophin-like cytokine factor 1 (CLCF1), transcript variant 1, mRNA [NM_013246]
A_32_P471485	RTKN2	-0.465354	-0.812432	-0.734071	-0.761586	219790	Hs.58559	rhotekin 2	rhotekin 2 [Source:HGNC Symbol;Acc:19364] [ENST00000395260]
A_24_P194688	EFHA2	-0.551498	-0.923493	-0.657064	-0.643674	286097	Hs.403594	EF-hand domain family, member A2	Homo sapiens EF-hand domain family, member A2 (EFHA2), mRNA [NM_181723]
A_23_P153286	ZNF234	-0.426043	-0.915481	-0.668888	-0.767557	10780	Hs.235992	zinc finger protein 234	Homo sapiens zinc finger protein 234 (ZNF234), transcript variant 1, mRNA [NM_006630]
A_19_P00319720		-0.526831	-1.00725	-0.77496	-0.470116				lincRNA:chrX:73464315-73465078 reverse strand
A_33_P3305521	ZNF507	-0.828924	-0.679063	-0.516828	-0.755406	22847		zinc finger protein 507	Homo sapiens mRNA for KIAA1084 protein, partial cds. [AB029007]
A_33_P3240158		-0.694188	-0.692407	-0.707506	-0.686869
A_33_P3323074	AGPAT4	-0.540131	-0.745588	-0.597362	-0.900706	56895	Hs.353175	1-acylglycerol-3-phosphate O-acyltransferase 4 (lysophosphatidic acid acyltransferase, delta)	Homo sapiens 1-acylglycerol-3-phosphate O-acyltransferase 4 (lysophosphatidic acid acyltransferase, delta) (AGPAT4), mRNA [NM_020133]
A_24_P246636		-0.647045	-1.07177	-0.52369	-0.542745
A_23_P31085	CCDC28A	-0.780849	-0.749513	-0.48688	-0.768546	25901	Hs.412019	coiled-coil domain containing 28A	Homo sapiens coiled-coil domain containing 28A (CCDC28A), mRNA [NM_015439]
A_19_P00321885		-0.705215	-0.651193	-0.818682	-0.611317				lincRNA:chr7:130628925-130794653 reverse strand
A_23_P218637	RGPD5	-0.701487	-0.829106	-0.710825	-0.54606	84220	Hs.469630	RANBP2-like and GRIP domain containing 5	Homo sapiens RANBP2-like and GRIP domain containing 5 (RGPD5), transcript variant 1, mRNA [NM_005054]
A_33_P3416822	HSF5	-0.798886	-0.718756	-0.414175	-0.857251	124535	Hs.380061	heat shock transcription factor family member 5	Homo sapiens heat shock transcription factor family member 5 (HSF5), mRNA [NM_001080439]
A_23_P204417	ITFG2	-0.795746	-0.727039	-0.669427	-0.599425	55846	Hs.446098	integrin alpha FG-GAP repeat containing 2	Homo sapiens integrin alpha FG-GAP repeat containing 2 (ITFG2), mRNA [NM_018463]
A_23_P424080	YIPF4	-0.762801	-0.459307	-0.717549	-0.853592	84272	Hs.468099	Yip1 domain family, member 4	Homo sapiens Yip1 domain family, member 4 (YIPF4), mRNA [NM_032312]
A_23_P107744	S1PR5	-0.692821	-0.505816	-0.991978	-0.604229	53637	Hs.501561	sphingosine-1-phosphate receptor 5	Homo sapiens sphingosine-1-phosphate receptor 5 (S1PR5), transcript variant 1, mRNA [NM_030760]
A_33_P3362616	PRR3	-0.564829	-0.59812	-0.776745	-0.857269	80742	Hs.118354	proline rich 3	Homo sapiens proline rich 3 (PRR3), transcript variant 1, mRNA [NM_025263]
A_23_P345674	ZNF71	-0.983572	-0.557827	-0.723552	-0.53371	58491	Hs.301431	zinc finger protein 71	Homo sapiens zinc finger protein 71 (ZNF71), mRNA [NM_021216]
A_19_P00322503		-0.580118	-0.825543	-0.937879	-0.455414				lincRNA:chrX:73484537-73485162 reverse strand
A_23_P94546	GKAP1	-0.791577	-0.699331	-0.74263	-0.565706	80318	Hs.522255	G kinase anchoring protein 1	Homo sapiens G kinase anchoring protein 1 (GKAP1), transcript variant 1, mRNA [NM_025211]
A_23_P251232	TTTY14	-0.566823	-0.809984	-0.640332	-0.788523	83869	Hs.729534	testis-specific transcript, Y-linked 14 (non-protein coding)	Homo sapiens testis-specific transcript, Y-linked 14 (non-protein coding) (TTTY14), non-coding RNA [NR_001543]
A_24_P79054	TGFB1	-0.584987	-0.801796	-0.823429	-0.596192	7040	Hs.645227	transforming growth factor, beta 1	Homo sapiens transforming growth factor, beta 1 (TGFB1), mRNA [NM_000660]
A_33_P3334292	PPIAL4G	-0.515544	-0.909897	-0.575132	-0.809118	644591		peptidylprolyl isomerase A (cyclophilin A)-like 4G	Homo sapiens cDNA FLJ16804 fis, clone TESTI4020460, highly similar to Peptidyl-prolyl cis-trans isomerase A (EC 5.2.1.8). [AK123006]
A_19_P00812431		-0.672607	-0.862307	-0.789751	-0.488401				lincRNA:chr15:25226682-25236382 forward strand
A_33_P3291414		-0.934875	-0.696717	-0.600185	-0.582358		Hs.678863		PREDICTED: Homo sapiens hypothetical protein LOC100507023 (LOC100507023), mRNA [XM_003118886]
A_24_P244944	MCTP2	-0.674236	-0.459069	-0.73941	-0.942097	55784	Hs.33368	multiple C2 domains, transmembrane 2	Homo sapiens multiple C2 domains, transmembrane 2 (MCTP2), transcript variant 1, mRNA [NM_018349]
A_33_P3359518	MYSM1	-0.922734	-0.596027	-0.73547	-0.563628	114803	Hs.477495	Myb-like, SWIRM and MPN domains 1	Homo sapiens Myb-like, SWIRM and MPN domains 1 (MYSM1), mRNA [NM_001085487]
A_19_P00329660		-0.842409	-0.692999	-0.845426	-0.438971				lincRNA:chr11:27223249-27240249 reverse strand
A_19_P00326918		-0.851603	-0.907419	-0.336651	-0.724298				lincRNA:chr5:25385943-25445890 reverse strand
A_23_P304356	CLEC5A	-0.738503	-0.89281	-0.392214	-0.797998	23601	Hs.446235	C-type lectin domain family 5, member A	Homo sapiens C-type lectin domain family 5, member A (CLEC5A), mRNA [NM_013252]
A_33_P3255274	CNNM3	-0.803329	-0.851796	-0.443222	-0.724626	26505	Hs.711617	cyclin M3	Homo sapiens cyclin M3 (CNNM3), transcript variant 1, mRNA [NM_017623]
A_19_P00325917		-0.797507	-0.764475	-0.514413	-0.75302				lincRNA:chr5:151189307-151195107 forward strand
A_23_P68031	STAT4	-0.723228	-0.564154	-0.91819	-0.630081	6775	Hs.80642	signal transducer and activator of transcription 4	Homo sapiens signal transducer and activator of transcription 4 (STAT4), mRNA [NM_003151]
A_23_P53193	SYTL2	-0.550072	-0.75806	-0.780517	-0.748147	54843	Hs.369520	synaptotagmin-like 2	Homo sapiens synaptotagmin-like 2 (SYTL2), transcript variant c, mRNA [NM_206927]
A_23_P113237	CRLF2	-0.868869	-0.941447	-0.460927	-0.566047	64109	Hs.287729	cytokine receptor-like factor 2	Homo sapiens cytokine receptor-like factor 2 (CRLF2), transcript variant 2, mRNA [NM_001012288]
A_23_P25868	NAA30	-0.789656	-0.625462	-0.662848	-0.759708	122830	Hs.165465	N(alpha)-acetyltransferase 30, NatC catalytic subunit	Homo sapiens N(alpha)-acetyltransferase 30, NatC catalytic subunit (NAA30), mRNA [NM_001011713]
A_23_P147070	SUN1	-0.753606	-0.761355	-0.894186	-0.42882	23353		Sad1 and UNC84 domain containing 1	Sad1 and UNC84 domain containing 1 [Source:HGNC Symbol;Acc:18587] [ENST00000340926]
A_23_P208325	ZNF235	-0.672134	-1.01954	-0.403613	-0.743072	9310	Hs.724032	zinc finger protein 235	Homo sapiens zinc finger protein 235 (ZNF235), mRNA [NM_004234]
A_23_P106069		-0.886038	-0.693633	-0.737662	-0.522922		Hs.455888		T cell receptor alpha variable 6 [Source:HGNC Symbol;Acc:12144] [ENST00000390428]
A_23_P252335	MIS18A	-0.661109	-0.742209	-0.718579	-0.719371	54069	Hs.190518	MIS18 kinetochore protein homolog A (S. pombe)	Homo sapiens MIS18 kinetochore protein homolog A (S. pombe) (MIS18A), mRNA [NM_018944]
A_32_P108474	ABCE1	-0.818255	-0.422962	-0.831575	-0.76864	6059	Hs.12013	ATP-binding cassette, sub-family E (OABP), member 1	Homo sapiens ATP-binding cassette, sub-family E (OABP), member 1 (ABCE1), transcript variant 1, mRNA [NM_002940]
A_23_P44760	SETD2	-0.898972	-0.719807	-0.711342	-0.511603	29072	Hs.517941	SET domain containing 2	Homo sapiens SET domain containing 2 (SETD2), mRNA [NM_014159]
A_33_P3237225	FBXO34	-0.735557	-0.72882	-0.657517	-0.723875	55030	Hs.525348	F-box protein 34	Homo sapiens F-box protein 34 (FBXO34), transcript variant 2, mRNA [NM_152231]
A_19_P00322542		-0.609647	-0.935795	-0.623718	-0.676677				lincRNA:chr3:129611381-129612189 reverse strand
A_33_P3394183	ZNF324B	-0.390533	-0.850385	-0.840728	-0.769942	388569	Hs.186970	zinc finger protein 324B	Homo sapiens zinc finger protein 324B (ZNF324B), mRNA [NM_207395]
A_33_P3502311		-0.676106	-0.925321	-0.563922	-0.690846		Hs.722631		Homo sapiens cDNA FLJ43661 fis, clone SYNOV4004914. [AK125649]
A_33_P3244951	PDE8A	-0.607517	-0.841463	-0.602367	-0.805031	5151	Hs.9333	phosphodiesterase 8A	Homo sapiens phosphodiesterase 8A (PDE8A), transcript variant 1, mRNA [NM_002605]
A_33_P3378659	TARP	-0.703553	-0.735149	-0.791138	-0.628928	445347	Hs.534032	TCR gamma alternate reading frame protein	Homo sapiens TCR gamma alternate reading frame protein (TARP), nuclear gene encoding mitochondrial protein, transcript variant 1, mRNA [NM_001003799]
A_33_P3247392	TPTE	-0.470605	-0.862086	-0.771807	-0.755609	7179	Hs.122986	transmembrane phosphatase with tensin homology	Homo sapiens transmembrane phosphatase with tensin homology (TPTE), transcript variant 1, mRNA [NM_199261]
A_23_P256682	APEX2	-0.645549	-0.967613	-0.735172	-0.512536	27301	Hs.659558	APEX nuclease (apurinic/apyrimidinic endonuclease) 2	Homo sapiens APEX nuclease (apurinic/apyrimidinic endonuclease) 2 (APEX2), nuclear gene encoding mitochondrial protein, mRNA [NM_014481]
A_23_P108028	ZNF146	-0.825111	-0.549791	-0.741888	-0.744968	7705	Hs.643436	zinc finger protein 146	Homo sapiens zinc finger protein 146 (ZNF146), transcript variant 1, mRNA [NM_007145]
A_23_P213562	F2R	-0.749157	-0.834828	-0.791915	-0.486511	2149	Hs.482562	coagulation factor II (thrombin) receptor	Homo sapiens coagulation factor II (thrombin) receptor (F2R), mRNA [NM_001992]
A_24_P276873	ERMN	-0.502378	-0.755048	-0.922928	-0.683758	57471	Hs.443894	ermin, ERM-like protein	Homo sapiens ermin, ERM-like protein (ERMN), transcript variant 2, mRNA [NM_020711]
A_33_P3214436	TSEN15	-0.674669	-0.63663	-0.516303	-1.0389	116461	Hs.548197	tRNA splicing endonuclease 15 homolog (S. cerevisiae)	Homo sapiens tRNA splicing endonuclease 15 homolog (S. cerevisiae) (TSEN15), transcript variant 3, non-coding RNA [NR_023349]
A_23_P141484	C17orf63	-0.725853	-0.703591	-0.782108	-0.656358	55731	Hs.564533	chromosome 17 open reading frame 63	Homo sapiens chromosome 17 open reading frame 63 (C17orf63), transcript variant 2, mRNA [NM_018182]
A_33_P3243554	2006-09-01	-0.616332	-0.684198	-0.900623	-0.667126	23157	Hs.496666	septin 6	Homo sapiens septin 6 (SEPT6), transcript variant V, mRNA [NM_145802]
A_23_P141738	SS18	-0.747282	-0.79728	-0.734624	-0.589287	6760	Hs.404263	synovial sarcoma translocation, chromosome 18	Homo sapiens synovial sarcoma translocation, chromosome 18 (SS18), transcript variant 1, mRNA [NM_001007559]
A_33_P3342448	ANK3	-1.00848	-0.493855	-0.740823	-0.62637	288	Hs.690023	ankyrin 3, node of Ranvier (ankyrin G)	ankyrin 3, node of Ranvier (ankyrin G) [Source:HGNC Symbol;Acc:494] [ENST00000510382]
A_24_P278747	CCND2	-0.816729	-0.76464	-0.634776	-0.653536	894	Hs.376071	cyclin D2	Homo sapiens cyclin D2 (CCND2), mRNA [NM_001759]
A_33_P3317761		-0.547325	-0.838913	-0.87258	-0.611623
A_23_P145501	MED23	-0.822856	-0.718947	-0.571765	-0.75899	9439	Hs.29679	mediator complex subunit 23	Homo sapiens mediator complex subunit 23 (MED23), transcript variant 1, mRNA [NM_004830]
A_33_P3230723	KIF1B	-0.608023	-0.495731	-1.07178	-0.697881	23095	Hs.97858	kinesin family member 1B	Homo sapiens kinesin family member 1B (KIF1B), transcript variant 2, mRNA [NM_183416]
A_23_P426989	SH3BP5L	-0.712665	-0.796691	-0.518333	-0.847169	80851	Hs.298573	SH3-binding domain protein 5-like	Homo sapiens SH3-binding domain protein 5-like (SH3BP5L), mRNA [NM_030645]
A_33_P3335621	PSMD10	-0.832932	-0.632231	-0.506928	-0.902998	5716	Hs.522752	proteasome (prosome, macropain) 26S subunit, non-ATPase, 10	Homo sapiens proteasome (prosome, macropain) 26S subunit, non-ATPase, 10 (PSMD10), transcript variant 2, mRNA [NM_170750]
A_23_P356152	MAPK8	-0.812549	-0.856081	-0.626252	-0.581685	5599	Hs.138211	mitogen-activated protein kinase 8	Homo sapiens mitogen-activated protein kinase 8 (MAPK8), transcript variant JNK1-b2, mRNA [NM_139047]
A_23_P148372	CSTF2	-0.832346	-0.767865	-0.656729	-0.621836	1478	Hs.132370	cleavage stimulation factor, 3' pre-RNA, subunit 2, 64kDa	Homo sapiens cleavage stimulation factor, 3' pre-RNA, subunit 2, 64kDa (CSTF2), mRNA [NM_001325]
A_24_P357169	EPPK1	-0.877289	-0.675955	-0.831463	-0.495384	83481	Hs.200412	epiplakin 1	Homo sapiens epiplakin 1 (EPPK1), mRNA [NM_031308]
A_33_P3276369	HSD17B7	-0.759282	-0.810443	-0.872941	-0.438941	51478	Hs.492925	hydroxysteroid (17-beta) dehydrogenase 7	Homo sapiens hydroxysteroid (17-beta) dehydrogenase 7 (HSD17B7), mRNA [NM_016371]
A_23_P147277	TSEN54	-0.780476	-0.854459	-0.737781	-0.510247	283989	Hs.378501	tRNA splicing endonuclease 54 homolog (S. cerevisiae)	Homo sapiens tRNA splicing endonuclease 54 homolog (S. cerevisiae) (TSEN54), mRNA [NM_207346]
A_23_P138805	CHORDC1	-0.977734	-0.686615	-0.613324	-0.605496	26973	Hs.22857	cysteine and histidine-rich domain (CHORD) containing 1	Homo sapiens cysteine and histidine-rich domain (CHORD) containing 1 (CHORDC1), transcript variant 1, mRNA [NM_012124]
A_33_P3357530	SLC12A7	-0.684384	-0.715559	-0.824346	-0.660266	10723	Hs.172613	solute carrier family 12 (potassium/chloride transporters), member 7	Homo sapiens solute carrier family 12 (potassium/chloride transporters), member 7 (SLC12A7), mRNA [NM_006598]
A_24_P32215		-0.74475	-0.885761	-0.674973	-0.579212
A_19_P00321834		-0.703672	-0.713232	-0.69115	-0.77812				lincRNA:chr6:42726245-42728097 forward strand
A_33_P3393806	ATP13A2	-0.526407	-1.01787	-0.726903	-0.617797	23400	Hs.128866	ATPase type 13A2	ATPase type 13A2 [Source:HGNC Symbol;Acc:30213] [ENST00000502860]
A_23_P145817	C7orf30	-0.898557	-0.561808	-0.509763	-0.92163	115416	Hs.87385	chromosome 7 open reading frame 30	Homo sapiens chromosome 7 open reading frame 30 (C7orf30), mRNA [NM_138446]
A_23_P362824	CSTF1	-0.763638	-0.705879	-0.672868	-0.750021	1477	Hs.172865	cleavage stimulation factor, 3' pre-RNA, subunit 1, 50kDa	Homo sapiens cleavage stimulation factor, 3' pre-RNA, subunit 1, 50kDa (CSTF1), transcript variant 2, mRNA [NM_001324]
A_23_P202334	FGFR2	-0.881853	-0.409715	-0.843593	-0.757307	2263	Hs.533683	fibroblast growth factor receptor 2	Homo sapiens fibroblast growth factor receptor 2 (FGFR2), transcript variant 2, mRNA [NM_022970]
A_24_P415624	MLXIP	-0.48963	-0.84791	-0.747947	-0.810384	22877	Hs.721711	MLX interacting protein	Homo sapiens MLX interacting protein (MLXIP), mRNA [NM_014938]
A_23_P18465	RFC1	-0.80292	-0.674599	-0.612948	-0.807131	5981	Hs.507475	replication factor C (activator 1) 1, 145kDa	Homo sapiens replication factor C (activator 1) 1, 145kDa (RFC1), transcript variant 1, mRNA [NM_002913]
A_23_P142289	GNA11	-0.801276	-0.948877	-0.547569	-0.600956	2767	Hs.650575	guanine nucleotide binding protein (G protein), alpha 11 (Gq class)	Homo sapiens guanine nucleotide binding protein (G protein), alpha 11 (Gq class) (GNA11), mRNA [NM_002067]
A_24_P407323	PPM1A	-0.836846	-0.726954	-0.592241	-0.743745	5494	Hs.130036	protein phosphatase, Mg2+/Mn2+ dependent, 1A	Homo sapiens protein phosphatase, Mg2+/Mn2+ dependent, 1A (PPM1A), transcript variant 2, mRNA [NM_177951]
A_23_P331908		-0.641333	-0.746764	-0.702414	-0.810499		Hs.178715		PREDICTED: Homo sapiens hypothetical protein LOC100507338 (LOC100507338), mRNA [XM_003119496]
A_19_P00315529	XLOC_008370	-0.733236	-0.671403	-0.796701	-0.699777				BROAD lincRNAs version v2 (http://www.broadinstitute.org/genome_bio/human_lincrnas/)
A_23_P311020	MITD1	-0.593551	-0.745929	-0.705225	-0.857291	129531	Hs.14222	MIT, microtubule interacting and transport, domain containing 1	Homo sapiens MIT, microtubule interacting and transport, domain containing 1 (MITD1), mRNA [NM_138798]
A_24_P106591	MUTED	-0.872155	-0.606719	-0.654402	-0.76948	63915	Hs.719272	muted homolog (mouse)	Homo sapiens muted homolog (mouse) (MUTED), transcript variant 1, mRNA [NM_201280]
A_33_P3265159	GAPVD1	-0.712619	-0.574368	-1.02617	-0.590141	26130	Hs.495134	GTPase activating protein and VPS9 domains 1	Homo sapiens cDNA clone IMAGE:5203707, containing frame-shift errors. [BC110990]
A_33_P3236568	LCE2D	-0.63116	-0.965833	-0.674325	-0.632549	353141	Hs.490225	late cornified envelope 2D	Homo sapiens late cornified envelope 2D (LCE2D), mRNA [NM_178430]
A_19_P00808213		-0.613891	-0.668352	-0.583347	-1.03876				lincRNA:chr1:227844577-227852377 forward strand
A_24_P228637	SETD4	-0.814385	-0.619795	-0.660394	-0.811193	54093	Hs.606200	SET domain containing 4	Homo sapiens SET domain containing 4 (SETD4), transcript variant 2, mRNA [NM_001007259]
A_33_P3363938	NAP1L4	-0.695927	-0.805016	-0.866632	-0.539388	4676	Hs.501684	nucleosome assembly protein 1-like 4	nucleosome assembly protein 1-like 4 [Source:HGNC Symbol;Acc:7640] [ENST00000534372]
A_33_P3281363	TRIP12	-0.654027	-0.973004	-0.774176	-0.505789	9320	Hs.591633	thyroid hormone receptor interactor 12	Homo sapiens thyroid hormone receptor interactor 12, mRNA (cDNA clone IMAGE:5742743), with apparent retained intron. [BC037956]
A_19_P00317937		-0.837241	-0.717554	-0.863696	-0.489072				lincRNA:chr20:56846421-56861494 reverse strand
A_33_P3364884	PDHB	-0.891322	-0.676677	-0.586027	-0.754455	5162	Hs.161357	pyruvate dehydrogenase (lipoamide) beta	Homo sapiens pyruvate dehydrogenase (lipoamide) beta (PDHB), nuclear gene encoding mitochondrial protein, transcript variant 1, mRNA [NM_000925]
A_23_P97221	ZNF691	-0.585535	-0.944575	-0.613291	-0.7651	51058	Hs.20879	zinc finger protein 691	Homo sapiens zinc finger protein 691 (ZNF691), transcript variant 2, mRNA [NM_015911]
A_23_P53015	TUT1	-0.598482	-0.876514	-0.787854	-0.64636	64852	Hs.728983	terminal uridylyl transferase 1, U6 snRNA-specific	Homo sapiens terminal uridylyl transferase 1, U6 snRNA-specific (TUT1), mRNA [NM_022830]
A_24_P64039	AP3M2	-0.801714	-0.934388	-0.619821	-0.55781	10947	Hs.654529	adaptor-related protein complex 3, mu 2 subunit	Homo sapiens adaptor-related protein complex 3, mu 2 subunit (AP3M2), transcript variant 2, mRNA [NM_006803]
A_33_P3227443	C16orf54	-0.850675	-0.830315	-0.347728	-0.885251	283897	Hs.331095	chromosome 16 open reading frame 54	Homo sapiens chromosome 16 open reading frame 54 (C16orf54), mRNA [NM_175900]
A_24_P370970	NSL1	-0.679802	-0.919111	-0.476893	-0.839848	25936	Hs.497692	NSL1, MIND kinetochore complex component, homolog (S. cerevisiae)	Homo sapiens NSL1, MIND kinetochore complex component, homolog (S. cerevisiae) (NSL1), transcript variant 1, mRNA [NM_015471]
A_33_P3415678	MKL1	-0.620074	-0.661266	-0.738848	-0.896265	57591		megakaryoblastic leukemia (translocation) 1	megakaryoblastic leukemia (translocation) 1 [Source:HGNC Symbol;Acc:14334] [ENST00000402630]
A_33_P3346292	UBAP2	-0.819142	-0.831999	-0.904363	-0.363166	55833	Hs.493739	ubiquitin associated protein 2	ubiquitin associated protein 2 [Source:HGNC Symbol;Acc:14185] [ENST00000379225]
A_23_P101476	ZNF442	-0.537565	-0.800099	-0.734246	-0.847072	79973	Hs.253193	zinc finger protein 442	Homo sapiens zinc finger protein 442 (ZNF442), mRNA [NM_030824]
A_33_P3313030	TXNDC15	-0.607379	-0.984941	-0.529443	-0.797376	79770	Hs.686470	thioredoxin domain containing 15	Homo sapiens thioredoxin domain containing 15 (TXNDC15), mRNA [NM_024715]
A_32_P117170	NAPEPLD	-0.741505	-1.06414	-0.489276	-0.625356	222236	Hs.324271	N-acyl phosphatidylethanolamine phospholipase D	Homo sapiens N-acyl phosphatidylethanolamine phospholipase D (NAPEPLD), transcript variant 1, mRNA [NM_001122838]
A_19_P00318725	XLOC_007966	-0.990026	-0.900865	-0.493614	-0.536652				BROAD lincRNAs version v2 (http://www.broadinstitute.org/genome_bio/human_lincrnas/)
A_23_P200493	LBR	-0.740829	-0.824691	-0.612555	-0.74371	3930	Hs.435166	lamin B receptor	Homo sapiens lamin B receptor (LBR), transcript variant 1, mRNA [NM_002296]
A_33_P3291636	ZNF74	-0.495443	-0.703856	-0.99876	-0.723866	7625	Hs.517418	zinc finger protein 74	Homo sapiens zinc finger protein 74 (ZNF74), transcript variant 1, mRNA [NM_003426]
A_24_P182494	DUSP10	-0.784308	-0.96349	-0.618847	-0.555791	11221	Hs.497822	dual specificity phosphatase 10	Homo sapiens dual specificity phosphatase 10 (DUSP10), transcript variant 1, mRNA [NM_007207]
A_19_P00320230		-0.641698	-0.94165	-0.837424	-0.502011				lincRNA:chr3:18504391-18505832 forward strand
A_33_P3259017	CSNK1G2	-0.607901	-0.818213	-0.88781	-0.609456	1455	Hs.651905	casein kinase 1, gamma 2	Homo sapiens casein kinase 1, gamma 2 (CSNK1G2), mRNA [NM_001319]
A_33_P3325558	RABGAP1L	-0.607015	-0.857776	-0.910284	-0.549747	9910	Hs.677214	RAB GTPase activating protein 1-like	RAB GTPase activating protein 1-like [Source:HGNC Symbol;Acc:24663] [ENST00000367690]
A_33_P3380161	NCRNA00201	-0.576853	-0.75369	-0.884688	-0.709691	284702	Hs.723308	non-protein coding RNA 201	Homo sapiens non-protein coding RNA 201 (NCRNA00201), non-coding RNA [NR_026778]
A_19_P00807621		-0.487882	-0.605682	-0.961172	-0.87097				lincRNA:chr1:23604813-23619788 reverse strand
A_33_P3227899	LOC440896	-0.575214	-0.982711	-0.822528	-0.546057	440896	Hs.643596	hypothetical LOC440896	Homo sapiens hypothetical LOC440896 (LOC440896), non-coding RNA [NR_015361]
A_24_P306136	KIAA1432	-0.646527	-0.972495	-0.545843	-0.761914	57589	Hs.211520	KIAA1432	Homo sapiens KIAA1432 (KIAA1432), transcript variant 2, mRNA [NM_001135920]
A_19_P00321361		-0.741556	-0.71898	-0.854548	-0.612511				lincRNA:chr7:130628924-130629917 reverse strand
A_19_P00317929		-0.742372	-0.689643	-0.850641	-0.645911				lincRNA:chr8:141532461-141536259 reverse strand
A_32_P150300		-0.7616	-0.879581	-0.868077	-0.419793		Hs.704021		CR992331 RZPD no.9016 Homo sapiens cDNA clone RZPDp9016A0141 5', mRNA sequence [CR992331]
A_33_P3236646	MIA3	-0.681401	-0.778653	-0.755989	-0.715409	375056	Hs.118474	melanoma inhibitory activity family, member 3	Homo sapiens melanoma inhibitory activity family, member 3 (MIA3), mRNA [NM_198551]
A_23_P78372	THOC1	-0.743286	-0.75973	-0.673991	-0.755084	9984	Hs.712543	THO complex 1	Homo sapiens THO complex 1 (THOC1), mRNA [NM_005131]
A_23_P258493	LMNB1	-0.783829	-0.570935	-0.799719	-0.778279	4001	Hs.89497	lamin B1	Homo sapiens lamin B1 (LMNB1), transcript variant 1, mRNA [NM_005573]
A_33_P3372257	HOMER1	-0.873871	-0.740044	-0.703337	-0.617152	9456	Hs.591761	homer homolog 1 (Drosophila)	Homo sapiens homer homolog 1 (Drosophila) (HOMER1), mRNA [NM_004272]
A_23_P252913	BBS7	-0.750431	-0.634927	-0.729039	-0.820332	55212	Hs.591694	Bardet-Biedl syndrome 7	Homo sapiens Bardet-Biedl syndrome 7 (BBS7), transcript variant 2, mRNA [NM_018190]
A_24_P234792	CSNK1G3	-0.958026	-0.606242	-0.675096	-0.699064	1456	Hs.129206	casein kinase 1, gamma 3	Homo sapiens casein kinase 1, gamma 3 (CSNK1G3), transcript variant 4, mRNA [NM_001044723]
A_23_P72537	AIFM1	-0.715561	-0.875854	-0.584792	-0.763943	9131	Hs.424932	apoptosis-inducing factor, mitochondrion-associated, 1	Homo sapiens apoptosis-inducing factor, mitochondrion-associated, 1 (AIFM1), nuclear gene encoding mitochondrial protein, transcript variant 1, mRNA [NM_004208]
A_24_P66337	LCLAT1	-0.58373	-0.908731	-0.994852	-0.454267	253558		lysocardiolipin acyltransferase 1	lysocardiolipin acyltransferase 1 [Source:HGNC Symbol;Acc:26756] [ENST00000319406]
A_23_P326844	C14orf21	-0.649961	-0.927825	-0.929144	-0.439927	161424	Hs.708040	chromosome 14 open reading frame 21	Homo sapiens chromosome 14 open reading frame 21 (C14orf21), mRNA [NM_174913]
A_24_P115511	RAB14	-0.905858	-0.796216	-0.426376	-0.820308	51552	Hs.371563	RAB14, member RAS oncogene family	Homo sapiens RAB14, member RAS oncogene family (RAB14), mRNA [NM_016322]
A_24_P941353	PCYT1B	-0.997304	-0.609837	-0.745213	-0.597739	9468	Hs.660708	phosphate cytidylyltransferase 1, choline, beta	Homo sapiens phosphate cytidylyltransferase 1, choline, beta (PCYT1B), transcript variant 1, mRNA [NM_004845]
A_33_P3411925	WDR18	-0.751276	-0.72679	-0.779289	-0.699128	57418	Hs.325321	WD repeat domain 18	Homo sapiens WD repeat domain 18 (WDR18), mRNA [NM_024100]
A_19_P00323352		-0.97361	-0.739267	-0.796802	-0.448778				lincRNA:chr1:59049237-59065662 reverse strand
A_23_P145016	BRD8	-0.66081	-0.849194	-0.703914	-0.745242	10902	Hs.519337	bromodomain containing 8	Homo sapiens bromodomain containing 8 (BRD8), transcript variant 1, mRNA [NM_006696]
A_23_P140009	SLC10A2	-0.786311	-0.823043	-0.649589	-0.70242	6555	Hs.194783	solute carrier family 10 (sodium/bile acid cotransporter family), member 2	Homo sapiens solute carrier family 10 (sodium/bile acid cotransporter family), member 2 (SLC10A2), mRNA [NM_000452]
A_24_P12904	C9orf5	-0.691521	-1.01489	-0.58307	-0.674155	23731	Hs.308074	chromosome 9 open reading frame 5	Homo sapiens chromosome 9 open reading frame 5 (C9orf5), mRNA [NM_032012]
A_19_P00805452		-0.907649	-0.572862	-0.518639	-0.965121				lincRNA:chr4:6676128-6678414 forward strand
A_24_P159837	ZNF302	-0.608856	-0.864266	-0.750874	-0.742166	55900	Hs.436350	zinc finger protein 302	Homo sapiens mRNA for PREDICTED: similar to regulator of sex-limitation candidate 11 variant protein. [AB209226]
A_23_P8754	AASS	-0.938112	-0.6479	-0.642179	-0.741561	10157	Hs.156738	aminoadipate-semialdehyde synthase	Homo sapiens aminoadipate-semialdehyde synthase (AASS), nuclear gene encoding mitochondrial protein, mRNA [NM_005763]
A_23_P7761	C5orf22	-0.745095	-0.858559	-0.532372	-0.834619	55322	Hs.519246	chromosome 5 open reading frame 22	Homo sapiens chromosome 5 open reading frame 22 (C5orf22), mRNA [NM_018356]
A_23_P20777	RBM18	-0.995782	-0.589174	-0.576068	-0.810234	92400	Hs.415842	RNA binding motif protein 18	Homo sapiens RNA binding motif protein 18 (RBM18), transcript variant 1, mRNA [NM_033117]
A_33_P3319593	FBXO31	-1.1062	-0.65038	-0.708304	-0.507566	79791	Hs.567582	F-box protein 31	Homo sapiens F-box protein 31 (FBXO31), mRNA [NM_024735]
A_19_P00803342		-0.773263	-0.573816	-0.622485	-1.00726				lincRNA:chr1:227844577-227852377 forward strand
A_23_P74467	KIAA0907	-0.83398	-0.666874	-0.78307	-0.693401	22889	Hs.728984	KIAA0907	Homo sapiens KIAA0907 (KIAA0907), mRNA [NM_014949]
A_33_P3433873	ZWILCH	-0.913382	-0.572648	-0.916928	-0.574594	55055	Hs.21331	Zwilch, kinetochore associated, homolog (Drosophila)	Homo sapiens Zwilch, kinetochore associated, homolog (Drosophila) (ZWILCH), transcript variant 1, mRNA [NM_017975]
A_19_P00805129		-0.551528	-1.01667	-0.725264	-0.68576				lincRNA:chr13:67955599-68781749 forward strand
A_19_P00809148		-0.657439	-0.92459	-0.834194	-0.56823				lincRNA:chr2:148779730-148845255 reverse strand
A_24_P23411	ARMCX3	-0.928413	-0.794617	-0.473874	-0.789543	51566	Hs.592225	armadillo repeat containing, X-linked 3	Homo sapiens armadillo repeat containing, X-linked 3 (ARMCX3), transcript variant 1, mRNA [NM_016607]
A_33_P3321711	TOMM34	-0.834759	-0.615229	-0.79955	-0.738074	10953	Hs.517066	translocase of outer mitochondrial membrane 34	Homo sapiens translocase of outer mitochondrial membrane 34 (TOMM34), nuclear gene encoding mitochondrial protein, mRNA [NM_006809]
A_23_P86917	FADD	-0.854118	-0.718709	-0.568488	-0.846859	8772	Hs.86131	Fas (TNFRSF6)-associated via death domain	Homo sapiens Fas (TNFRSF6)-associated via death domain (FADD), mRNA [NM_003824]
A_33_P3348973	PIKFYVE	-0.960095	-0.782547	-0.775292	-0.472053	200576	Hs.173939	phosphoinositide kinase, FYVE finger containing	Homo sapiens phosphoinositide kinase, FYVE finger containing (PIKFYVE), transcript variant 4, mRNA [NM_001178000]
A_33_P3405068	NAV1	-0.775168	-0.919997	-0.501472	-0.807712	89796	Hs.585374	neuron navigator 1	Homo sapiens neuron navigator 1 (NAV1), transcript variant 1, mRNA [NM_020443]
A_24_P118011	PRORSD1P	-0.713452	-0.761374	-0.736449	-0.795818	344405		prolyl-tRNA synthetase associated domain containing 1, pseudogene	Homo sapiens prolyl-tRNA synthetase associated domain containing 1, pseudogene (PRORSD1P), non-coding RNA [NR_027258]
A_33_P3262452	PEX26	-0.676806	-0.765486	-0.692528	-0.872939	55670	Hs.517400	peroxisomal biogenesis factor 26	Homo sapiens peroxisomal biogenesis factor 26 (PEX26), transcript variant 2, mRNA [NM_001127649]
A_23_P214766	HIVEP2	-0.596775	-0.939649	-0.585325	-0.886318	3097	Hs.510172	human immunodeficiency virus type I enhancer binding protein 2	Homo sapiens human immunodeficiency virus type I enhancer binding protein 2 (HIVEP2), mRNA [NM_006734]
A_24_P30141	FRA10AC1	-0.729759	-0.640646	-0.847324	-0.793109	118924	Hs.586650	fragile site, folic acid type, rare, fra(10)(q23.3) or fra(10)(q24.2) candidate 1	Homo sapiens fragile site, folic acid type, rare, fra(10)(q23.3) or fra(10)(q24.2) candidate 1 (FRA10AC1), mRNA [NM_145246]
A_33_P3294578	PRKCI	-0.663557	-0.777213	-0.884764	-0.687071	5584	Hs.478199	protein kinase C, iota	Homo sapiens protein kinase C, iota (PRKCI), mRNA [NM_002740]
A_33_P3279181		-0.424412	-0.673775	-0.926546	-0.99035
A_23_P77669	ZNF821	-0.779666	-0.704738	-0.775638	-0.757123	55565	Hs.643531	zinc finger protein 821	Homo sapiens zinc finger protein 821 (ZNF821), transcript variant 4, mRNA [NM_017530]
A_33_P3265564	LOC644334	-0.983411	-0.626935	-0.622302	-0.785598	644334	Hs.632062	band 4.1-like protein 5-like	PREDICTED: Homo sapiens band 4.1-like protein 5-like (LOC644334), mRNA [XM_001714497]
A_33_P3213752	CDK5RAP1	-0.853767	-0.7303	-0.709991	-0.724814	51654	Hs.435952	CDK5 regulatory subunit associated protein 1	Homo sapiens CDK5 regulatory subunit associated protein 1 (CDK5RAP1), transcript variant 2, mRNA [NM_016082]
A_19_P00801220		-0.950839	-0.816394	-0.642073	-0.612469				lincRNA:chr11:8215149-8227449 reverse strand
A_23_P98350	BIRC3	-0.806439	-0.599181	-1.08515	-0.531642	330	Hs.127799	baculoviral IAP repeat containing 3	Homo sapiens baculoviral IAP repeat containing 3 (BIRC3), transcript variant 1, mRNA [NM_001165]
A_23_P142075	ACP5	-0.784338	-0.757965	-0.821794	-0.658736	54	Hs.1211	acid phosphatase 5, tartrate resistant	Homo sapiens acid phosphatase 5, tartrate resistant (ACP5), transcript variant 4, mRNA [NM_001611]
A_33_P3393175	CAPN7	-0.908658	-0.746156	-0.621471	-0.74752	23473	Hs.595234	calpain 7	Homo sapiens calpain 7 (CAPN7), mRNA [NM_014296]
A_32_P226009	C5orf42	-0.815374	-0.859457	-0.759384	-0.589729	65250	Hs.586199	chromosome 5 open reading frame 42	Homo sapiens chromosome 5 open reading frame 42 (C5orf42), mRNA [NM_023073]
A_33_P3396858		-0.45762	-0.820827	-0.890733	-0.854895
A_23_P200404	AK2	-0.879702	-0.680301	-0.641786	-0.822841	204	Hs.470907	adenylate kinase 2	Homo sapiens adenylate kinase 2 (AK2), nuclear gene encoding mitochondrial protein, transcript variant 1, mRNA [NM_001625]
A_33_P3710442	FLJ11710	-0.54245	-0.882915	-1.04624	-0.553169	79904	Hs.657294	hypothetical protein FLJ11710	Homo sapiens cDNA FLJ11710 fis, clone HEMBA1005149. [AK021772]
A_23_P113005	EFNA1	-0.794425	-1.09297	-0.505304	-0.632583	1942	Hs.516664	ephrin-A1	Homo sapiens ephrin-A1 (EFNA1), transcript variant 1, mRNA [NM_004428]
A_19_P00802265		-0.638954	-0.838119	-0.716835	-0.832767				lincRNA:chr1:247354094-247363836 reverse strand
A_32_P840463		-0.876193	-0.954853	-0.443606	-0.752865		Hs.499594		BMS1 pseudogene 1 [Source:HGNC Symbol;Acc:23649] [ENST00000416851]
A_23_P35456	SH3PXD2A	-0.894318	-0.723784	-0.98527	-0.424262	9644	Hs.594708	SH3 and PX domains 2A	Homo sapiens SH3 and PX domains 2A (SH3PXD2A), mRNA [NM_014631]
A_33_P3256500	ATXN2	-0.579835	-1.07039	-0.849356	-0.530463	6311		ataxin 2	ataxin 2 [Source:HGNC Symbol;Acc:10555] [ENST00000392645]
A_33_P3296871	ZNF33B	-0.596636	-1.08572	-0.697464	-0.654206	7582	Hs.499453	zinc finger protein 33B	Homo sapiens zinc finger protein 33B (ZNF33B), mRNA [NM_006955]
A_33_P3320493	RAI1	-0.811595	-0.369424	-1.05398	-0.802547	10743	Hs.655395	retinoic acid induced 1	retinoic acid induced 1 [Source:HGNC Symbol;Acc:9834] [ENST00000395776]
A_24_P102920	WDR33	-0.88461	-0.657553	-0.774735	-0.72151	55339	Hs.554831	WD repeat domain 33	Homo sapiens WD repeat domain 33 (WDR33), transcript variant 2, mRNA [NM_001006622]
A_23_P70384	RNF8	-0.701213	-0.987823	-0.681382	-0.668952	9025	Hs.485278	ring finger protein 8	Homo sapiens ring finger protein 8 (RNF8), transcript variant 1, mRNA [NM_003958]
A_23_P43369	SIT1	-0.574649	-0.678756	-0.853589	-0.932836	27240	Hs.88012	signaling threshold regulating transmembrane adaptor 1	Homo sapiens signaling threshold regulating transmembrane adaptor 1 (SIT1), mRNA [NM_014450]
A_33_P3216319	ZCCHC14	-0.748139	-0.5984	-0.946525	-0.749627	23174	Hs.156231	zinc finger, CCHC domain containing 14	Homo sapiens zinc finger, CCHC domain containing 14 (ZCCHC14), mRNA [NM_015144]
A_33_P3214119	NPEPPS	-0.583837	-0.884195	-0.930306	-0.646457	9520		aminopeptidase puromycin sensitive	aminopeptidase puromycin sensitive [Source:HGNC Symbol;Acc:7900] [ENST00000528751]
A_23_P377664	ALS2	-0.938822	-0.630634	-0.788866	-0.687105	57679	Hs.471096	amyotrophic lateral sclerosis 2 (juvenile)	Homo sapiens amyotrophic lateral sclerosis 2 (juvenile) (ALS2), transcript variant 2, mRNA [NM_001135745]
A_19_P00807374		-0.938343	-0.802819	-0.578215	-0.726098				lincRNA:chr4:6676128-6678414 forward strand
A_24_P233786	FAM129A	-0.867232	-0.538033	-0.798589	-0.845631	116496	Hs.518662	family with sequence similarity 129, member A	Homo sapiens family with sequence similarity 129, member A (FAM129A), transcript variant 2, mRNA [NM_052966]
A_23_P208334	PDE4A	-0.6882	-0.887724	-0.716105	-0.761406	5141	Hs.89901	phosphodiesterase 4A, cAMP-specific	Homo sapiens phosphodiesterase 4A, cAMP-specific (PDE4A), transcript variant 4, mRNA [NM_006202]
A_33_P3364185	RBMX2	-0.803846	-0.915662	-0.828569	-0.505689	51634		RNA binding motif protein, X-linked 2	RNA binding motif protein, X-linked 2 [Source:HGNC Symbol;Acc:24282] [ENST00000370947]
A_33_P3343432	THEM4	-0.634019	-0.997991	-0.799141	-0.627018	117145	Hs.164070	thioesterase superfamily member 4	Homo sapiens thioesterase superfamily member 4 (THEM4), mRNA [NM_053055]
A_33_P3414402	ZNF407	-0.766766	-0.852338	-0.920917	-0.519685	55628	Hs.536490	zinc finger protein 407	Homo sapiens zinc finger protein 407 (ZNF407), transcript variant 3, mRNA [NM_001146190]
A_19_P00321044		-0.497905	-1.05631	-0.627499	-0.883422				lincRNA:chr16:50682543-50683160 forward strand
A_33_P3224595	OFD1	-0.731171	-0.910728	-0.8308	-0.592471	8481	Hs.6483	oral-facial-digital syndrome 1	Homo sapiens oral-facial-digital syndrome 1 (OFD1), mRNA [NM_003611]
A_24_P193600	ZNF174	-0.799125	-0.758166	-0.625196	-0.883603	7727	Hs.155204	zinc finger protein 174	Homo sapiens zinc finger protein 174 (ZNF174), transcript variant 1, mRNA [NM_003450]
A_33_P3306452		-0.751246	-0.770409	-0.677509	-0.869629		Hs.635227		COBW domain containing 5 [Source:HGNC Symbol;Acc:24584] [ENST00000465474]
A_33_P3217609	TBC1D22A	-0.486482	-1.07583	-0.805156	-0.704361	25771	Hs.435044	TBC1 domain family, member 22A	TBC1 domain family, member 22A [Source:HGNC Symbol;Acc:1309] [ENST00000380995]
A_24_P925062	MXRA7	-0.63362	-0.993121	-0.78716	-0.661254	439921	Hs.250723	matrix-remodelling associated 7	Homo sapiens matrix-remodelling associated 7 (MXRA7), transcript variant 1, mRNA [NM_001008528]
A_33_P3281033	MACROD2	-0.615204	-0.922769	-0.877242	-0.660525	140733	Hs.661576	MACRO domain containing 2	Homo sapiens chromosome 20 open reading frame 133, mRNA (cDNA clone IMAGE:4513167). [BC035876]
A_33_P3252181		-0.413417	-0.86285	-0.943509	-0.856593		Hs.660609		cDNA FLJ40032 fis, clone STOMA2009256 [Source:UniProtKB/TrEMBL;Acc:Q8N843] [ENST00000358234]
A_19_P00800993		-0.750625	-0.531191	-0.837715	-0.957672				lincRNA:chr4:89637527-89646627 reverse strand
A_23_P301372	TAPT1	-0.833948	-0.849899	-0.585558	-0.80789	202018	Hs.479223	transmembrane anterior posterior transformation 1	Homo sapiens transmembrane anterior posterior transformation 1 (TAPT1), mRNA [NM_153365]
A_23_P330616	WIPF1	-0.717016	-0.846067	-0.785013	-0.72987	7456	Hs.128067	WAS/WASL interacting protein family, member 1	Homo sapiens WAS/WASL interacting protein family, member 1 (WIPF1), transcript variant 2, mRNA [NM_001077269]
A_33_P3266958	ZNF286A	-0.35682	-0.936455	-0.806749	-0.978503	57335		zinc finger protein 286A	zinc finger protein 286A [Source:HGNC Symbol;Acc:13501] [ENST00000395893]
A_23_P127460	SIPA1	-0.720902	-0.865621	-0.779384	-0.714993	6494	Hs.530477	signal-induced proliferation-associated 1	Homo sapiens signal-induced proliferation-associated 1 (SIPA1), transcript variant 1, mRNA [NM_153253]
A_23_P83234	ZBTB6	-1.19345	-0.732159	-0.573613	-0.58373	10773	Hs.654596	zinc finger and BTB domain containing 6	Homo sapiens zinc finger and BTB domain containing 6 (ZBTB6), mRNA [NM_006626]
A_33_P3336968	TRNT1	-0.938197	-0.812289	-0.762051	-0.571456	51095	Hs.567495	tRNA nucleotidyl transferase, CCA-adding, 1	Homo sapiens tRNA nucleotidyl transferase, CCA-adding, 1 (TRNT1), nuclear gene encoding mitochondrial protein, mRNA [NM_182916]
A_33_P3399864	ZNF792	-0.960206	-0.719719	-0.715316	-0.696915	126375	Hs.50405	zinc finger protein 792	Homo sapiens zinc finger protein 792 (ZNF792), mRNA [NM_175872]
A_33_P3312638	ZNF780B	-0.731302	-0.702889	-0.885033	-0.774516	163131	Hs.101139	zinc finger protein 780B	Homo sapiens zinc finger protein 780B (ZNF780B), mRNA [NM_001005851]
A_19_P00327303		-0.473884	-0.922442	-1.10424	-0.594512				lincRNA:chr10:74758344-74765569 reverse strand
A_19_P00328835		-0.735614	-0.848345	-0.993171	-0.520527				lincRNA:chrX:93821069-94033669 reverse strand
A_23_P371254	TAS2R43	-0.844051	-0.667754	-0.957398	-0.629409	259289	Hs.688195	taste receptor, type 2, member 43	Homo sapiens taste receptor, type 2, member 43 (TAS2R43), mRNA [NM_176884]
A_24_P861009	BRWD1	-0.717277	-0.847989	-0.723612	-0.811792	54014	Hs.654740	bromodomain and WD repeat domain containing 1	Homo sapiens bromodomain and WD repeat domain containing 1 (BRWD1), transcript variant 3, mRNA [NM_001007246]
A_23_P110243	METTL14	-0.907311	-0.763307	-0.577447	-0.853084	57721	Hs.657806	methyltransferase like 14	Homo sapiens methyltransferase like 14 (METTL14), mRNA [NM_020961]
A_23_P363831	FBXO3	-0.815033	-0.833805	-0.667062	-0.785351	26273	Hs.406787	F-box protein 3	Homo sapiens F-box protein 3 (FBXO3), transcript variant 2, mRNA [NM_033406]
A_33_P3240018	PDE3B	-0.772532	-0.815854	-0.718394	-0.794488	5140	Hs.445711	phosphodiesterase 3B, cGMP-inhibited	Homo sapiens phosphodiesterase 3B, cGMP-inhibited (PDE3B), mRNA [NM_000922]
A_33_P3375451	NYNRIN	-0.417751	-0.896368	-0.970635	-0.816729	57523	Hs.288348	NYN domain and retroviral integrase containing	Homo sapiens NYN domain and retroviral integrase containing (NYNRIN), mRNA [NM_025081]
A_19_P00318403		-0.678974	-0.674003	-1.09341	-0.656733				lincRNA:chr8:129021903-129113336 reverse strand
A_33_P3711933	ARHGAP42	-0.852749	-0.836502	-0.847915	-0.56748	143872	Hs.269837	Rho GTPase activating protein 42	Homo sapiens Rho GTPase activating protein 42 (ARHGAP42), mRNA [NM_152432]
A_24_P113144	ATAD5	-1.02767	-0.588149	-0.789523	-0.700779	79915	Hs.528902	ATPase family, AAA domain containing 5	Homo sapiens ATPase family, AAA domain containing 5 (ATAD5), mRNA [NM_024857]
A_24_P179903	AK2	-1.00874	-0.683464	-0.659233	-0.756822	204	Hs.470907	adenylate kinase 2	Homo sapiens adenylate kinase 2 (AK2), nuclear gene encoding mitochondrial protein, transcript variant 1, mRNA [NM_001625]
A_23_P202496	NOC3L	-0.666561	-0.72254	-0.874624	-0.845299	64318	Hs.74899	nucleolar complex associated 3 homolog (S. cerevisiae)	Homo sapiens nucleolar complex associated 3 homolog (S. cerevisiae) (NOC3L), mRNA [NM_022451]
A_19_P00805046		-0.763814	-0.912793	-1.03877	-0.395481				lincRNA:chr16:90043749-90053849 forward strand
A_33_P3384845	POFUT1	-0.598624	-0.986147	-0.739732	-0.790688	23509	Hs.472409	protein O-fucosyltransferase 1	Homo sapiens protein O-fucosyltransferase 1 (POFUT1), transcript variant 2, mRNA [NM_172236]
A_23_P15123	UBFD1	-1.08888	-0.793306	-0.682889	-0.551438	56061	Hs.3459	ubiquitin family domain containing 1	Homo sapiens ubiquitin family domain containing 1 (UBFD1), mRNA [NM_019116]
A_33_P3783812	C8orf60	-0.404373	-0.826913	-1.09564	-0.790185	619426		chromosome 8 open reading frame 60	Homo sapiens cDNA FLJ12193 fis, clone MAMMA1000856. [AK022255]
A_33_P3257861	SARDH	-0.427066	-0.992125	-0.872131	-0.826027	1757	Hs.198003	sarcosine dehydrogenase	Homo sapiens sarcosine dehydrogenase (SARDH), nuclear gene encoding mitochondrial protein, transcript variant 2, mRNA [NM_001134707]
A_23_P85952	DENND2D	-0.596897	-0.929972	-0.704645	-0.886089	79961	Hs.557850	DENN/MADD domain containing 2D	Homo sapiens DENN/MADD domain containing 2D (DENND2D), mRNA [NM_024901]
A_33_P3350343	MLL	-0.571518	-0.774346	-1.03087	-0.745108	4297	Hs.258855	myeloid/lymphoid or mixed-lineage leukemia (trithorax homolog, Drosophila)	Homo sapiens cDNA FLJ11783 fis, clone HEMBA1006005. [AK021845]
A_33_P3422030	FXYD5	-1.00013	-0.758709	-0.735202	-0.627824	53827		FXYD domain containing ion transport regulator 5	FXYD domain containing ion transport regulator 5 [Source:HGNC Symbol;Acc:4029] [ENST00000392218]
A_23_P119196	KLF2	-0.899754	-0.609976	-1.08731	-0.529846	10365	Hs.107740	Kruppel-like factor 2 (lung)	Homo sapiens Kruppel-like factor 2 (lung) (KLF2), mRNA [NM_016270]
A_33_P3382162	RFX5	-0.791266	-0.762075	-0.755667	-0.818553	5993	Hs.632472	regulatory factor X, 5 (influences HLA class II expression)	Homo sapiens regulatory factor X, 5 (influences HLA class II expression) (RFX5), transcript variant 1, mRNA [NM_000449]
A_33_P3245709	RALGAPB	-0.835667	-0.84057	-0.750079	-0.701661	57148	Hs.598850	Ral GTPase activating protein, beta subunit (non-catalytic)	Homo sapiens Ral GTPase activating protein, beta subunit (non-catalytic) (RALGAPB), mRNA [NM_020336]
A_23_P4808	PTGER1	-0.98729	-0.855211	-0.89039	-0.395127	5731	Hs.159360	prostaglandin E receptor 1 (subtype EP1), 42kDa	Homo sapiens prostaglandin E receptor 1 (subtype EP1), 42kDa (PTGER1), mRNA [NM_000955]
A_33_P3363168	SSH2	-0.788481	-0.928996	-0.512572	-0.900258	85464	Hs.654754	slingshot homolog 2 (Drosophila)	Homo sapiens slingshot homolog 2 (Drosophila) (SSH2), mRNA [NM_033389]
A_33_P3228977	UTY	-0.770085	-0.990937	-0.856976	-0.512799	7404	Hs.115277	ubiquitously transcribed tetratricopeptide repeat gene, Y-linked	ubiquitously transcribed tetratricopeptide repeat gene, Y-linked [Source:HGNC Symbol;Acc:12638] [ENST00000382893]
A_33_P3769406	PIGU	-0.658547	-1.13726	-0.752586	-0.583861	128869	Hs.253319	phosphatidylinositol glycan anchor biosynthesis, class U	Homo sapiens phosphatidylinositol glycan anchor biosynthesis, class U (PIGU), mRNA [NM_080476]
A_23_P73239	NCKAP1	-0.742792	-1.12735	-0.566605	-0.695556	10787	Hs.603732	NCK-associated protein 1	Homo sapiens NCK-associated protein 1 (NCKAP1), transcript variant 2, mRNA [NM_205842]
A_33_P3269388	MBOAT7	-0.509017	-0.780804	-1.10306	-0.740367	79143	Hs.467279	membrane bound O-acyltransferase domain containing 7	Homo sapiens membrane bound O-acyltransferase domain containing 7 (MBOAT7), transcript variant 4, mRNA [NM_001146082]
A_23_P7679	NUP155	-0.932366	-0.843242	-0.663439	-0.694654	9631	Hs.547696	nucleoporin 155kDa	Homo sapiens nucleoporin 155kDa (NUP155), transcript variant 1, mRNA [NM_153485]
A_19_P00322824		-0.556922	-0.763846	-0.914743	-0.902056				lincRNA:chr7:32953392-32954696 reverse strand
A_33_P3269924		-0.856691	-0.711013	-0.938075	-0.633917		Hs.524815		huntingtin interacting protein 1 related [Source:HGNC Symbol;Acc:18415] [ENST00000535831]
A_24_P21447	SURF6	-0.80171	-0.803325	-0.884221	-0.650835	6838	Hs.274430	surfeit 6	Homo sapiens surfeit 6 (SURF6), mRNA [NM_006753]
A_33_P3298139	CRLF2	-0.931521	-0.915128	-0.469722	-0.824987	64109	Hs.287729	cytokine receptor-like factor 2	Homo sapiens cytokine receptor-like factor 2 (CRLF2), transcript variant 2, mRNA [NM_001012288]
A_33_P3214314	FAM190B	-0.906742	-0.776386	-0.770238	-0.688116	54462	Hs.461988	family with sequence similarity 190, member B	Homo sapiens family with sequence similarity 190, member B (FAM190B), mRNA [NM_018999]
A_33_P3354607	CCL4	-0.846664	-1.02899	-0.6373	-0.629036	6351	Hs.75703	chemokine (C-C motif) ligand 4	Homo sapiens chemokine (C-C motif) ligand 4 (CCL4), transcript variant 1, mRNA [NM_002984]
A_33_P3396578	GRK5	-0.933818	-0.470957	-1.09683	-0.64143	2869	Hs.524625	G protein-coupled receptor kinase 5	G protein-coupled receptor kinase 5 [Source:HGNC Symbol;Acc:4544] [ENST00000369106]
A_33_P3491294	AMDHD2	-0.704558	-0.784309	-0.841023	-0.816456	51005	Hs.433499	amidohydrolase domain containing 2	Homo sapiens amidohydrolase domain containing 2 (AMDHD2), transcript variant 1, mRNA [NM_015944]
A_33_P3407049		-0.704677	-0.889374	-0.867086	-0.686534
A_24_P273413	EML4	-0.769969	-0.890033	-0.814189	-0.673945	27436	Hs.730709	echinoderm microtubule associated protein like 4	Homo sapiens echinoderm microtubule associated protein like 4 (EML4), transcript variant 1, mRNA [NM_019063]
A_24_P343255	KLHDC3	-0.689829	-0.861244	-0.643161	-0.953986	116138	Hs.412468	kelch domain containing 3	Homo sapiens kelch domain containing 3 (KLHDC3), transcript variant 1, mRNA [NM_057161]
A_24_P101047	KIAA1586	-0.666976	-1.03804	-0.73723	-0.707688	57691	Hs.709521	KIAA1586	Homo sapiens KIAA1586 (KIAA1586), mRNA [NM_020931]
A_24_P81841	CDKN1B	-0.979289	-0.712498	-0.638094	-0.823435	1027	Hs.238990	cyclin-dependent kinase inhibitor 1B (p27, Kip1)	Homo sapiens cyclin-dependent kinase inhibitor 1B (p27, Kip1) (CDKN1B), mRNA [NM_004064]
A_32_P114574	CACYBP	-1.01422	-0.528741	-0.924169	-0.686615	27101	Hs.508524	calcyclin binding protein	Homo sapiens calcyclin binding protein (CACYBP), transcript variant 1, mRNA [NM_014412]
A_23_P115215	VPS72	-0.668988	-0.814499	-0.784848	-0.887117	6944	Hs.2430	vacuolar protein sorting 72 homolog (S. cerevisiae)	Homo sapiens vacuolar protein sorting 72 homolog (S. cerevisiae) (VPS72), mRNA [NM_005997]
A_33_P3232523	APOL4	-0.469029	-1.05833	-0.963071	-0.665102	80832	Hs.726733	apolipoprotein L, 4	apolipoprotein L, 4 [Source:HGNC Symbol;Acc:14867] [ENST00000328429]
A_24_P382401	ZNF791	-0.842489	-0.588007	-1.18062	-0.545022	163049	Hs.720677	zinc finger protein 791	Homo sapiens zinc finger protein 791 (ZNF791), mRNA [NM_153358]
A_23_P207564	CCL4	-0.903977	-1.02303	-0.666764	-0.565075	6351	Hs.75703	chemokine (C-C motif) ligand 4	Homo sapiens chemokine (C-C motif) ligand 4 (CCL4), transcript variant 1, mRNA [NM_002984]
A_23_P168812	FAM200A	-0.854142	-0.867184	-0.69169	-0.746131	221786	Hs.596587	family with sequence similarity 200, member A	Homo sapiens family with sequence similarity 200, member A (FAM200A), mRNA [NM_145111]
A_33_P3309271	MUTED	-0.655306	-0.747417	-0.883686	-0.873363	63915	Hs.719272	muted homolog (mouse)	Homo sapiens muted homolog (mouse) (MUTED), transcript variant 3, mRNA [NM_001199323]
A_19_P00324758		-0.682449	-0.735535	-1.10055	-0.642226				lincRNA:chr5:60784193-60801393 forward strand
A_19_P00320232		-0.782776	-0.952383	-0.850131	-0.576644				lincRNA:chr3:18504391-18505832 forward strand
A_33_P3399793		-0.663067	-0.800123	-0.916497	-0.785646		Hs.680436		PREDICTED: Homo sapiens hypothetical protein LOC100507610 (LOC100507610), mRNA [XM_003118804]
A_32_P16489	MRPL35	-0.908337	-1.01271	-0.598958	-0.64557	51318	Hs.433439	mitochondrial ribosomal protein L35	Homo sapiens mitochondrial ribosomal protein L35 (MRPL35), nuclear gene encoding mitochondrial protein, transcript variant 2, mRNA [NM_145644]
A_23_P91278	NFATC2	-0.751241	-0.866558	-1.01334	-0.535312	4773	Hs.713650	nuclear factor of activated T-cells, cytoplasmic, calcineurin-dependent 2	Homo sapiens nuclear factor of activated T-cells, cytoplasmic, calcineurin-dependent 2 (NFATC2), transcript variant 2, mRNA [NM_173091]
A_23_P79628	PSME4	-0.976812	-0.853499	-0.697998	-0.642909	23198	Hs.413801	proteasome (prosome, macropain) activator subunit 4	Homo sapiens proteasome (prosome, macropain) activator subunit 4 (PSME4), mRNA [NM_014614]
A_23_P41976	CCDC127	-0.845298	-0.832281	-0.707653	-0.788492	133957	Hs.294145	coiled-coil domain containing 127	Homo sapiens coiled-coil domain containing 127 (CCDC127), mRNA [NM_145265]
A_33_P3365676	PTPLAD1	-0.808202	-0.851707	-0.70523	-0.815359	51495	Hs.512973	protein tyrosine phosphatase-like A domain containing 1	Homo sapiens protein tyrosine phosphatase-like A domain containing 1 (PTPLAD1), mRNA [NM_016395]
A_24_P791669	ZNF879	-0.556033	-0.958078	-0.809427	-0.859055	345462	Hs.445740	zinc finger protein 879	Homo sapiens zinc finger protein 879 (ZNF879), mRNA [NM_001136116]
A_23_P305198	STAT4	-0.687158	-0.808723	-1.09069	-0.596163	6775	Hs.80642	signal transducer and activator of transcription 4	Homo sapiens signal transducer and activator of transcription 4 (STAT4), mRNA [NM_003151]
A_33_P3225487	HSD17B7	-0.759624	-0.9914	-0.498032	-0.935028	51478	Hs.492925	hydroxysteroid (17-beta) dehydrogenase 7	Homo sapiens hydroxysteroid (17-beta) dehydrogenase 7 (HSD17B7), mRNA [NM_016371]
A_23_P12884	GRK5	-0.66505	-0.815851	-0.848239	-0.856774	2869	Hs.524625	G protein-coupled receptor kinase 5	Homo sapiens G protein-coupled receptor kinase 5 (GRK5), mRNA [NM_005308]
A_23_P414308	FLCN	-0.751357	-0.670332	-0.816926	-0.949756	201163	Hs.31652	folliculin	Homo sapiens folliculin (FLCN), transcript variant 2, mRNA [NM_144606]
A_23_P113462	KIF21A	-0.912301	-0.640718	-0.991086	-0.644314	55605	Hs.374201	kinesin family member 21A	Homo sapiens kinesin family member 21A (KIF21A), transcript variant 2, mRNA [NM_017641]
A_23_P41204	FAM131A	-0.886905	-0.666096	-0.710725	-0.926271	131408	Hs.591307	family with sequence similarity 131, member A	Homo sapiens family with sequence similarity 131, member A (FAM131A), transcript variant 1, mRNA [NM_144635]
A_23_P65797	KLHL25	-0.846464	-1.05528	-0.800959	-0.488189	64410	Hs.498371	kelch-like 25 (Drosophila)	Homo sapiens kelch-like 25 (Drosophila) (KLHL25), mRNA [NM_022480]
A_33_P3812669	GABARAPL1	-0.859561	-0.918744	-0.648253	-0.767282	23710	Hs.524250	GABA(A) receptor-associated protein like 1	Homo sapiens GABA(A) receptor-associated protein like 1 (GABARAPL1), mRNA [NM_031412]
A_24_P944253	KLHL6	-0.726095	-1.03932	-0.715812	-0.716439	89857	Hs.659147	kelch-like 6 (Drosophila)	Homo sapiens kelch-like 6 (Drosophila) (KLHL6), mRNA [NM_130446]
A_33_P3349883	LGALS8	-0.797323	-0.666866	-0.733848	-1.00002	3964	Hs.4082	lectin, galactoside-binding, soluble, 8	lectin, galactoside-binding, soluble, 8 [Source:HGNC Symbol;Acc:6569] [ENST00000366583]
A_33_P3348529		-0.818447	-1.15345	-0.765985	-0.460182		Hs.675308		PREDICTED: Homo sapiens hypothetical protein LOC100507553 (LOC100507553), mRNA [XM_003118855]
A_33_P3232458	CLIP4	-0.843924	-0.919836	-0.748537	-0.685771	79745	Hs.122927	CAP-GLY domain containing linker protein family, member 4	Homo sapiens CAP-GLY domain containing linker protein family, member 4 (CLIP4), mRNA [NM_024692]
A_33_P3283460	MIER1	-1.04846	-0.581259	-0.679136	-0.890336	57708	Hs.605432	mesoderm induction early response 1 homolog (Xenopus laevis)	Homo sapiens mesoderm induction early response 1 homolog (Xenopus laevis), mRNA (cDNA clone IMAGE:4822246), complete cds. [BC066898]
A_19_P00322986		-0.711326	-0.986019	-0.616847	-0.887417				lincRNA:chr14:23769122-23770427 reverse strand
A_33_P3329176		-0.979892	-0.503491	-0.913506	-0.806844		Hs.494932		T cell receptor alpha variable 13-1 [Source:HGNC Symbol;Acc:12108] [ENST00000390436]
A_24_P297098	PHF20	-0.982709	-0.616055	-0.766874	-0.83972	51230	Hs.517044	PHD finger protein 20	Homo sapiens PHD finger protein 20 (PHF20), mRNA [NM_016436]
A_32_P85539	HCFC2	-0.760975	-0.928339	-0.68774	-0.829561	29915	Hs.506558	host cell factor C2	Homo sapiens host cell factor C2 (HCFC2), mRNA [NM_013320]
A_23_P259506	C5orf32	-0.86431	-0.580234	-1.00864	-0.753914	84418	Hs.529798	chromosome 5 open reading frame 32	Homo sapiens chromosome 5 open reading frame 32 (C5orf32), mRNA [NM_032412]
A_23_P369479	MSI2	-0.801515	-1.02404	-0.745741	-0.636539	124540	Hs.658922	musashi homolog 2 (Drosophila)	Homo sapiens musashi homolog 2 (Drosophila) (MSI2), transcript variant 2, mRNA [NM_170721]
A_23_P71830	ZBTB26	-0.957619	-0.953681	-0.465716	-0.834946	57684	Hs.5638	zinc finger and BTB domain containing 26	Homo sapiens zinc finger and BTB domain containing 26 (ZBTB26), mRNA [NM_020924]
A_23_P123905	EXOSC3	-0.969464	-0.724409	-0.735173	-0.784002	51010	Hs.602571	exosome component 3	Homo sapiens exosome component 3 (EXOSC3), transcript variant 1, mRNA [NM_016042]
A_23_P255257	DCAF12	-0.853854	-0.744475	-0.787118	-0.838411	25853	Hs.493750	DDB1 and CUL4 associated factor 12	Homo sapiens DDB1 and CUL4 associated factor 12 (DCAF12), mRNA [NM_015397]
A_24_P84428	CACYBP	-0.928986	-0.70827	-0.862808	-0.725942	27101	Hs.508524	calcyclin binding protein	Homo sapiens calcyclin binding protein (CACYBP), transcript variant 1, mRNA [NM_014412]
A_19_P00319082		-0.649565	-1.0147	-0.985657	-0.576728				lincRNA:chrX:73470227-73470871 reverse strand
A_19_P00323119		-0.614936	-0.823008	-1.0433	-0.745919				lincRNA:chr1:234832827-234840927 reverse strand
A_33_P3391656	TP53RK	-0.910065	-0.776321	-0.645118	-0.89666	112858	Hs.440263	TP53 regulating kinase	Homo sapiens TP53 regulating kinase (TP53RK), mRNA [NM_033550]
A_19_P00803598		-0.878045	-0.632999	-0.700008	-1.02003				lincRNA:chr7:25978475-25989975 reverse strand
A_23_P112311	TRIM32	-0.997741	-0.790692	-0.684584	-0.758901	22954	Hs.591910	tripartite motif containing 32	Homo sapiens tripartite motif containing 32 (TRIM32), transcript variant 1, mRNA [NM_012210]
A_23_P83159	KLHL9	-0.911002	-0.812674	-0.668382	-0.844126	55958	Hs.522029	kelch-like 9 (Drosophila)	Homo sapiens kelch-like 9 (Drosophila) (KLHL9), mRNA [NM_018847]
A_23_P145289	GNL1	-0.743487	-0.908693	-0.90088	-0.684236	2794	Hs.83147	guanine nucleotide binding protein-like 1	Homo sapiens guanine nucleotide binding protein-like 1 (GNL1), mRNA [NM_005275]
A_33_P3286873	CD247	-0.447497	-0.886224	-1.00872	-0.895589	919		CD247 molecule	CD247 molecule [Source:HGNC Symbol;Acc:1677] [ENST00000483825]
A_33_P3314356	PPM1K	-0.613009	-1.06476	-0.729928	-0.830677	152926	Hs.291000	protein phosphatase, Mg2+/Mn2+ dependent, 1K	protein phosphatase, Mg2+/Mn2+ dependent, 1K [Source:HGNC Symbol;Acc:25415] [ENST00000315194]
A_23_P218608	EIF5B	-0.834754	-0.744369	-0.92773	-0.732692	9669	Hs.158688	eukaryotic translation initiation factor 5B	Homo sapiens eukaryotic translation initiation factor 5B (EIF5B), mRNA [NM_015904]
A_33_P3289426	ZNF775	-0.611354	-0.789306	-1.07448	-0.765793	285971	Hs.655734	zinc finger protein 775	Homo sapiens zinc finger protein 775 (ZNF775), mRNA [NM_173680]
A_33_P3385909	UBASH3A	-0.639963	-0.559287	-1.17926	-0.862445	53347	Hs.473912	ubiquitin associated and SH3 domain containing A	Homo sapiens ubiquitin associated and SH3 domain containing A (UBASH3A), transcript variant 2, mRNA [NM_001001895]
A_23_P99540	ZFP36L1	-0.961483	-0.787192	-0.609505	-0.883871	677	Hs.85155	zinc finger protein 36, C3H type-like 1	Homo sapiens zinc finger protein 36, C3H type-like 1 (ZFP36L1), mRNA [NM_004926]
A_23_P59107	MRPS18B	-0.780693	-0.859306	-0.718863	-0.888254	28973	Hs.655329	mitochondrial ribosomal protein S18B	Homo sapiens mitochondrial ribosomal protein S18B (MRPS18B), nuclear gene encoding mitochondrial protein, mRNA [NM_014046]
A_33_P3218955	KDM6A	-1.12142	-0.683089	-0.685212	-0.758046	7403	Hs.522616	lysine (K)-specific demethylase 6A	Homo sapiens lysine (K)-specific demethylase 6A (KDM6A), mRNA [NM_021140]
A_33_P3265950	CBFA2T2	-0.734071	-1.06072	-0.857204	-0.597703	9139	Hs.153934	core-binding factor, runt domain, alpha subunit 2; translocated to, 2	Homo sapiens core-binding factor, runt domain, alpha subunit 2; translocated to, 2 (CBFA2T2), transcript variant 2, mRNA [NM_005093]
A_19_P00806370		-0.665224	-0.79278	-0.673693	-1.11957				lincRNA:chr3:88127060-88146510 forward strand
A_23_P205778	GNB5	-0.862009	-0.866559	-0.814738	-0.714197	10681	Hs.155090	guanine nucleotide binding protein (G protein), beta 5	Homo sapiens guanine nucleotide binding protein (G protein), beta 5 (GNB5), transcript variant 2, mRNA [NM_016194]
A_33_P3247890		-0.60816	-0.71623	-1.07184	-0.861992		Hs.455887		T cell receptor alpha variable 1-2 [Source:HGNC Symbol;Acc:12102] [ENST00000390423]
A_24_P110983	AKT3	-0.813122	-0.886228	-0.870277	-0.68967	10000	Hs.498292	v-akt murine thymoma viral oncogene homolog 3 (protein kinase B, gamma)	Homo sapiens v-akt murine thymoma viral oncogene homolog 3 (protein kinase B, gamma) (AKT3), transcript variant 1, mRNA [NM_005465]
A_33_P3291882	ARID1B	-0.738394	-0.910928	-0.865603	-0.746973	57492	Hs.724539	AT rich interactive domain 1B (SWI1-like)	AT rich interactive domain 1B (SWI1-like) [Source:HGNC Symbol;Acc:18040] [ENST00000354354]
A_23_P115703	PCGF6	-0.805129	-0.803605	-0.6813	-0.974567	84108	Hs.730825	polycomb group ring finger 6	Homo sapiens polycomb group ring finger 6 (PCGF6), transcript variant 1, mRNA [NM_001011663]
A_33_P3402354	YLPM1	-0.997923	-0.763342	-0.665654	-0.839678	56252	Hs.531111	YLP motif containing 1	YLP motif containing 1 [Source:HGNC Symbol;Acc:17798] [ENST00000238571]
A_33_P3235561	CAPZB	-1.14682	-0.714222	-0.823417	-0.583261	832	Hs.661292	capping protein (actin filament) muscle Z-line, beta	Homo sapiens capping protein (actin filament) muscle Z-line, beta (CAPZB), transcript variant 3, mRNA [NM_001206541]
A_33_P3333327		-0.822925	-0.865903	-0.814039	-0.765282
A_33_P3374190	INPP5A	-0.920098	-0.713097	-0.782169	-0.856005	3632	Hs.523360	inositol polyphosphate-5-phosphatase, 40kDa	Homo sapiens inositol polyphosphate-5-phosphatase, 40kDa (INPP5A), mRNA [NM_005539]
A_33_P3315355	SETD6	-0.807797	-1.05457	-0.531578	-0.879147	79918	Hs.460923	SET domain containing 6	Homo sapiens SET domain containing 6 (SETD6), transcript variant 1, mRNA [NM_001160305]
A_23_P16096	PPAN	-0.807673	-0.739204	-1.01636	-0.71091	56342	Hs.14468	peter pan homolog (Drosophila)	Homo sapiens peter pan homolog (Drosophila) (PPAN), mRNA [NM_020230]
A_32_P224234	LOC645195	-0.897529	-0.975618	-0.954998	-0.446167	645195	Hs.536063	hypothetical LOC645195	Homo sapiens cDNA FLJ41456 fis, clone BRSTN2012320. [AK123450]
A_32_P77502	HNRNPA3	-0.92714	-0.771867	-0.731824	-0.845509	220988	Hs.516539	heterogeneous nuclear ribonucleoprotein A3	Homo sapiens heterogeneous nuclear ribonucleoprotein A3 (HNRNPA3), mRNA [NM_194247]
A_33_P3716128	SMC4	-0.901811	-0.922488	-0.580834	-0.875724	10051	Hs.58992	structural maintenance of chromosomes 4	Homo sapiens structural maintenance of chromosomes 4 (SMC4), transcript variant 1, mRNA [NM_005496]
A_33_P3399267	IL15RA	-0.635728	-1.01699	-0.831183	-0.797369	3601	Hs.524117	interleukin 15 receptor, alpha	Homo sapiens interleukin 15 receptor, alpha (IL15RA), transcript variant 2, mRNA [NM_172200]
A_33_P3372281	MRS2	-1.02616	-0.814099	-0.583111	-0.858742	57380	Hs.658612	MRS2 magnesium homeostasis factor homolog (S. cerevisiae)	Homo sapiens MRS2 magnesium homeostasis factor homolog (S. cerevisiae) (MRS2), mRNA [NM_020662]
A_23_P100074	AVEN	-0.834125	-1.05444	-0.547724	-0.845875	57099	Hs.555966	apoptosis, caspase activation inhibitor	Homo sapiens apoptosis, caspase activation inhibitor (AVEN), mRNA [NM_020371]
A_19_P00324238		-0.865893	-0.865707	-0.943227	-0.608219				lincRNA:chr3:129602510-129611708 reverse strand
A_23_P336198	GLCCI1	-0.635689	-1.2271	-0.789411	-0.632791	113263	Hs.131673	glucocorticoid induced transcript 1	Homo sapiens glucocorticoid induced transcript 1 (GLCCI1), mRNA [NM_138426]
A_33_P3340990	AKTIP	-0.861076	-0.678658	-0.627255	-1.11817	64400	Hs.380897	AKT interacting protein	Homo sapiens AKT interacting protein (AKTIP), transcript variant 1, mRNA [NM_001012398]
A_33_P3336992	MRPS18B	-0.901545	-0.685279	-0.76641	-0.932483	28973	Hs.655329	mitochondrial ribosomal protein S18B	Homo sapiens mitochondrial ribosomal protein S18B (MRPS18B), nuclear gene encoding mitochondrial protein, mRNA [NM_014046]
A_24_P30194	IFIT5	-1.21745	-0.679537	-0.544016	-0.846371	24138	Hs.252839	interferon-induced protein with tetratricopeptide repeats 5	Homo sapiens interferon-induced protein with tetratricopeptide repeats 5 (IFIT5), mRNA [NM_012420]
A_23_P403521	C7orf36	-0.663502	-0.802582	-0.807569	-1.01421	57002	Hs.83313	chromosome 7 open reading frame 36	Homo sapiens chromosome 7 open reading frame 36 (C7orf36), mRNA [NM_020192]
A_24_P321626	POLR3B	-0.683878	-1.13322	-0.839516	-0.631556	55703	Hs.62696	polymerase (RNA) III (DNA directed) polypeptide B	Homo sapiens polymerase (RNA) III (DNA directed) polypeptide B (POLR3B), transcript variant 1, mRNA [NM_018082]
A_23_P204375	LPAR5	-0.778665	-0.962777	-0.646821	-0.900348	57121	Hs.155538	lysophosphatidic acid receptor 5	Homo sapiens lysophosphatidic acid receptor 5 (LPAR5), transcript variant 1, mRNA [NM_020400]
A_19_P00321782		-0.934776	-0.964514	-0.865873	-0.526757				lincRNA:chr7:130629443-130792689 reverse strand
A_23_P140050	FAM48A	-0.72254	-0.93959	-0.665652	-0.966694	55578	Hs.435815	family with sequence similarity 48, member A	Homo sapiens family with sequence similarity 48, member A (FAM48A), transcript variant 2, mRNA [NM_017569]
A_32_P64475	C1orf55	-1.15271	-0.449969	-0.888494	-0.80515	163859	Hs.520192	chromosome 1 open reading frame 55	Homo sapiens chromosome 1 open reading frame 55 (C1orf55), mRNA [NM_152608]
A_24_P104119	RHOF	-0.638105	-0.817484	-1.05802	-0.784809	54509	Hs.720066	ras homolog gene family, member F (in filopodia)	Homo sapiens ras homolog gene family, member F (in filopodia) (RHOF), mRNA [NM_019034]
A_23_P359897	JHDM1D	-0.879097	-1.04902	-0.641499	-0.729801	80853	Hs.308710	jumonji C domain containing histone demethylase 1 homolog D (S. cerevisiae)	Homo sapiens jumonji C domain containing histone demethylase 1 homolog D (S. cerevisiae) (JHDM1D), mRNA [NM_030647]
A_23_P42935	BRAF	-0.825996	-0.851923	-0.940177	-0.684036	673	Hs.550061	v-raf murine sarcoma viral oncogene homolog B1	Homo sapiens v-raf murine sarcoma viral oncogene homolog B1 (BRAF), mRNA [NM_004333]
A_19_P00319811		-0.886045	-1.02838	-1.00315	-0.387732				lincRNA:chr2:134962836-134965161 forward strand
A_23_P255916	RPUSD3	-0.594888	-1.06794	-0.768151	-0.878574	285367	Hs.33719	RNA pseudouridylate synthase domain containing 3	Homo sapiens RNA pseudouridylate synthase domain containing 3 (RPUSD3), transcript variant 1, mRNA [NM_173659]
A_23_P119611	FXYD7	-1.26507	-0.651881	-0.665107	-0.727531	53822	Hs.134729	FXYD domain containing ion transport regulator 7	Homo sapiens FXYD domain containing ion transport regulator 7 (FXYD7), mRNA [NM_022006]
A_33_P3389478	SNAPC3	-1.03747	-0.889687	-0.649542	-0.734979	6619		small nuclear RNA activating complex, polypeptide 3, 50kDa	small nuclear RNA activating complex, polypeptide 3, 50kDa [Source:HGNC Symbol;Acc:11136] [ENST00000380799]
A_33_P3795649		-0.771809	-1.13817	-0.906118	-0.495668		Hs.386685		endogenous retrovirus group 48, member 1 [Source:HGNC Symbol;Acc:17216] [ENST00000447535]
A_33_P3350710	EXOC6B	-0.704463	-1.21303	-0.634388	-0.760693	23233	Hs.303454	exocyst complex component 6B	Homo sapiens exocyst complex component 6B (EXOC6B), mRNA [NM_015189]
A_23_P140748	NDRG4	-0.891282	-0.950577	-0.597258	-0.874715	65009	Hs.322430	NDRG family member 4	Homo sapiens NDRG family member 4 (NDRG4), transcript variant 3, mRNA [NM_022910]
A_24_P4816	GABARAPL1	-0.880444	-0.846227	-0.757643	-0.832958	23710	Hs.524250	GABA(A) receptor-associated protein like 1	Homo sapiens GABA(A) receptor-associated protein like 1 (GABARAPL1), mRNA [NM_031412]
A_23_P90626	CYTIP	-0.911382	-0.741406	-0.795205	-0.870194	9595	Hs.270	cytohesin 1 interacting protein	Homo sapiens cytohesin 1 interacting protein (CYTIP), mRNA [NM_004288]
A_24_P300483	C7orf25	-0.839827	-0.843391	-0.893404	-0.74617	79020	Hs.709957	chromosome 7 open reading frame 25	Homo sapiens chromosome 7 open reading frame 25 (C7orf25), transcript variant 2, mRNA [NM_024054]
A_23_P88703	TP53BP1	-0.76507	-0.927492	-0.862052	-0.770192	7158	Hs.440968	tumor protein p53 binding protein 1	Homo sapiens tumor protein p53 binding protein 1 (TP53BP1), transcript variant 3, mRNA [NM_005657]
A_23_P51317	CCDC76	-0.63932	-1.01711	-0.698894	-0.97012	54482	Hs.729095	coiled-coil domain containing 76	Homo sapiens coiled-coil domain containing 76 (CCDC76), mRNA [NM_019083]
A_23_P257278	CDK5RAP1	-0.838979	-0.815227	-0.779521	-0.893272	51654	Hs.435952	CDK5 regulatory subunit associated protein 1	Homo sapiens CDK5 regulatory subunit associated protein 1 (CDK5RAP1), transcript variant 2, mRNA [NM_016082]
A_33_P3232644		-0.418713	-1.14942	-0.798387	-0.96064
A_33_P3214943	SPOCK2	-0.874439	-0.967231	-0.956945	-0.530108	9806	Hs.523009	sparc/osteonectin, cwcv and kazal-like domains proteoglycan (testican) 2	Homo sapiens sparc/osteonectin, cwcv and kazal-like domains proteoglycan (testican) 2 (SPOCK2), transcript variant 1, mRNA [NM_001134434]
A_23_P155969	PLK4	-1.20865	-0.711938	-0.645894	-0.763863	10733	Hs.172052	polo-like kinase 4	Homo sapiens polo-like kinase 4 (PLK4), transcript variant 1, mRNA [NM_014264]
A_32_P184488	PHLDB3	-0.636898	-1.07102	-1.10455	-0.518177	653583	Hs.631581	pleckstrin homology-like domain, family B, member 3	Homo sapiens pleckstrin homology-like domain, family B, member 3 (PHLDB3), mRNA [NM_198850]
A_23_P39237	ZFP36	-0.764671	-0.946507	-1.07753	-0.543401	7538	Hs.534052	zinc finger protein 36, C3H type, homolog (mouse)	Homo sapiens zinc finger protein 36, C3H type, homolog (mouse) (ZFP36), mRNA [NM_003407]
A_23_P502142	FYN	-0.747118	-0.884877	-0.945547	-0.757248	2534	Hs.390567	FYN oncogene related to SRC, FGR, YES	Homo sapiens FYN oncogene related to SRC, FGR, YES (FYN), transcript variant 1, mRNA [NM_002037]
A_23_P201731	TRAF5	-0.535407	-1.1515	-0.756433	-0.891491	7188	Hs.523930	TNF receptor-associated factor 5	Homo sapiens TNF receptor-associated factor 5 (TRAF5), transcript variant 1, mRNA [NM_004619]
A_24_P194730	ZSCAN22	-0.896226	-0.684793	-0.844478	-0.91052	342945	Hs.388162	zinc finger and SCAN domain containing 22	Homo sapiens zinc finger and SCAN domain containing 22 (ZSCAN22), mRNA [NM_181846]
A_24_P181944	PHF20	-0.8078	-0.756628	-0.982013	-0.79013	51230	Hs.517044	PHD finger protein 20	Homo sapiens PHD finger protein 20 (PHF20), mRNA [NM_016436]
A_33_P3381943	DMTF1	-0.95146	-0.807387	-0.815136	-0.762877	9988	Hs.196129	cyclin D binding myb-like transcription factor 1	Homo sapiens cyclin D binding myb-like transcription factor 1 (DMTF1), transcript variant 4, non-coding RNA [NR_024549]
A_19_P00329166		-0.613361	-1.06705	-0.903044	-0.754379				lincRNA:chrX:107264119-107280819 forward strand
A_23_P65217	TGDS	-0.824559	-0.87063	-0.815678	-0.828111	23483	Hs.12393	TDP-glucose 4,6-dehydratase	Homo sapiens TDP-glucose 4,6-dehydratase (TGDS), mRNA [NM_014305]
A_32_P120895	LYSMD2	-1.03884	-0.903566	-0.656344	-0.741571	256586	Hs.603629	LysM, putative peptidoglycan-binding, domain containing 2	Homo sapiens LysM, putative peptidoglycan-binding, domain containing 2 (LYSMD2), transcript variant 1, mRNA [NM_153374]
A_33_P3214491	PDE4DIP	-0.482936	-1.14404	-0.699642	-1.01372	9659	Hs.708687	phosphodiesterase 4D interacting protein	Homo sapiens phosphodiesterase 4D interacting protein (PDE4DIP), transcript variant 8, mRNA [NM_001198832]
A_19_P00321886		-0.868406	-0.793086	-0.955584	-0.725135				lincRNA:chr7:130628925-130794653 reverse strand
A_19_P00813448		-0.612334	-1.0676	-0.624758	-1.04329				lincRNA:chr6:3981526-3994101 reverse strand
A_33_P3846114	LOC286442	-1.19875	-0.557049	-0.895833	-0.6969	286442	Hs.638478	hypothetical LOC286442	Homo sapiens hypothetical LOC286442 (LOC286442), non-coding RNA [NR_038968]
A_33_P3310293	PKIG	-0.853829	-0.853079	-1.00482	-0.641647	11142	Hs.472831	protein kinase (cAMP-dependent, catalytic) inhibitor gamma	Homo sapiens protein kinase (cAMP-dependent, catalytic) inhibitor gamma (PKIG), transcript variant 1, mRNA [NM_181805]
A_19_P00325392		-0.709513	-0.721174	-0.871628	-1.05112				lincRNA:chr21:44456656-44468603 forward strand
A_24_P329353	ORAI2	-0.874713	-0.733306	-0.755239	-0.991384	80228	Hs.363308	ORAI calcium release-activated calcium modulator 2	Homo sapiens ORAI calcium release-activated calcium modulator 2 (ORAI2), transcript variant 2, mRNA [NM_032831]
A_19_P00807023		-0.428198	-0.904047	-1.1373	-0.886136				lincRNA:chr3:194190336-194206786 reverse strand
A_24_P82155	ANKDD1A	-0.883837	-0.768505	-0.969425	-0.735047	348094	Hs.207157	ankyrin repeat and death domain containing 1A	Homo sapiens ankyrin repeat and death domain containing 1A (ANKDD1A), mRNA [NM_182703]
A_33_P3336760	ABCB4	-0.751387	-1.09431	-0.713766	-0.797996	5244	Hs.654403	ATP-binding cassette, sub-family B (MDR/TAP), member 4	Homo sapiens ATP-binding cassette, sub-family B (MDR/TAP), member 4 (ABCB4), transcript variant B, mRNA [NM_018849]
A_23_P5611	RIF1	-0.980028	-0.876198	-0.718452	-0.784274	55183	Hs.655671	RAP1 interacting factor homolog (yeast)	Homo sapiens RAP1 interacting factor homolog (yeast) (RIF1), transcript variant 1, mRNA [NM_018151]
A_23_P110253	KIT	-1.11295	-0.59958	-0.990618	-0.656021	3815	Hs.479754	v-kit Hardy-Zuckerman 4 feline sarcoma viral oncogene homolog	Homo sapiens v-kit Hardy-Zuckerman 4 feline sarcoma viral oncogene homolog (KIT), transcript variant 1, mRNA [NM_000222]
A_23_P259328	PEX3	-0.806921	-0.932604	-0.776885	-0.842829	8504	Hs.7277	peroxisomal biogenesis factor 3	Homo sapiens peroxisomal biogenesis factor 3 (PEX3), mRNA [NM_003630]
A_33_P3404097	PGM5P2	-0.685699	-1.0344	-0.971356	-0.669292	595135	Hs.571593	phosphoglucomutase 5 pseudogene 2	Homo sapiens phosphoglucomutase 5 pseudogene 2 (PGM5P2), non-coding RNA [NR_002836]
A_33_P3344579	DLD	-0.891542	-0.88101	-0.797454	-0.790912	1738	Hs.131711	dihydrolipoamide dehydrogenase	Homo sapiens dihydrolipoamide dehydrogenase (DLD), mRNA [NM_000108]
A_33_P3279629	UCN2	-0.417526	-1.09691	-1.01614	-0.831488	90226	Hs.631914	urocortin 2	Homo sapiens urocortin 2 (UCN2), mRNA [NM_033199]
A_24_P127748	CLASP2	-1.08771	-1.02577	-0.584774	-0.665951	23122	Hs.108614	cytoplasmic linker associated protein 2	Homo sapiens cytoplasmic linker associated protein 2 (CLASP2), transcript variant 1, mRNA [NM_015097]
A_24_P941708	RUFY2	-0.699379	-0.939016	-0.836385	-0.889627	55680	Hs.653144	RUN and FYVE domain containing 2	Homo sapiens RUN and FYVE domain containing 2 (RUFY2), transcript variant 2, mRNA [NM_001042417]
A_32_P194264	CHAC2	-1.04451	-0.406323	-0.998619	-0.915888	494143	Hs.585944	ChaC, cation transport regulator homolog 2 (E. coli)	Homo sapiens ChaC, cation transport regulator homolog 2 (E. coli) (CHAC2), mRNA [NM_001008708]
A_33_P3320499	RAI1	-0.542779	-0.828471	-1.08181	-0.91472	10743	Hs.655395	retinoic acid induced 1	Homo sapiens retinoic acid induced 1 (RAI1), mRNA [NM_030665]
A_23_P129157	NEIL1	-0.614101	-0.918271	-1.03512	-0.801353	79661	Hs.512732	nei endonuclease VIII-like 1 (E. coli)	Homo sapiens nei endonuclease VIII-like 1 (E. coli) (NEIL1), mRNA [NM_024608]
A_24_P153576	SHPRH	-0.866448	-0.830566	-0.698181	-0.975051	257218	Hs.723297	SNF2 histone linker PHD RING helicase	Homo sapiens SNF2 histone linker PHD RING helicase (SHPRH), transcript variant 2, mRNA [NM_173082]
A_33_P3262799	ZNF280D	-0.793925	-0.881617	-0.818888	-0.87639	54816	Hs.511477	zinc finger protein 280D	zinc finger protein 280D [Source:HGNC Symbol;Acc:25953] [ENST00000396245]
A_23_P112296	DBH	-0.588368	-1.00038	-1.22054	-0.56251	1621	Hs.591890	dopamine beta-hydroxylase (dopamine beta-monooxygenase)	Homo sapiens dopamine beta-hydroxylase (dopamine beta-monooxygenase) (DBH), mRNA [NM_000787]
A_33_P3307775	DENR	-0.768485	-0.983032	-0.876048	-0.744437	8562	Hs.22393	density-regulated protein	Homo sapiens density-regulated protein (DENR), mRNA [NM_003677]
A_33_P3247933	GCC2	-0.884387	-0.926983	-0.698138	-0.862932	9648	Hs.436505	GRIP and coiled-coil domain containing 2	Homo sapiens GRIP and coiled-coil domain containing 2 (GCC2), transcript variant 1, mRNA [NM_181453]
A_33_P3250438		-0.941361	-0.769603	-0.792114	-0.870331		Hs.356467		Homo sapiens cDNA clone IMAGE:3453690, partial cds. [BC000817]
A_23_P153897	GNG7	-0.794779	-0.609924	-0.973643	-0.999065	2788	Hs.515544	guanine nucleotide binding protein (G protein), gamma 7	Homo sapiens guanine nucleotide binding protein (G protein), gamma 7 (GNG7), mRNA [NM_052847]
A_33_P3243394	SLMAP	-0.794123	-0.993648	-0.79607	-0.796443	7871	Hs.476432	sarcolemma associated protein	sarcolemma associated protein [Source:HGNC Symbol;Acc:16643] [ENST00000383718]
A_24_P185036	FTSJD1	-0.977687	-0.700665	-0.652583	-1.04948	55783	Hs.72782	FtsJ methyltransferase domain containing 1	Homo sapiens FtsJ methyltransferase domain containing 1 (FTSJD1), transcript variant 1, mRNA [NM_018348]
A_33_P3286739	N4BP2L1	-0.569211	-0.894579	-0.748256	-1.16945	90634		NEDD4 binding protein 2-like 1	NEDD4 binding protein 2-like 1 [Source:HGNC Symbol;Acc:25037] [ENST00000343281]
A_19_P00326949		-1.12681	-0.717294	-0.790804	-0.747329				lincRNA:chr2:238532786-238566833 forward strand
A_24_P281580	GATS	-0.890104	-0.967558	-0.641697	-0.885957	352954	Hs.556063	GATS, stromal antigen 3 opposite strand	Homo sapiens GATS, stromal antigen 3 opposite strand (GATS), transcript variant 1, mRNA [NM_178831]
A_33_P3216297	NR3C1	-0.983078	-0.794598	-0.869507	-0.738238	2908	Hs.122926	nuclear receptor subfamily 3, group C, member 1 (glucocorticoid receptor)	Homo sapiens nuclear receptor subfamily 3, group C, member 1 (glucocorticoid receptor) (NR3C1), transcript variant 5, mRNA [NM_001018077]
A_19_P00803333		-0.676994	-0.842559	-1.16275	-0.704104				lincRNA:chr5:60719293-60801393 forward strand
A_33_P3313338		-0.820296	-0.580818	-1.01183	-0.973993		Hs.534433		Homo sapiens mRNA for T cell receptor alpha variable 17, partial cds, clone: SEB 218. [AB305714]
A_33_P3370434		-0.767667	-1.08591	-0.860736	-0.677049
A_33_P3217347	PJA1	-0.872345	-0.668362	-0.930779	-0.92058	64219	Hs.522679	praja ring finger 1	Homo sapiens praja ring finger 1 (PJA1), transcript variant 1, mRNA [NM_145119]
A_33_P3358712	GRINL1A	-1.1446	-0.555292	-1.05543	-0.639363	81488	Hs.437256	glutamate receptor, ionotropic, N-methyl D-aspartate-like 1A	Homo sapiens glutamate receptor, ionotropic, N-methyl D-aspartate-like 1A (GRINL1A), transcript variant 3, non-coding RNA [NR_027390]
A_19_P00324364		-0.888563	-1.26234	-0.51612	-0.730199				lincRNA:chr9:33011575-33024766 reverse strand
A_33_P3235701	ZCCHC11	-0.883131	-1.12903	-0.749928	-0.635372	23318		zinc finger, CCHC domain containing 11	zinc finger, CCHC domain containing 11 [Source:HGNC Symbol;Acc:28981] [ENST00000371541]
A_23_P329835	UTY	-1.02956	-1.17274	-0.612819	-0.583713	7404	Hs.115277	ubiquitously transcribed tetratricopeptide repeat gene, Y-linked	Homo sapiens ubiquitously transcribed tetratricopeptide repeat gene, Y-linked (UTY), transcript variant 3, mRNA [NM_007125]
A_33_P3386835	SLC20A2	-0.937435	-0.943578	-0.888876	-0.63295	6575		solute carrier family 20 (phosphate transporter), member 2	solute carrier family 20 (phosphate transporter), member 2 [Source:HGNC Symbol;Acc:10947] [ENST00000523340]
A_23_P72840	DPM3	-0.749266	-0.803871	-1.086	-0.76413	54344	Hs.110477	dolichyl-phosphate mannosyltransferase polypeptide 3	Homo sapiens dolichyl-phosphate mannosyltransferase polypeptide 3 (DPM3), transcript variant 1, mRNA [NM_018973]
A_33_P3405957	BCL9L	-0.651767	-1.16472	-0.986032	-0.603672	283149	Hs.414740	B-cell CLL/lymphoma 9-like	Homo sapiens B-cell CLL/lymphoma 9-like (BCL9L), mRNA [NM_182557]
A_24_P535219	PHF10	-0.942746	-0.751268	-0.796851	-0.919115	55274	Hs.435933	PHD finger protein 10	PHD finger protein 10 [Source:HGNC Symbol;Acc:18250] [ENST00000480008]
A_23_P259098	ZSCAN16	-0.830356	-0.836847	-0.74677	-1.0002	80345	Hs.656641	zinc finger and SCAN domain containing 16	Homo sapiens zinc finger and SCAN domain containing 16 (ZSCAN16), mRNA [NM_025231]
A_19_P00316861		-0.773934	-0.774415	-0.796285	-1.06956				lincRNA:chr12:46117392-46117994 reverse strand
A_33_P3373892	NAA35	-0.786514	-0.809503	-1.00066	-0.820284	60560	Hs.436098	N(alpha)-acetyltransferase 35, NatC auxiliary subunit	N(alpha)-acetyltransferase 35, NatC auxiliary subunit [Source:HGNC Symbol;Acc:24340] [ENST00000376040]
A_33_P3412160	CLCC1	-0.910207	-1.10192	-0.77439	-0.631777	23155	Hs.658489	chloride channel CLIC-like 1	Homo sapiens chloride channel CLIC-like 1 (CLCC1), transcript variant 1, mRNA [NM_001048210]
A_24_P225970	SGOL1	-0.814347	-0.835339	-0.797371	-0.973964	151648	Hs.105153	shugoshin-like 1 (S. pombe)	Homo sapiens shugoshin-like 1 (S. pombe) (SGOL1), transcript variant A1, mRNA [NM_001012409]
A_33_P3377209	ENSA	-0.989476	-0.883939	-0.739628	-0.811071	2029	Hs.632456	endosulfine alpha	Homo sapiens endosulfine alpha (ENSA), transcript variant 8, mRNA [NM_207168]
A_24_P237927	FAM102B	-0.8218	-0.870339	-0.913442	-0.820571	284611	Hs.200230	family with sequence similarity 102, member B	Homo sapiens family with sequence similarity 102, member B (FAM102B), mRNA [NM_001010883]
A_33_P3295786	FAM159A	-0.695618	-0.985289	-0.949017	-0.796951	348378	Hs.424589	family with sequence similarity 159, member A	Homo sapiens family with sequence similarity 159, member A (FAM159A), mRNA [NM_001042693]
A_23_P102109	TUBA4A	-0.926163	-0.784729	-1.1461	-0.572968	7277	Hs.75318	tubulin, alpha 4a	Homo sapiens tubulin, alpha 4a (TUBA4A), mRNA [NM_006000]
A_33_P3259293	SLC37A3	-1.21425	-0.675745	-0.697565	-0.843027	84255	Hs.446021	solute carrier family 37 (glycerol-3-phosphate transporter), member 3	solute carrier family 37 (glycerol-3-phosphate transporter), member 3 [Source:HGNC Symbol;Acc:20651] [ENST00000493423]
A_24_P290502	GCC2	-0.774221	-0.815845	-0.824185	-1.0247	9648	Hs.436505	GRIP and coiled-coil domain containing 2	Homo sapiens GRIP and coiled-coil domain containing 2 (GCC2), transcript variant 1, mRNA [NM_181453]
A_23_P133868	ZKSCAN4	-0.923126	-0.591853	-1.00531	-0.920086	387032	Hs.44720	zinc finger with KRAB and SCAN domains 4	Homo sapiens zinc finger with KRAB and SCAN domains 4 (ZKSCAN4), mRNA [NM_019110]
A_19_P00808893		-0.809303	-1.00525	-0.998962	-0.627514				lincRNA:chr5:94005444-94012744 forward strand
A_23_P79572	MGC16025	-0.634795	-0.84585	-1.3054	-0.655214	85009	Hs.676121	hypothetical LOC85009	Homo sapiens hypothetical LOC85009 (MGC16025), non-coding RNA [NR_026664]
A_23_P46378	PIGV	-0.583619	-1.0794	-0.812508	-0.967464	55650	Hs.259605	phosphatidylinositol glycan anchor biosynthesis, class V	Homo sapiens phosphatidylinositol glycan anchor biosynthesis, class V (PIGV), transcript variant 2, mRNA [NM_017837]
A_19_P00322002		-0.88248	-0.820584	-1.0189	-0.721063				lincRNA:chr7:130629554-130773233 reverse strand
A_33_P3302916	BACH2	-0.8208	-0.925058	-0.859107	-0.839383	60468	Hs.269764	BTB and CNC homology 1, basic leucine zipper transcription factor 2	Homo sapiens BTB and CNC homology 1, basic leucine zipper transcription factor 2 (BACH2), transcript variant 1, mRNA [NM_021813]
A_19_P00316601		-0.55513	-1.12138	-0.968396	-0.801107				lincRNA:chrX:73425071-73428011 reverse strand
A_32_P25737	CHIC1	-1.27843	-0.835357	-0.778694	-0.553732	53344	Hs.496323	cysteine-rich hydrophobic domain 1	Homo sapiens cysteine-rich hydrophobic domain 1 (CHIC1), mRNA [NM_001039840]
A_33_P3529860	KDM2B	-0.758681	-0.994562	-0.969315	-0.724966	84678	Hs.524800	lysine (K)-specific demethylase 2B	Homo sapiens lysine (K)-specific demethylase 2B (KDM2B), transcript variant 2, mRNA [NM_001005366]
A_33_P3417865	ZFP36L1	-0.957961	-0.87499	-0.794348	-0.820237	677	Hs.85155	zinc finger protein 36, C3H type-like 1	Homo sapiens zinc finger protein 36, C3H type-like 1 (ZFP36L1), mRNA [NM_004926]
A_33_P3258013	UBE3B	-1.01989	-0.704984	-0.724689	-0.999623	89910	Hs.374067	ubiquitin protein ligase E3B	ubiquitin protein ligase E3B [Source:HGNC Symbol;Acc:13478] [ENST00000340074]
A_19_P00322299		-0.738522	-0.860993	-1.01853	-0.832082				lincRNA:chr5:60768604-60790218 forward strand
A_23_P500741	CBFA2T3	-0.847233	-0.851563	-0.818064	-0.934181	863	Hs.513811	core-binding factor, runt domain, alpha subunit 2; translocated to, 3	Homo sapiens core-binding factor, runt domain, alpha subunit 2; translocated to, 3 (CBFA2T3), transcript variant 1, mRNA [NM_005187]
A_33_P3391097	POLM	-0.728142	-0.504523	-1.08457	-1.13533	27434	Hs.596982	polymerase (DNA directed), mu	Homo sapiens cDNA FLJ35482 fis, clone SMINT2008133. [AK092801]
A_33_P3352827	SLAMF1	-0.654814	-1.01879	-1.168	-0.613873	6504	Hs.523660	signaling lymphocytic activation molecule family member 1	Homo sapiens signaling lymphocytic activation molecule family member 1 (SLAMF1), mRNA [NM_003037]
A_33_P3233105	MLLT4	-0.752126	-1.06561	-0.969236	-0.670269	4301	Hs.614974	myeloid/lymphoid or mixed-lineage leukemia (trithorax homolog, Drosophila); translocated to, 4	Homo sapiens myeloid/lymphoid or mixed-lineage leukemia (trithorax homolog, Drosophila); translocated to, 4 (MLLT4), transcript variant 1, mRNA [NM_001207008]
A_19_P00317127	XLOC_005297	-1.14108	-0.864728	-0.537927	-0.914251				BROAD lincRNAs version v2 (http://www.broadinstitute.org/genome_bio/human_lincrnas/)
A_19_P00802830		-0.532874	-0.707529	-0.953256	-1.2654				lincRNA:chr18:47341602-47347427 forward strand
A_33_P3270315		-0.628398	-0.920674	-1.20555	-0.709912		Hs.661642		Homo sapiens hypothetical LOC114130, mRNA (cDNA clone IMAGE:3937896). [BC009492]
A_33_P3387831	CENPM	-0.633548	-1.02498	-0.974226	-0.832183	79019	Hs.208912	centromere protein M	Homo sapiens centromere protein M (CENPM), transcript variant 1, mRNA [NM_024053]
A_33_P3214310	FOXP1	-0.875541	-0.917188	-0.989552	-0.684606	27086	Hs.431498	forkhead box P1	Homo sapiens forkhead box P1 (FOXP1), transcript variant 2, mRNA [NM_001012505]
A_33_P3321085		-0.891835	-0.705184	-1.14544	-0.725799		Hs.512093		T cell receptor alpha variable 2 [Source:HGNC Symbol;Acc:12116] [ENST00000390424]
A_33_P3268723	ZKSCAN4	-0.757505	-0.833668	-1.18097	-0.698877	387032	Hs.44720	zinc finger with KRAB and SCAN domains 4	Homo sapiens zinc finger with KRAB and SCAN domains 4 (ZKSCAN4), mRNA [NM_019110]
A_33_P3293869	TIAL1	-1.16555	-0.712447	-0.646904	-0.947613	7073	Hs.501203	TIA1 cytotoxic granule-associated RNA binding protein-like 1	TIA1 cytotoxic granule-associated RNA binding protein-like 1 [Source:HGNC Symbol;Acc:11804] [ENST00000369086]
A_33_P3246804	STARD3	-0.718108	-1.10969	-0.820456	-0.825463	10948	Hs.728838	StAR-related lipid transfer (START) domain containing 3	Homo sapiens StAR-related lipid transfer (START) domain containing 3 (STARD3), transcript variant 2, mRNA [NM_001165937]
A_19_P00811821		-0.734702	-1.33488	-0.832879	-0.582259				lincRNA:chr10:62414794-62507494 reverse strand
A_23_P105747	APPL2	-0.871787	-1.16153	-0.678803	-0.773989	55198	Hs.506603	adaptor protein, phosphotyrosine interaction, PH domain and leucine zipper containing 2	Homo sapiens adaptor protein, phosphotyrosine interaction, PH domain and leucine zipper containing 2 (APPL2), mRNA [NM_018171]
A_33_P3354181	KCMF1	-0.866825	-0.998149	-0.559157	-1.06205	56888	Hs.654968	potassium channel modulatory factor 1	Homo sapiens potassium channel modulatory factor 1 (KCMF1), mRNA [NM_020122]
A_33_P3263307	RANGAP1	-0.789912	-0.934597	-1.14314	-0.62041	5905	Hs.183800	Ran GTPase activating protein 1	Homo sapiens Ran GTPase activating protein 1 (RANGAP1), mRNA [NM_002883]
A_23_P94736	ST6GALNAC4	-0.721431	-1.18203	-0.711175	-0.874233	27090	Hs.3972	ST6 (alpha-N-acetyl-neuraminyl-2,3-beta-galactosyl-1,3)-N-acetylgalactosaminide alpha-2,6-sialyltransferase 4	Homo sapiens ST6 (alpha-N-acetyl-neuraminyl-2,3-beta-galactosyl-1,3)-N-acetylgalactosaminide alpha-2,6-sialyltransferase 4 (ST6GALNAC4), transcript variant 1, mRNA [NM_175039]
A_33_P3250165	ERMN	-0.828088	-1.00025	-0.914951	-0.747663	57471	Hs.443894	ermin, ERM-like protein	Homo sapiens ermin, ERM-like protein (ERMN), transcript variant 2, mRNA [NM_020711]
A_33_P3387621	RHPN2	-0.669006	-0.675718	-0.959345	-1.19107	85415	Hs.466435	rhophilin, Rho GTPase binding protein 2	Homo sapiens rhophilin, Rho GTPase binding protein 2 (RHPN2), mRNA [NM_033103]
A_19_P00332386		-1.01174	-0.639222	-0.933281	-0.911081				lincRNA:chr13:33888375-33923595 forward strand
A_33_P3301025	CPOX	-0.83142	-0.944019	-0.692225	-1.02792	1371	Hs.476982	coproporphyrinogen oxidase	Homo sapiens coproporphyrinogen oxidase (CPOX), mRNA [NM_000097]
A_33_P3343007		-0.736926	-0.826735	-0.794235	-1.13771		Hs.495112		H.sapiens mRNA for T-cell receptor alpha chain, V-alpha 32 segment. [X68698]
A_33_P3257518	FLJ22447	-0.955234	-1.2476	-0.783313	-0.510543	400221		hypothetical LOC400221	Homo sapiens hypothetical LOC400221 (FLJ22447), non-coding RNA [NR_039985]
A_33_P3291594	DBT	-0.973202	-0.956271	-0.871304	-0.696375	1629	Hs.709187	dihydrolipoamide branched chain transacylase E2	dihydrolipoamide branched chain transacylase E2 [Source:HGNC Symbol;Acc:2698] [ENST00000370131]
[truncated: 762 more rows]

## Sheet: 20h
Additional file 2: Table, mRNAs differentially expressed in radiated vs. non-radiates PBMC.This table lists differentially expressed mRNA in human PBMC at 2, 4 and 20 h after irradiation
[truncated: 4,678 more rows]
