# Supplementary material for: High dose ionizing radiation regulates micro RNA and gene expression changes in human peripheral blood mononuclear cells
Source: BMC Genomics. 2014 Sep 25;15(1):814. doi: 10.1186/1471-2164-15-814 (PMC4182888; doi:10.1186/1471-2164-15-814)
Supplement: Supplementary file 4 — Additional file 4: Differentially expressed core genes. Genes that were significantly up- or down-regulated (BH Corrected p-value <0.05, FC ≥1.5 in 2 of 4 samples) 2, 4, and 20 hours after irradiation are sorted by highest average FC. The values indicate the geometric mean of the FC value of irradiated samples compared to time-matched controls calculated for four different PBMC preparations. The Benjamini Hochberg FDR-corrected p-value is shown. FC = Fold Change. (XLSX 11 KB) [file 12864_2014_6490_MOESM4_ESM.xlsx]

## Sheet: Additional file 4
Additional file 4. 31 core genes which were significantly different expressed at each time point in each matched sample. Genes which were significant up,- or down regulated (BH Corrected p-value <0.05, FC ≥1.5 in 2 of 4 samples) at 2, 4 and 20 h after irradiation sorted by highest averaged FC
	2 h		4 h		20 h
Gene Symbol	FC	p-value	FC	p-value	FC	p-value
C12orf61	9	0.03	10.53	0.02	11.83	0.01
GDF15	1.59	0.04	3.36	0.02	4.6	0.02
TUBA1C	1.67	0.03	1.94	0.01	3.51	0.01
TMEM52	2.61	0.03	3.49	0.03	1.81	0.02
FAM53C	2.26	0.03	2.17	0.01	1.68	0.04
RRP8	-1.58	0.05	-1.56	0.01	-1.62	0.02
SETD4	-1.74	0.04	-1.66	0.01	-1.79	0.04
HARS2	-1.57	0.04	-1.85	0.01	-2.37	0.02
CCNDBP1	-2.09	0.03	-1.99	0.02	-2.44	0.02
SCAF11	-1.79	0.04	-2.29	0.02	-2.47	0.03
PDCD2L	-1.87	0.04	-3.24	0.02	-1.54	0.04
MED23	-1.54	0.04	0	0.02	-3.28	0.02
KLHL9	-1.81	0.03	-1.76	0.01	-3.88	0.03
SFMBT1	-1.78	0.04	-1.93	0.02	-4.54	0.01
SEMA4C	-1.97	0.03	-1.94	0.01	-4.43	0.01
ZNF780A	-2.38	0.04	-2.93	0.02	-5.34	0.03
AKAP9	-1.53	0.04	-2.25	0.03	-7.63	0.01
POLR3E	-1.58	0.04	-1.97	0.01	-8.66	0.01
PTCD3	-1.9	0.03	-2.22	0.01	-9.04	0.01
PLEKHF1	-3.55	0.03	-3.49	0.02	-10.2	0.01
ARHGEF7	-2.29	0.03	-5.12	0	-10.47	0.02
PASK	-1.51	0.05	-2.42	0.01	-39.79	0.02
FASLG	-4.81	0.04	-12.26	0.01	-41.49	0.01
TRGV7	-2.52	0.04	-13.24	0.01	-67.19	0.02
lincRNA:chr14	-2.49	0.03	-4.14	0.02	-28.61	0.02
lincRNA:chr11	-2.86	0.03	-7.2	0.01	-6.3	0.02
Numbers are the geometric mean of the FC value for irradiated samples compared to time-matched controls calculated over RNA of four different PBMCs. p-value = Benjamini Hochberg FDR corrected p-value; FC = Fold Change
