# Supplementary material for: High dose ionizing radiation regulates micro RNA and gene expression changes in human peripheral blood mononuclear cells
Source: BMC Genomics. 2014 Sep 25;15(1):814. doi: 10.1186/1471-2164-15-814 (PMC4182888; doi:10.1186/1471-2164-15-814)
Supplement: Supplementary file 6 — Additional file 6: KEGG pathway and GO analysis of up-regulated genes 2 hours after irradiation. The KEGG pathway (Datasheet A) and enrichment of GO terms (Datasheet B) in up-regulated genes in irradiated PBMCs 2 hours after irradiation were analyzed using the WEBGESTALT analysis tool. All values are sorted by increasing p-values. (XLSX 14 KB) [file 12864_2014_6490_MOESM6_ESM.xlsx]

## Sheet: 2h KEGG
Additional file 6: Table, KEGG pathway analysis of up-regulated genes in irradiated PBMCs at 2 h after irradiation
Pathway	p = value	Enrichment Score	Number of Genes
Pathogenic Escherichia coli infection	1.01e-05	33.78	5
Gap junction	5.42e-05	21.02	5
Phagosome	0.0005	12.36	5
Small cell lung cancer	0.0005	17.8	4
Colorectal cancer	0.0025	18.31	3
Systemic lupus erythematosus	0.0025	11.13	4
ErbB signaling pathway	0.0057	13.05	3
Thyroid cancer	0.0084	26.09	2
Toxoplasmosis	0.014	8.6	3
Bladder cancer	0.014	18.01	2
Jak-STAT signaling pathway	0.0155	7.32	3
Amyotrophic lateral sclerosis (ALS)	0.0155	14.28	2
Endometrial cancer	0.0155	14.55	2
Wnt signaling pathway	0.0155	7.57	3
Pathways in cancer	0.0187	4.64	4
Metabolism of xenobiotics by cytochrome P450	0.0212	10.66	2
Viral myocarditis	0.0212	10.81	2
Chronic myeloid leukemia	0.0212	10.36	2
p53 signaling pathway	0.0212	11.13	2
Apoptosis	0.028	8.7	2
MAPK signaling pathway	0.0411	4.23	3
Cell cycle	0.0488	6.1	2
Distribution of 121 gene products into canonical pathways. The 113 genes were classified into different canonical pathways according to KEGG pathway analysis.

## Sheet: 2h GO Terms
Additional file 6: Table, enrichment of Annotation Terms in irradiated PBMCs of up-regulated transcripts 2 h after irradiation
GO-Term	Enriched terms	p-value	Enrichment Score	Number of Genes
GO:0051258	protein polymerization	0.00266	7.65	5
GO:0006458	de novo' protein folding	0.00266	14.92	4
GO:0051084	'de novo' posttranslational protein folding	0.00266	16.48	4
GO:0007018	microtubule-based movement	0.00399	7.28	6
GO:0003924	GTPase activity	0.00018	8.94	10
GO:0019001	guanyl nucleotide binding	0.0005	5.27	10
GO:0005525	GTP binding	0.0005	5.45	10
GO:0016818	hydrolase activity, acting on acid anhydrides, in phosphorus-containing anhydrides	0.0015	3.86	13
GO:0016817	hydrolase activity, acting on acid anhydrides	0.0015	3.88	13
GO:0016462	pyrophosphatase activity	0.0015	3.38	12
GO:0005198	structural molecule activity	0.039	2.99	9
GO:0032553	ribonucleotide binding	0.0423	1.87	17
GO:0017076	purine nucleotide binding	0.0423	1.9	17
GO:0001882	nucleoside binding	0.0423	26.35	37
GO:0003950	NAD+ ADP-ribosyltransferase activity	0.0423	9.02	17
GO:0097159	organic cyclic compound binding	0.0423	15.93	2
GO:0032555	purine ribonucleotide binding	0.0423	9.02	17
GO:1901363	heterocyclic compound binding	0.0423	26.1	37
GO:0001883	purine nucleoside binding	0.0423	8.91	17
GO:0032549	ribonucleoside binding	0.0423	8.92	17
GO:0005212	structural constituent of eye lens	0.0423	21.74	2
GO:0032550	purine ribonucleoside binding	0.0059	8.9	17
GO:0035639	purine ribonucleoside triphosphate binding	0.0423	8.86	17
Functional enrichment analysis was performed using WEBGESTALT as detailed in the methods. Enriched terms were grouped according to their effects in the tissue.
