# Supplementary material for: High dose ionizing radiation regulates micro RNA and gene expression changes in human peripheral blood mononuclear cells
Source: BMC Genomics. 2014 Sep 25;15(1):814. doi: 10.1186/1471-2164-15-814 (PMC4182888; doi:10.1186/1471-2164-15-814)
Supplement: Supplementary file 7 — Additional file 7: KEGG pathway and GO analysis of up-regulated genes 4 hours after irradiation. The KEGG pathway (Datasheet A) and enrichment of GO terms (Datasheet B) in up-regulated genes in irradiated PBMCs 4 hours after irradiation were analyzed using the WEBGESTALT analysis tool. All values are sorted by increasing p-values. (XLSX 13 KB) [file 12864_2014_6490_MOESM7_ESM.xlsx]

## Sheet: 4h KEGG
Additional file 7: Table, KEGG pathway analysis of up-regulated genes in irradiated PBMCs at 4 h after irradiation
Pathway	p = value	Enrichment Score	Numberof Genes
p53 signaling pathway	5.41e-13	15.52	16
Systemic lupus erythematosus	1.35e-06	6.76	14
Prostate cancer	4.06e-05	7.41	10
Bladder cancer	8.89e-05	10.99	7
Pathways in cancer	0.0003	3.44	17
Melanoma	0.0019	6.5	7
Axon guidance	0.0033	4.6	9
Small cell lung cancer	0.0035	5.43	7
mRNA surveillance pathway	0.0035	5.56	7
Metabolic pathways	0.0035	1.93	33
Cell cycle	0.0064	4.25	8
Focal adhesion	0.0097	3.3	10
Peroxisome	0.017	5.01	6
Gap junction	0.0209	4.4	6
Steroid biosynthesis	0.00218	10.41	3
Glioma	0.0227	5.07	5
PPAR signaling pathway	0.0289	4.71	5
Chronic myeloid leukemia	0.0298	4.52	5
Nitrogen metabolism	0.0298	8.6	3
Proximal tubule bicarbonate reclamation	0.0298	8.6	3
Huntington's disease	0.0396	2.88	8
Endometrial cancer	0.0463	5.07	4
Phagosome	0.0463	3.02	7
Apoptosis	0.0491	3.79	5
Pathogenic Escherichia coli infection	0.0491	4.71	4
Inositol phosphate metabolism	0.0495	4.63	4
Distribution of 736 gene products into canonical pathways. The 688 genes were classified into different canonical pathways according to KEGG pathway analysis.

## Sheet: 4h GO Terms
Additional file 7: Table, enrichment of Annotation Terms in irradiated PBMCs of up-regulated transcripts 4 h after irradiation
GO-Term	Enriched terms	p-value	Enrichment Score	Numberof Genes
GO:0035794	positive regulation of mitochondrial membrane permeability	0.0422	25.22	3
GO:0097193	intrinsic apoptotic signaling pathway	0.0422	3.18	12
GO:0097345	mitochondrial outer membrane permeabilization	0.0422	25	3
GO:0001844	protein insertion into mitochondrial membrane involved in apoptotic signaling pathway	0.0422	25.22	3
GO:2001244	positive regulation of intrinsic apoptotic signaling pathway	0.0422	10.51	5
Functional enrichment analysis was performed using WEBGESTALT as detailed in the methods. Enriched terms were grouped according to their effects in the tissue.
