# Supplementary material for: High dose ionizing radiation regulates micro RNA and gene expression changes in human peripheral blood mononuclear cells
Source: BMC Genomics. 2014 Sep 25;15(1):814. doi: 10.1186/1471-2164-15-814 (PMC4182888; doi:10.1186/1471-2164-15-814)
Supplement: Supplementary file 8 — Additional file 8: KEGG pathway and GO analysis of up-regulated genes 20 hours after irradiation. The KEGG pathway (Datasheet A) and enrichment of GO terms (Datasheet B) in up-regulated genes in irradiated PBMCs 20 hours after irradiation were analyzed using the WEBGESTALT analysis tool. All values are sorted by increasing p-values. (XLSX 17 KB) [file 12864_2014_6490_MOESM8_ESM.xlsx]

## Sheet: 20h KEGG
Additional file 8: Table, KEGG pathway analysis of up-regulated genes in irradiated PBMCs at 20 h after irradiation
Pathway	p = value	Enrichment Score	Number of Genes
Metabolic pathways	p<0.0001	2.834	150
Lysosome	p<0.0001	7.26	41
Phagosome	p<0.0001	5.88	42
Osteoclast differentiation	p<0.0001	5.35	32
Vibrio cholerae infection	p<0.0001	7.53	19
Collecting duct acid secretion	p<0.0001	11.1	14
Epithelial cell signaling in Helicobacter pylori infection	p<0.0001	6.3	20
Pathways in cancer	p<0.0001	4.34	46
Insulin signaling pathway	p<0.0001	4.38	28
Oxidative phosphorylation	p<0.0001	5.93	27
Glycolysis / Gluconeogenesis	p<0.0001	3.43	18
Focal adhesion	p<0.0001	3.43	32
Axon guidance	p<0.0001	4.15	25
Prostate cancer	p<0.0001	4.81	20
Fc gamma R-mediated phagocytosis	p<0.0001	4.56	20
ErbB signaling pathway	p<0.0001	3.2	19
Endocytosis	p<0.0001	3.88	30
Neurotrophin signaling pathway	p<0.0001	4.47	23
Rheumatoid arthritis	p<0.0001	3.17	19
Chemokine signaling pathway	p<0.0001	5.77	28
Endometrial cancer	p<0.0001	3.02	14
Regulation of actin cytoskeleton	p<0.0001	3.88	30
Vascular smooth muscle contraction	p<0.0001	4.69	21
Chronic myeloid leukemia	p<0.0001	2.67	16
Cytokine-cytokine receptor interaction	p<0.0001	2.64	33
MAPK signaling pathway	p<0.0001	2.64	33
Huntington's disease	p<0.0001	3.04	26
Bacterial invasion of epithelial cells	p<0.0001	4.59	15
Renal cell carcinoma	p<0.0001	4.59	15
Melanoma	p<0.0001	4.52	15
Melanogenesis	p<0.0001	3.82	18
Adherens junction	p<0.0001	4.4	15
Glioma	p<0.0001	4.61	14
Acute myeloid leukemia	p<0.0001	4.88	13
Glutathione metabolism	p<0.0001	5.14	12
Hepatitis C	p<0.0001	3.2	20
Natural killer cell mediated cytotoxicity	p<0.0001	3.15	20
Non-small cell lung cancer	p<0.0001	4.76	12
Purine metabolism	p<0.0001	2.91	22
Amino sugar and nucleotide sugar metabolism	p<0.0001	4.91	11
Apoptosis	p<0.0001	3.69	15
Alzheimer's disease	p<0.0001	2.82	22
p53 signaling pathway	p<0.0001	4.09	13
Gap junction	p<0.0001	3.57	15
Bladder cancer	p<0.0001	5.1	10
GnRH signaling pathway	p<0.0001	3.39	16
Toll-like receptor signaling pathway	p<0.0001	3.36	16
Galactose metabolism	p<0.0001	6.34	8
mTOR signaling pathway	p<0.0001	4.53	11
Chagas disease (American trypanosomiasis)	p<0.0001	3.29	16
Gastric acid secretion	0.0001	3.76	13
Jak-STAT signaling pathway	0.0001	2.76	20
Tight junction	0.0002	2.92	18
Oocyte meiosis	0.0002	3.06	16
Leishmaniasis	0.0003	3.57	12
Colorectal cancer	0.0003	3.8	11
Amoebiasis	0.0003	3.03	15
Amyotrophic lateral sclerosis (ALS)	0.0003	4.04	10
Bile secretion	0.0003	3.62	12
Dorso-ventral axis formation	0.0003	6.25	7
B cell receptor signaling pathway	0.0006	3.43	12
Fructose and mannose metabolism	0.0006	4.75	8
Salivary secretion	0.0006	3.13	13
Arginine and proline metabolism	0.0006	3.97	10
Leukocyte transendothelial migration	0.0008	2.77	15
Adipocytokine signaling pathway	0.0008	3.46	11
Protein processing in endoplasmic reticulum	0.0008	2.47	19
Phosphatidylinositol signaling system	0.0008	3.29	12
Type II diabetes mellitus	0.0008	4.02	9
Notch signaling pathway	0.0008	4.1	9
PPAR signaling pathway	0.001	3.36	11
Long-term potentiation	0.001	3.36	11
Parkinson's disease	0.001	2.64	16
T cell receptor signaling pathway	0.0013	2.78	14
Toxoplasmosis	0.0013	2.6	16
Small cell lung cancer	0.0015	3.02	12
Wnt signaling pathway	0.0017	2.43	17
Pyrimidine metabolism	0.0017	2.81	13
VEGF signaling pathway	0.0019	3.1	11
Pancreatic secretion	0.0021	2.76	13
Prion diseases	0.0023	4.28	7
SNARE interactions in vesicular transport	0.0027	4.16	7
Inositol phosphate metabolism	0.0027	3.38	9
NOD-like receptor signaling pathway	0.0032	3.32	9
Pancreatic cancer	0.0033	3.06	10
Glycosaminoglycan degradation	0.0033	5.64	5
Calcium signaling pathway	0.0037	2.18	18
Ubiquitin mediated proteolysis	0.0037	2.38	15
Thyroid cancer	0.0041	4.43	6
Aldosterone-regulated sodium reabsorption	0.0065	3.57	7
Glycosphingolipid biosynthesis - globo series	0.0069	6.12	4
Mismatch repair	0.0076	4.66	5
Fc epsilon RI signaling pathway	0.0076	2.71	10
Base excision repair	0.0077	3.89	6
Systemic lupus erythematosus	0.0094	2.2	14
Fat digestion and absorption	0.0103	3.26	7
Metabolism of xenobiotics by cytochrome P450	0.0112	2.71	9
Arachidonic acid metabolism	0.0114	2.9	8
ECM-receptor interaction	0.0119	2.52	10
Progesterone-mediated oocyte maturation	0.0118	2.49	10
Drug metabolism - cytochrome P450	0.0128	2.64	9
Other glycan degradation	0.0129	5.04	4
Shigellosis	0.0135	2.81	8
Pentose phosphate pathway	0.0139	3.97	5
Glycerolipid metabolism	0.0148	3	7
Antigen processing and presentation	0.0158	2.54	9
Dilated cardiomyopathy	0.0165	2.38	10
Pyruvate metabolism	0.0178	3.21	6
Histidine metabolism	0.0178	3.69	5
Drug metabolism - other enzymes	0.0178	2.88	7
Starch and sucrose metabolism	0.0212	2.78	7
Tryptophan metabolism	0.0217	3.06	6
Basal cell carcinoma	0.023	2.73	7
Fatty acid metabolism	0.0238	2.99	6
Carbohydrate digestion and absorption	0.0258	2.92	6
Valine, leucine and isoleucine degradation	0.0258	2.92	6
Nucleotide excision repair	0.0258	2.92	6
Viral myocarditis	0.0258	2.45	8
Regulation of autophagy	0.0318	3.15	5
Proximal tubule bicarbonate reclamation	0.0326	3.72	4
Arrhythmogenic right ventricular cardiomyopathy (ARVC)	0.0344	2.31	8
Ether lipid metabolism	0.0389	2.97	5
Vitamin B6 metabolism	0.0445	7.14	2
Cell cycle	0.0472	1.9	11
Glycosphingolipid biosynthesis - lacto and neolacto series	0.0474	3.29	4
Distribution of 1000 highes expressed gene products into canonical pathways. The 702 genes were classified into different canonical pathways according to KEGG pathway analysis.

## Sheet: 20h GO Terms
Additional file 8: Table, enrichment of Annotation Terms in irradiated PBMCs of up-regulated transcripts 20 h after irradiation
GO-Term	Enriched terms	p-value	Enrichment Score	Numberof Genes
GO:0009966	regulation of signal transduction	p<0.001	1.43	264
GO:0016192	vesicle-mediated transport	p<0.001	1.62	153
GO:0051179	localization	p<0.001	1.23	533
GO:0035556	intracellular signal transduction	p<0.001	1.38	272
GO:0090382	phagosome maturation	p<0.001	4.56	18
GO:0007165	signal transduction	p<0.001	1.21	522
GO:0010033	response to organic substance	p<0.001	1.36	257
GO:0023051	regulation of signaling	p<0.001	1.34	282
GO:0007264	small GTPase mediated signal transduction	p<0.001	1.16	106
GO:0009966	regulation of signal transduction	p<0.002	1.43	264
GO:0016192	vesicle-mediated transport	p<0.003	1.23	533
GO:0009719	esponse to endogenous stimulus	p<0.004	1.51	157
GO:0006897	endocytosis	0.0002	1.79	564
Functional enrichment analysis was performed using WEBGESTALT as detailed in the methods. Enriched terms were grouped according to their effects in the tissue.
