# Supplementary material for: High dose ionizing radiation regulates micro RNA and gene expression changes in human peripheral blood mononuclear cells
Source: BMC Genomics. 2014 Sep 25;15(1):814. doi: 10.1186/1471-2164-15-814 (PMC4182888; doi:10.1186/1471-2164-15-814)
Supplement: Supplementary file 10 — Additional file 10: KEGG pathway and GO analysis of down-regulated genes 2 hours after irradiation. The KEGG pathway (Datasheet A) and enrichment of GO terms (Datasheet B) in down-regulated genes in irradiated PBMCs 2 hours after irradiation were analyzed using the WEBGESTALT analysis tool. All values are sorted by increasing p-values. (XLSX 12 KB) [file 12864_2014_6490_MOESM10_ESM.xlsx]

## Sheet: 2h KEGG
Additional file 10: Table, KEGG pathway analysis of down-regulated genes in irradiated PBMCs at 2 h after irradiation
Pathway	p = value	Enrichment Score	Number of Genes
Cytokine-cytokine receptor interaction	0.0032	7.29	6
Riboflavin metabolism	0.004	58.52	2
Allograft rejection	0.0313	17.4	2
Autoimmune thyroid disease	0.0313	12.38	2
Acute myeloid leukaemia	0.0313	11.29	2
Jak-STAT signaling pathway	0.0313	6.23	3
RNA transport	0.0313	6.39	3
Pathways in cancer	0.0382	3.95	4
Hematopoietic cell lineage	0.0448	7.31	2
Apoptosis	0.0448	7.4	2
Metabolic pathways	0.0448	2.28	8
Distribution of 146 gene products into canonical pathways. The 134 genes were classified into different canonical pathways according to KEGG pathway analysis.

## Sheet: 2h GO Terms
Additional file 10: Table, enrichment of Annotation Terms in irradiated PBMCs of down-regulated transcripts 2 h after irradiation
GO-Term	Enriched terms	p-value	Enrichment Score	Number of Genes
GO:0090304	nucleic acid metabolic process	1.18e-06	30.8	59
GO:0016070	RNA metabolic process	1.18e-06	27.17	55
GO:0006139	nucleobase-containing compound metabolic process	1.18e-06	36.12	65
GO:0010467	gene expression	1.18e-06	32.7	61
GO:0034645	cellular macromolecule biosynthetic process	1.95e-06	28.92	56
GO:0006725	cellular aromatic compound metabolic process	1.95e-06	37.25	65
GO:0006351	transcription, DNA-dependent	9.71e-06	24.82	49
GO:0032774	RNA biosynthetic process	1.42e-05	22.82	46
Functional enrichment analysis was performed using WEBGESTALT as detailed in the methods. Enriched terms were grouped according to their effects in the tissue.
