# Supplementary material for: High dose ionizing radiation regulates micro RNA and gene expression changes in human peripheral blood mononuclear cells
Source: BMC Genomics. 2014 Sep 25;15(1):814. doi: 10.1186/1471-2164-15-814 (PMC4182888; doi:10.1186/1471-2164-15-814)
Supplement: Supplementary file 11 — Additional file 11: KEGG pathway and GO analysis of down-regulated genes 4 hours after irradiation. The KEGG pathway (Datasheet A) and enrichment of GO terms (Datasheet B) in down-regulated genes in irradiated PBMCs 4 hours after irradiation were analyzed using the WEBGESTALT analysis tool. All values are sorted by increasing p-values. (XLSX 12 KB) [file 12864_2014_6490_MOESM11_ESM.xlsx]

## Sheet: 4h KEGG
Additional file 11: Table, KEGG pathway analysis of down-regulated genes in irradiated PBMCs at 4 h after irradiation
Pathway	p = value	Enrichment Score	Number of Genes
MAPK signalling pathway	1.27e-06	3.66	27
Endocytosis	3.4e-06	3.98	22
Apoptosis	5.5e-06	5.85	14
Insulin signalling pathway	1.04e-05	4.48	17
Cytokine-cytokine receptor interaction	1.22e-05	3.29	24
Progesterone-mediated oocyte maturation	1.64e-05	5.5	13
T cell receptor signalling pathway	3.56e-05	4.71	14
Acute myeloid leukaemia	5.38e-05	6.38	10
TGF-beta signalling pathway	5.38e-05	5.19	12
Primary immunodeficiency	5.82e-05	8.31	8
Distribution of 1426 gene products into canonical pathways. The 1168 genes were classified into different canonical pathways according to KEGG pathway analysis.

## Sheet: 4h GO Terms
Additional file 11: Table, enrichment of Annotation Terms in irradiated PBMCs of down-regulated transcripts 4 h after irradiation
GO-Term	Enriched terms	p-value	Enrichment Score	Number of Genes
GO:0044260	cellular macromolecule metabolic process	3.49e-07	1.22	510
GO:0006351	transcription, DNA-dependent	3.49e-07	1.32	266
GO:0032774	RNA biosynthetic process	3.61e-05	1.29	267
GO:0022402	cell cycle process	0.0001	1.56	104
GO:0006139	nucleobase-containing compound metabolic process	0.0002	2.2	417
Functional enrichment analysis was performed using WEBGESTALT as detailed in the methods. Enriched terms were grouped according to their effects in the tissue.
