# Supplementary material for: High dose ionizing radiation regulates micro RNA and gene expression changes in human peripheral blood mononuclear cells
Source: BMC Genomics. 2014 Sep 25;15(1):814. doi: 10.1186/1471-2164-15-814 (PMC4182888; doi:10.1186/1471-2164-15-814)
Supplement: Supplementary file 12 — Additional file 12: KEGG pathway and GO analysis of down-regulated genes in irradiated PBMCs 20 hours after irradiation. The KEGG pathway (Datasheet A) and enrichment of GO terms (Datasheet B) in down-regulated genes in irradiated PBMCs 20 hours after irradiation were analyzed using the WEBGESTALT analysis tool. All values are sorted by increasing p-values. (XLSX 12 KB) [file 12864_2014_6490_MOESM12_ESM.xlsx]

## Sheet: 20h KEGG
Additional file 12: Table, KEGG pathway analysis of down-regulated genes in irradiated PBMCs at 20 h after irradiation
Pathway	p = value	Enrichment Score	Number of Genes
T cell receptor signalling pathway	1.97e-11	18.83	15
Primary immunodeficiency	3.78e-08	22.7	8
Natural killer cell mediated cytotoxicity	3.78e-08	9.52	13
Cytokine-cytokine receptor interaction	1.53e-06	5.64	15
Allograft rejection	2.23e-05	16.15	6
Graft-versus-host disease	6.83e-05	14.58	6
Intestinal immune network for IgA production	6.83e-05	12.45	6
Cell adhesion molecules (CAMs)	3.47e-05	6.74	9
Antigen processing and presentation	8.26e-05	9.17	7
Autoimmune thyroid disease	8.57e-05	11.49	6
Distribution of 500 gene products into canonical pathways. The 433 genes were classified into different canonical pathways according to KEGG pathway analysis.

## Sheet: 20h GO Terms
Additional file 12: Table, enrichment of Annotation Terms in Irradiated PBMCs of down-regulated transcripts 20 h after irradiation
GO-Term	Enriched terms	p-value	Enrichment Score	Numberof Genes
GO:0046649	lymphocyte activation	8.73e-12	4.12	42
GO:0051249	regulation of lymphocyte activation	3.06e-09	4.57	29
GO:0001775	cell activation	1.53e-08	2.85	47
GO:0048304	positive regulation of isotype switching to IgG isotypes	9.48e-08	39.19	6
GO:0030097	hemopoiesis	8.7e-06	2.85	31
GO:0002521	leukocyte differentiation	9.48e-08	3.94	28
GO:0016444	somatic cell DNA recombination	5.76e-06	9.14	10
Functional enrichment analysis was performed using WEBGESTALT as detailed in the methods. Enriched terms were grouped according to their effects in the tissue.
