# Supplementary material for: High dose ionizing radiation regulates micro RNA and gene expression changes in human peripheral blood mononuclear cells
Source: BMC Genomics. 2014 Sep 25;15(1):814. doi: 10.1186/1471-2164-15-814 (PMC4182888; doi:10.1186/1471-2164-15-814)
Supplement: Supplementary file 13 — Additional file 13: Up-regulated KEGG pathway and GO analysis and down-regulated KEGG pathway (Datasheet C) and GO analysis (Datasheet D) in irradiated PBMCs at two of three time points. The KEGG pathway (Datasheet A and C) and enrichment of GO terms (Datasheet B and D) in up-regulated (Datasheet A and B) and down-regulated genes (Datasheet C and D) in irradiated PBMCs at two of three time points after irradiation were analyzed using the WEBGESTALT analysis tool. All values are sorted by increasing p-values. (XLSX 21 KB) [file 12864_2014_6490_MOESM13_ESM.xlsx]

## Sheet: 2of3 up KEGG
Additional file 13: Table, KEGG pathway analysis of up-regulated genes in irradiated PBMCs at 2 of 3 time points
Pathway	p = value	Enrichment Score	Number of Genes
p53 signalling pathway	7.9e-09	32.32	8
Gap junction	0.0003	15.26	5
Bladder cancer	0.0003	26.16	4
Pathways in cancer	0.004	6.74	8
Huntington's disease	0.005	9.01	6
Pathogenic Escherichia coli infection	0.001	16.62	4
Melanoma	0.001	15.48	4
Axon guidance	0.001	10.65	5
Phagosome	0.002	8.98	5
Prostate cancer	0.002	12.35	4
Amyotrophic lateral sclerosis (ALS)	0.005	15.55	3
Colorectal cancer	0.006	13.29	3
Systemic lupus erythematosus	0.006	8.08	4
Glioma	0.006	12.68	3
Chronic myeloid leukaemia	0.008	11.29	3
Apoptosis	0.011	9.47	3
ECM-receptor interaction	0.011	9.7	3
Small cell lung cancer	0.011	9.7	3
African trypanosomiasis	0.019	15.7	2
Tryptophan metabolism	0.025	13.08	2
Cell cycle	0.252	6.65	3
Toxoplasmosis	0.029	6.24	3
Ubiquitin mediated proteolysis	0.029	6.1	3
Glutathione metabolism	0.03	10.99	2
Wnt signalling pathway	0.035	5.49	3
Inositol phosphate metabolism	0.035	9.64	2
Metabolism of xenobiotic by cytochrome P450	0.048	7.74	2
Pancreatic cancer	0.048	7.85	2
Viral myocarditis	0.048	7.85	2
Adherens junction	0.049	7.53	2
Distribution of 157 gene products into canonical pathways. The 157 genes were classified into different canonical pathways according to KEGG pathway analysis.

## Sheet: 2of3 up GO
Additional file 13: Table, enrichment of Annotation Terms in Irradiated PBMCs of up-regulated transcripts in at least 2 of the 3 time points
GO-Term	Enriched terms	p-value	Enrichment Score	Number of Genes
Effects on cell cycle
GO:0097193	intrinsic apoptotic signalling pathway	0,022	7,81	6
GO:0042771	intrinsic apoptotic signalling pathway in response to DNA damage by p53 class mediator	0,022	23,22	4
GO:0070230	positive regulation of lymphocyte apoptotic process	0,022	41,80	3
GO:2001244	positive regulation of intrinsic apoptotic signalling pathway	0,022	26,12	3
GO:0046902	regulation of mitochondrial membrane permeability	0,022	29,89	3
GO:2000108	positive regulation of leukocyte apoptotic process	0,022	27,87	3
GO:1901216	positive regulation of neuron death	0,022	13,27	4
GO:0043525	positive regulation of neuron apoptotic process	0,022	13,59	4
GO:0008630	intrinsic apoptotic signalling pathway in response to DNA damage response	0,022	13,27	4
GO:0001844	protein insertion into mitochondrial membrane involved in apoptotic signalling pathway	0,023	69,67	2
GO:0035794	positive regulation of mitochondrial membrane permeability	0,023	69,67	2
GO:0097345	mitochondria louter membrane permeabilization	0,023	69,67	2
GO:0072331	signal transduction by p53 class mediator	0,023	6,53	6
GO:0090200	positive regulation of release of cytochrome c from mitochondria	0,029	20,90	3
GO:0006917	induction of apoptosis	0,032	4,93	7
GO:0012502	induction of programmed cell death	0,032	4,88	3
GO:0051204	protein insertion into mitochondrial membrane	0,032	55,73	3
GO:2001242	regulation of intrinsic apoptotic signalling pathway	0,033	17,42	3
GO:0070245	positive regulation of thymocyte apoptotic process	0,033	46,44	2
GO:0043068	positive regulation of programmed cell death	0,033	3,26	10
GO:0070228	regulation of lymphocyte apoptotic process	0,040	13,93	3
GO:0090199	regulation of release of cytochrome c from mitochondria	0,041	13,93	3
GO:0097194	execution phase of apoptosis	0,041	4,28	7
GO:2001235	positive regulation of apoptotic signalling pathway	0,041	13,48	3
GO:0070234	positive regulation of T cell apoptotic process	0,041	34,83	2
GO:0097190	apoptotic signalling pathway	0,041	4,95	6
GO:0010942	positive regulation of cell death	0,041	13,48	3
GO:0010942	positive regulation of cell death	0,041	3,15	10
GO:1900117	regulation of execution phase of apoptosis	0,041	4,95	6
Signalling pathways
GO:0051412	response to corticosterone stimulus	0,033	17,42	2
GO:0051385	response to mineralo corticoid stimulus	0,041	14,41	3
Effects at the protein level
GO:0032459	regulation of protein oligomerization	0,032	18,17	2
GO:0032461	positive regulation of protein oligomerization	0,022	26,12	3
GO:0010822	positive regulation of mitochondrion organization	0,032	18,17	7
GO:0046700	heterocyclic catabolic process	0,043	2,45	14
Effects on DNA
GO:0006308	DNA catabolic process	0,043	808,00	4
Miscellaneous
GO:0090400	stress-induced premature senescence	0,033	46,44	2
GO:0032471	reduction of endoplasmic reticulum calcium ion concentration	0,033	46,44	2
GO:0060445	branching involved in salivary gland morphogenesis	0,033	17,42	3
GO:0044270	cellular nitrogen compound catabolic process	0,043	2,45	14
Functional enrichment analysis was performed using WEBGESTALT as detailed in the methods. Enriched terms were grouped according to their effects in the tissue.

## Sheet: 2of3 down KEGG
Additional file 13: Table, KEGG pathway analysis of down-regulated genes in irradiated PBMCs at 2 of 3 time points
Pathway	p-value	Enrichment Score	Genes
Cytokine-cytokinerecepto rinteraction	7.48e-05	4.91	14
Primary immunodeficiency	7.48e-05	15.93	6
T cell receptor signaling pathway	0.005	6.02	7
Adherens junction	0.017	6.37	5
Chagas disease (American trypanosomiasis)	0.017	5.36	6
RNA transport	0.017	4.31	7
Fc epsilon RI signaling pathway	0.018	5.88	5
Intestinal immune network for IgA production	0.018	7.75	4
Apoptosis	0.022	5.34	5
Cell adhesion molecules (CAMs)	0.026	4.19	6
Distribution of 464 gene products into canonical pathways. The 464 genes were classified into different canonical pathways according to KEGG pathway analysis.

## Sheet: 2of 3 down GO
Additional file 13: Table, enrichment of Annotation Terms in Irradiated PBMCs of down-regulated transcripts at at least 2 of the 3 time points
GO-Term	Enriched terms	p-value	Enrichment Score	Number of Genes
Effects on cell cycle
GO:0045321	leukocyte activation	0.002	2.34	31
GO:0046649	lymphocyte activation	0.002	2.5	28
GO:0042113	B cell activation	0.002	3.81	15
GO:0030183	B cell differentiation	0.002	5.56	10
GO:0030888	regulation of B cell proliferation	0.004	6.67	8
GO:0050864	regulation of B cell activation	0.004	5.8	10
GO:0042100	B cell proliferation	0.009	5.65	8
GO:0051249	regulation of lymphocyte activation	0.009	2.73	19
GO:0002694	regulation of leukocyte activation	0.009	2.53	20
GO:0030098	lymphocyte differentiation	0.016	2.99	16
GO:0016444	somatic cell DNA recombination	0.016	5.84	7
GO:0030890	positive regulation of B cell proliferation	0.018	1.36	6
GO:0050871	positive regulation of B cell activation	0.018	1.15	7
GO:0045658	regulation of neutrophil differentiation	0.036	1.27	2
GO:0030851	granulocyte differentiation	0.036	1.27	5
GO:0030852	regulation of granulocyte differentiation	0.022	17.86	124
Signaling pathways
GO:0050865	regulation of cell activation	0.018	5.3	20
Effects at the protein level
GO:0046483	heterocyclic metabolic process	0.001	1.33	172
GO:0044260	cellula rmacro molecule metabolic process	0.008	1.24	198
GO:0034645	cellular macromolecule biosynthetic process	0.036	1.32	128
GO:1901360	organic cyclic compound metabolic process	0.002	1.3	174
Effects on DNA
GO:0006351	transcription, DNA-dependent	0.018	2.36	105
GO:0034641	cellular nitrogen compound metabolic process	0.004	1.28	173
GO:0090304	nucleic acid metabolic process	0.001	1.37	147
Effects on RNA
GO:0032774	RNA biosynthetic process	0.036	1.42	105
GO:0016070	RNA metabolic process	0.022	1.31	7
Miscellaneous
GO:0002639	positive regulation of immunoglobulin production	0.025	1.28	3
GO:0044238	primary metabolic process	0.025	2.42	240
GO:0009059	macromolecule biosynthetic process	0.029	41.68	132
GO:0043170	macromolecule metabolic process	0.036	1.32	207
GO:0006139	nucleo base-containing compound metabolic process	0.001	1.36	171
GO:0006725	cellular aromatic compound metabolic process	0.001	1.33	172
GO:0016447	somatic recombination of immunoglobulin gene segments	0.025	1.15	6
GO:0006807	nitrogen compound metabolic process	0.009	1.24	178
GO:0002562	somatic diversification of immune receptors via germ line recombination within a single locus	0.018	7.15	7
GO:0044237	cellular metabolic process	0.018	11.91	238
GO:0002200	somatic diversification of immune receptor	0.022	6.25	4
GO:0002684	positive regulation of immune system process	0.009	2.19	29
GO:0002637	regulation of immunoglobulin production	0.009	7.36	6
Functional enrichment analysis was performed using WEBGESTALT as detailed in the methods. Enriched terms were grouped according to their effects in the tissue.
