# Supplementary material for: High dose ionizing radiation regulates micro RNA and gene expression changes in human peripheral blood mononuclear cells
Source: BMC Genomics. 2014 Sep 25;15(1):814. doi: 10.1186/1471-2164-15-814 (PMC4182888; doi:10.1186/1471-2164-15-814)
Supplement: Supplementary file 14 — Additional file 14: miRNAs differentially expressed in irradiated vs. non-irradiated PBMCs. Differentially expressed miRNA in human PBMCs 4 (Datasheet A) and 20 hours (Datasheet B) after irradiation are shown. (XLSX 26 KB) [file 12864_2014_6490_MOESM14_ESM.xlsx]

## Sheet: 4h miRNA
Additional file 14: Table, miRNAs differentially expressed in irradiated vs. non-irradiates PBMC. This table lists differentially expressed miRNA in human PBMC at 4 h after irradiation
The table includes microRNA Name, the expression value of each sample expressed as log2 (irradiated sample/non-irradiated sample), corrected p-value and mirbase accession Number.
1. Human PBMC at 4 h after irradiation.
	Expression Value Log2 [(sample/control)]
Name	Donor 1	Donor 2	Donor 3	Donor 4	p-value	mirbase accession No
hsa-miR-1260	0.65	0.74	0.62	0.82	0.000629223	MIMAT0005911
hsa-miR-1275	0.65	0.7	0.89	0.84	0.000873095	MIMAT0005929
hsa-miR-720	0.5	0.5	0.5	0.5	0	MIMAT0005954
hsa-miR-1268	-0.19	-0.18	-0.15	-0.2	0.00034123	MIMAT0005922
hsa-miR-1280	-1.1	-0.98	-1.05	-0.95	7.14236e-05	MIMAT0005946
hsa-miR-4298	2.21	1.69	1.92	1.84	0.000352732	MIMAT0016852

## Sheet: 20h miRNA
Additional file 14: Table, miRNAs differentially expressed in irradiated vs. non-irradiates PBMC. This table lists differentially expressed miRNA in human PBMC at 20 h after irradiation
The table includes microRNA Name, the expression value of each sample expressed as log2 (irradiated sample/non-irradiated sample), corrected p-value and mirbase accession Number.
1. Human PBMC at 20 h after irradiation.
	Expression Value Log2 [(sample/control)]
Name	Donor 1	Donor 2	Donor 3	Donor 4	p-value	mirbase accession No
hsa-miR-887	8.26716	8.19005	7.2551	7.85817	5.46092e-05	MIMAT0004951
hsa-miR-3609	7.62977	7.8797	7.31639	7.61195	7.65158e-06	MIMAT0017986
hsa-miR-3180-3p	7.88372	7.90697	6.85128	7.42262	7.90084e-05	MIMAT0015058
hsa-miR-1306	7.02289	8.29486	6.37041	7.78781	0.000412927	MIMAT0005950
hsa-miR-670	6.52622	8.07409	6.12307	7.65664	0.000593086	MIMAT0010357
hsa-miR-3616-3p	7.43507	7.17185	6.51713	7.03256	4.53201e-05	MIMAT0017996
hsa-miR-2276	7.04027	7.18667	6.74327	6.87994	5.82278e-06	MIMAT0011775
hsa-miR-4253	7.16045	7.06222	6.35341	6.69954	4.32976e-05	MIMAT0016882
hsa-miR-2278	6.30818	7.73013	5.95776	7.13787	0.000449837	MIMAT0011778
hsa-miR-1180	6.36251	7.68133	5.91607	7.12305	0.000425071	MIMAT0005825
hsa-miR-3917	6.66916	6.48647	6.33453	6.5522	2.71585e-06	MIMAT0018191
hsa-miR-1228*	5.94925	7.52039	5.53854	6.97006	0.00074757	MIMAT0005582
hsa-miR-557	6.60503	6.54908	6.11085	6.37522	1.14654e-05	MIMAT0003221
hsa-miR-99b*	5.84979	6.16405	6.4814	6.09485	2.08776e-05	MIMAT0004678
hsv1-miR-H8	3.19616	7.28625	6.08826	7.33465	0.008618	MIMAT0012597
hsa-miR-3148	6.51049	7.97144	6.28436	2.99799	0.0109262	MIMAT0015021
hsa-miR-654-5p	6.64602	6.39539	4.15191	6.42264	0.00208974	MIMAT0003330
hsa-miR-4257	6.18553	4.72883	5.74884	6.47339	0.000625426	MIMAT0016878
hsa-miR-617	6.3795	6.14365	3.58909	5.7051	0.00335154	MIMAT0003286
hsa-miR-765	5.25986	6.50646	3.6229	6.27362	0.00372187	MIMAT0003945
hsa-miR-3923	2.49485	6.84141	4.63652	6.95153	0.0158092	MIMAT0018198
hsa-miR-4299	5.40917	5.14093	4.22793	5.41912	0.000376957	MIMAT0016851
ebv-miR-BART3*	4.00387	6.94813	2.50058	6.71746	0.0185151	MIMAT0003410
hsa-miR-3648	6.27371	4.07034	2.58736	6.25535	0.0129055	MIMAT0018068
hsa-miR-628-3p	6.20628	6.06898	1.9338	4.59278	0.0178183	MIMAT0003297
hsa-miR-3682	4.64561	5.63785	3.23842	4.10818	0.00311641	MIMAT0018110
hsa-miR-548q	5.58351	3.40099	3.41975	5.20704	0.00469939	MIMAT0011163
hsa-miR-125b-1*	1.88991	4.92161	4.46842	6.06712	0.0161274	MIMAT0004592
hsa-miR-1183	5.12484	5.69172	1.75969	4.67681	0.0160608	MIMAT0005828
hsa-miR-4322	5.66426	2.83759	5.1878	3.35219	0.00848257	MIMAT0016873
hsa-miR-623	3.15622	5.7539	1.96698	5.07201	0.019468	MIMAT0003292
hsa-miR-1290	3.3891	3.6687	2.19643	4.54829	0.00573295	MIMAT0005880
hsa-miR-3679-5p	3.18103	3.47753	2.58562	3.6415	0.000812392	MIMAT0018104
hsa-miR-642b	2.96238	3.4584	1.52483	3.92277	0.0106309	MIMAT0018444
hsa-miR-1268	2.08045	2.84617	2.32701	3.74012	0.00493427	MIMAT0005922
hsv1-miR-H6-5p	2.19048	3.18407	2.02092	2.57337	0.00235391	MIMAT0015281
hsa-miR-1246	2.26118	2.83438	1.23403	2.9714	0.0097779	MIMAT0005898
hsv1-miR-H1	3.79266	1.97205	2.17597	1.30402	0.0220412	MIMAT0003744
hsa-miR-483-5p	2.49746	2.85822	1.12146	2.4699	0.00994145	MIMAT0004761
hsa-miR-1225-5p	2.24276	2.33929	1.68682	2.40823	0.000939733	MIMAT0005572
hsa-miR-939	2.07131	2.02638	2.11552	2.40221	0.00013366	MIMAT0004982
hsa-miR-575	2.11662	1.84574	1.85327	2.26421	0.000289094	MIMAT0003240
hsa-miR-762	1.75273	2.56743	1.14163	2.31433	0.00872207	MIMAT0010313
hsa-miR-638	1.366	2.45384	1.52735	2.37138	0.00634172	MIMAT0003308
hsa-miR-564	1.90913	1.90803	1.48962	2.28955	0.0013676	MIMAT0003228
hsa-miR-3665	1.15024	2.26886	1.70435	2.07994	0.00530009	MIMAT0018087
hsa-miR-2861	1.26659	2.34954	1.357	2.20737	0.00777991	MIMAT0013802
hsa-miR-4281	1.16973	2.18652	1.35308	2.19187	0.00779691	MIMAT0016907
hsv2-miR-H10	1.2536	1.65228	1.68891	2.19232	0.00307027	MIMAT0014353
hsa-miR-574-5p	1.70933	2.26299	0.668932	1.77281	0.0173659	MIMAT0004795
hsa-miR-1224-5p	1.28129	2.02256	0.859474	1.89881	0.0114359	MIMAT0005458
hsa-miR-1915	1.13526	1.66511	1.2323	1.99775	0.00483242	MIMAT0007892
hsa-miR-572	0.870565	1.82215	1.24385	2.0828	0.0119545	MIMAT0003237
hsa-miR-671-5p	1.15442	1.67486	1.34	1.76514	0.00190423	MIMAT0003880
hsa-miR-1914*	1.46236	1.72767	0.8441	1.56541	0.00541785	MIMAT0007890
hsa-miR-630	1.25647	1.58312	1.01511	1.60929	0.00237683	MIMAT0003299
hsa-miR-4271	1.19687	1.8678	0.959781	1.43923	0.00587173	MIMAT0016901
hsa-miR-3656	0.602455	2.01276	1.11535	1.59178	0.0221003	MIMAT0018076
hsa-miR-636	0.879136	1.92181	0.790052	1.67889	0.0188319	MIMAT0003306
hbv-miR-B2RC	1.76878	1.76476	0.853285	0.817296	0.0168557	MIMAT0012170
hsa-miR-874	1.20556	1.5856	0.784865	1.53018	0.00614887	MIMAT0004911
hsa-miR-125a-3p	1.05847	1.5164	0.65795	1.64963	0.0124849	MIMAT0004602
kshv-miR-K12-3	0.687899	1.66033	1.05484	1.14906	0.0108367	MIMAT0002193
hsa-miR-423-5p	1.39352	1.3894	0.442032	1.1306	0.0166687	MIMAT0004748
hsa-miR-3162	1.32361	1.19665	0.666234	0.982599	0.00541175	MIMAT0015036
hsa-miR-3607-5p	1.53115	0.706938	0.84471	0.986034	0.0110606	MIMAT0017984
ebv-miR-BART13	0.964578	1.01025	0.721286	1.15403	0.00174634	MIMAT0003424
hsa-miR-3646	0.85936	0.818956	1.34776	0.757987	0.00603456	MIMAT0018065
hsa-miR-193a-5p	0.847339	0.792795	0.862717	0.739322	9.13214e-05	MIMAT0004614
hsa-miR-296-5p	0.810816	0.765981	0.813891	0.730299	3.66469e-05	MIMAT0000690
hsa-miR-551b*	0.8201	0.779099	0.745456	0.735228	3.38942e-05	MIMAT0004794
hsa-miR-3185	0.842731	0.710518	0.800392	0.675917	0.000291334	MIMAT0015065
hsa-miR-1972	0.724458	0.737845	0.79356	0.756656	1.74253e-05	MIMAT0009447
hsv2-miR-H22	0.635419	1.00338	0.795287	0.459951	0.00825612	MIMAT0014704
hsa-miR-188-5p	0.515076	0.960063	0.590347	0.69064	0.0057803	MIMAT0000457
hsa-miR-3187	0.792151	0.525471	0.859447	0.495383	0.00543412	MIMAT0015069
hsa-miR-936	0.810583	0.477171	0.865037	0.470181	0.00844176	MIMAT0004979
hsa-miR-30c-1*	0.511956	0.460517	0.723571	0.401907	0.00493799	MIMAT0004674
hsa-miR-150	0.299186	0.299186	0.299186	0.434883	0.00224522	MIMAT0000451
hsa-let-7a	0.141225	0.166511	0.131125	0.297635	0.0174568	MIMAT0000062
hsa-miR-342-3p	-0.0847311	-0.146573	-0.165133	-0.165133	0.00517474	MIMAT0000753
hsa-miR-451	-0.0575199	-0.192519	-0.141225	-0.180999	0.0184149	MIMAT0001631
hsa-miR-29a	-0.236282	-0.135135	-0.126378	-0.101148	0.0150949	MIMAT0000086
hsa-miR-320d	-0.117959	-0.185719	-0.163459	-0.330166	0.0224566	MIMAT0006764
hsa-miR-24	-0.268236	-0.212948	-0.203417	-0.208017	0.000679139	MIMAT0000080
hsa-miR-29c	-0.257444	-0.257444	-0.208017	-0.195257	0.000778307	MIMAT0000681
hsa-miR-15a	-0.191179	-0.301101	-0.277767	-0.182712	0.00417349	MIMAT0000068
hsa-miR-425	-0.272924	-0.391914	-0.267134	-0.240755	0.00318189	MIMAT0003393
hsa-miR-3663-3p	-0.199775	-0.26456	-0.297451	-0.424375	0.00814085	MIMAT0018085
hsa-miR-93	-0.14945	-0.427153	-0.32399	-0.305405	0.013389	MIMAT0000093
hsa-miR-652	-0.410958	-0.296449	-0.332395	-0.22053	0.00412885	MIMAT0003322
hsa-miR-320b	-0.164	-0.374664	-0.394386	-0.351441	0.00907122	MIMAT0005792
hsa-miR-181b	-0.497552	-0.316653	-0.295739	-0.249935	0.00824174	MIMAT0000257
hsa-miR-31	-0.231079	-0.520034	-0.331421	-0.294987	0.0115687	MIMAT0000089
hsa-miR-342-5p	-0.256142	-0.538219	-0.340678	-0.278497	0.0117799	MIMAT0004694
hsa-miR-140-3p	-0.225409	-0.443668	-0.222684	-0.524487	0.0192366	MIMAT0004597
hsa-miR-130a	-0.523496	-0.388779	-0.299391	-0.356424	0.0037387	MIMAT0000425
hsa-miR-363	-0.329019	-0.65764	-0.277962	-0.306186	0.0215534	MIMAT0000707
hsa-miR-29b	-0.385332	-0.657301	-0.279143	-0.279143	0.0206959	MIMAT0000100
hsa-miR-17	-0.287115	-0.722596	-0.521779	-0.384021	0.0148073	MIMAT0000070
hsa-miR-320a	-0.373138	-0.48299	-0.518321	-0.589882	0.00166483	MIMAT0000510
hsv2-miR-H25	-0.374067	-0.775108	-0.306384	-0.551033	0.0173076	MIMAT0014708
hsa-miR-106b	-0.314157	-0.815444	-0.429039	-0.528329	0.0165846	MIMAT0000680
hsa-miR-361-5p	-0.353609	-0.842395	-0.349595	-0.560596	0.020129	MIMAT0000703
hsa-miR-222	-0.322267	-0.76025	-0.487048	-0.605569	0.00985921	MIMAT0000279
hsa-miR-151-3p	-0.441214	-0.779337	-0.498104	-0.458165	0.00633052	MIMAT0000757
hsa-miR-130b	-0.506988	-0.8012	-0.472024	-0.510461	0.00496936	MIMAT0000691
hsa-miR-378	-0.394878	-0.811275	-0.392759	-0.759814	0.0138754	MIMAT0000732
hsa-miR-486-5p	-0.548618	-0.794932	-0.404633	-0.669329	0.00542712	MIMAT0002177
hsa-miR-3651	-0.449373	-0.76525	-0.481588	-0.841978	0.00771162	MIMAT0018071
hsa-miR-30d	-0.503027	-0.846494	-0.453372	-0.740413	0.00662097	MIMAT0000245
hsa-miR-22	-0.659794	-0.685375	-0.606472	-0.59648	8.1865e-05	MIMAT0000077
hsa-miR-376a	-0.491009	-1.02732	-0.34726	-0.685894	0.0226669	MIMAT0000729
hsa-miR-409-3p	-0.568691	-1.01079	-0.408274	-0.624505	0.014482	MIMAT0001639
hsa-miR-30e*	-0.451438	-1.01876	-0.443877	-0.733878	0.0168106	MIMAT0000693
hsa-miR-92a	-0.521207	-0.643216	-0.648703	-0.835364	0.00199913	MIMAT0000092
hsa-miR-1973	-0.917683	-0.84108	-0.437616	-0.47104	0.0125581	MIMAT0009448
hsa-miR-377	-0.60267	-1.08819	-0.599977	-0.437525	0.0167708	MIMAT0000730
hsa-miR-186	-0.587989	-1.08154	-0.442069	-0.64063	0.0154257	MIMAT0000456
hsa-miR-625	-0.663891	-1.12247	-0.562613	-0.506717	0.0145859	MIMAT0003294
hsa-miR-301a	-0.664338	-1.10869	-0.396029	-0.759009	0.0156284	MIMAT0000688
hsa-miR-766	-0.690873	-0.824598	-0.510338	-0.945906	0.00414446	MIMAT0003888
hur_4	-1.05528	-0.83214	-0.397257	-0.756093	0.0114538
hsa-miR-4291	-0.625392	-1.27323	-0.538907	-0.949631	0.014907	MIMAT0016922
hsa-miR-532-5p	-0.8199	-1.382	-0.686579	-0.783906	0.00999877	MIMAT0002888
hsa-miR-197	-1.07736	-0.870565	-0.504983	-1.24007	0.0100951	MIMAT0000227
dmr_31a	-0.825261	-0.759084	-1.07569	-1.55261	0.0099369
hsa-miR-3653	-1.02587	-1.26855	-0.660024	-1.31688	0.00571592	MIMAT0018073
hsa-miR-1225-3p	-0.972556	-1.18118	-0.749181	-1.46478	0.00560015	MIMAT0005573
hsa-miR-664	-0.878586	-1.64307	-0.909251	-1.19892	0.00729545	MIMAT0005949
hsa-miR-720	-0.991138	-1.55372	-0.911973	-1.27784	0.00394245	MIMAT0005954
hsa-miR-7-1*	-1.14477	-1.87305	-0.652081	-1.07256	0.0184821	MIMAT0004553
hur_5	-1.23975	-1.43339	-0.793087	-1.37748	0.00360677
hsa-miR-1281	-1.14909	-1.15193	-0.652277	-1.90571	0.0182349	MIMAT0005939
hsa-miR-1234	-1.34018	-1.15253	-0.605604	-1.79481	0.0156442	MIMAT0005589
hsa-miR-1274b	-1.1056	-1.50076	-1.1056	-1.32559	0.000948427	MIMAT0005938
hsa-miR-1238	-1.5532	-1.21774	-0.692388	-1.67671	0.0100066	MIMAT0005593
hsa-miR-425*	-1.12842	-1.56256	-0.813283	-1.72793	0.00809804	MIMAT0001343
hsa-miR-132	-1.18726	-1.80467	-0.845904	-1.43894	0.00733414	MIMAT0000426
hsa-miR-1825	-1.50439	-1.34103	-0.690159	-1.75156	0.0100649	MIMAT0006765
hsa-miR-191*	-1.46727	-1.33771	-0.799334	-1.82002	0.00770978	MIMAT0001618
hsa-miR-21*	-1.0036	-1.85437	-1.5193	-1.37997	0.00383001	MIMAT0004494
hsa-miR-1274a	-0.873847	-2.25631	-1.16242	-1.57	0.0163627	MIMAT0005927
hsa-miR-223*	-1.01614	-1.67945	-1.19248	-2.38299	0.01437	MIMAT0004570
hsa-miR-301b	-1.22856	-1.62044	-1.00398	-2.43292	0.01537	MIMAT0004958
hsa-miR-1260b	-0.744249	-2.348	-1.30848	-1.91594	0.0204363	MIMAT0015041
ebv-miR-BHRF1-1	-1.66675	-1.49123	-1.26556	-2.73635	0.0118821	MIMAT0000995
hsa-miR-4313	-1.99465	-1.80406	-1.06872	-2.34069	0.0067496	MIMAT0016865
hsa-miR-4286	-2.91651	-2.83954	-1.5569	-2.61083	0.00425626	MIMAT0016916
hsa-miR-1280	-2.69532	-2.60156	-1.43084	-3.40051	0.00843538	MIMAT0005946
hsa-miR-139-5p	-2.93127	-4.51925	-1.45589	-3.00378	0.017602	MIMAT0000250
hsa-miR-485-3p	-2.66315	-2.62231	-2.55065	-4.78606	0.010196	MIMAT0002176
hsa-miR-339-5p	-2.77519	-3.24813	-4.33038	-2.47734	0.00424006	MIMAT0000764
hsa-miR-221*	-1.71325	-3.46108	-3.81971	-3.84646	0.00794978	MIMAT0004568
hsa-miR-500a*	-1.28049	-3.93652	-3.86588	-4.28032	0.0169876	MIMAT0002871
hsa-miR-32	-2.58474	-4.42672	-2.28918	-4.41438	0.00947164	MIMAT0000090
hsa-miR-154	-2.64967	-4.9061	-3.68531	-2.96395	0.00577338	MIMAT0000452
hsa-miR-7	-3.62872	-4.51503	-2.38594	-4.02396	0.00408548	MIMAT0000252
hsa-miR-33b*	-2.29695	-4.96563	-3.34068	-4.33101	0.00775208	MIMAT0004811
hsa-miR-502-3p	-2.42298	-3.71689	-4.10166	-4.83922	0.00500005	MIMAT0004775
hsa-miR-139-3p	-2.58367	-3.48525	-3.28509	-5.74432	0.011741	MIMAT0004552
hsa-miR-379	-4.15256	-4.3205	-4.02965	-2.83782	0.00146514	MIMAT0000733
hsa-miR-769-5p	-4.6574	-3.89824	-3.52419	-3.34143	0.000932949	MIMAT0003886
hsa-miR-330-3p	-3.48583	-3.77077	-3.76647	-4.43209	0.000306648	MIMAT0000751
hsa-miR-374c	-3.23354	-5.08025	-3.09074	-4.29848	0.00359256	MIMAT0018443
hsa-miR-370	-3.76591	-4.32677	-2.95167	-4.86889	0.00231872	MIMAT0000722
hsa-miR-326	-4.61954	-4.25113	-3.78471	-3.71155	0.000306703	MIMAT0000756
hsa-miR-200c	-4.16915	-5.04347	-3.26047	-4.2241	0.00142727	MIMAT0000617
hsa-miR-423-3p	-4.37659	-3.98205	-3.78194	-4.69844	0.000250432	MIMAT0001340
hsa-miR-29c*	-3.78186	-5.21437	-2.85413	-5.0538	0.00478423	MIMAT0004673
hsa-miR-193b	-3.67791	-4.46958	-4.29536	-4.5328	0.000213072	MIMAT0002819
hsa-miR-339-3p	-4.24197	-5.27386	-2.22718	-5.46448	0.0102053	MIMAT0004702
hsa-miR-598	-4.25718	-4.76111	-3.71447	-5.04234	0.00061836	MIMAT0003266
hsa-miR-3607-3p	-3.84879	-4.87707	-4.24646	-5.01606	0.000488898	MIMAT0017985
hsa-miR-4323	-4.39539	-5.08687	-3.51217	-5.6136	0.00198805	MIMAT0016875
hsa-miR-30a	-4.40245	-4.50266	-4.34153	-5.90828	0.00103331	MIMAT0000087
hsa-miR-1237	-5.27755	-5.09832	-3.4376	-5.36539	0.00183433	MIMAT0005592
