# Supplementary material for: High dose ionizing radiation regulates micro RNA and gene expression changes in human peripheral blood mononuclear cells
Source: BMC Genomics. 2014 Sep 25;15(1):814. doi: 10.1186/1471-2164-15-814 (PMC4182888; doi:10.1186/1471-2164-15-814)
Supplement: Supplementary file 15 — Additional file 15: Seven up-regulated miRNAs 20 hours after IR and their negatively correlated target genes. Using Sylamer analysis, miR-887, miR-1306, miR-1180, miR-1268, miR-371-5p, miR-630, and miR-595 exhibited enrichment of seed regions in the set of mRNAs down-regulated 20 hours after IR. Each miRNA, its target genes, and the number of seed regions within each gene are shown. (XLSX 23 KB) [file 12864_2014_6490_MOESM15_ESM.xlsx]

## Sheet: down-mRNA
Additional File 15: down regulated mRNA targeted by miRNAs at 20 hour after irradiation: By using Sylamer analysis miRNA seed matches were predicted in the set of down-regulated genes at 20 hours after irradiation. The six given miRNAs were up-regulated, the corresponding mRNAs down-regulated. In each colum of this table an up-regulated miRNA and it´s down regulated target genes according to Syla…
miR-887	Seed count	miR-1306	Seed count	miR-1180	Seed count	miR-1268	Seed count	miR-371-5p	Seed count	miR-630	Seed count	miR-595	Seed count
GLT25D2	2	IL13	1	DOCK9	2	PDE4DIP	9	DOCK9	2	MYO6	7	ZBTB10	4
EPB41	2	DLG3	1	ATP9A	2	GNB1L	5	ATP9A	2	SLC5A3	7	SH2D1B	2
ATXN7L1	2	ATP9A	1	TXK	2	PHF19	4	TXK	2	RIF1	7	GLT25D2	2
CDC14A	2	BEND4	1	AGAP2	2	ALS2	4	AGAP2	2	CMC1	6	KIF5C	2
MAP4K2	2	ZNF498	1	SAMD12	2	DOCK9	3	SAMD12	2	CAMK4	6	KIF21A	2
ARID1B	2	FOXP1	1	DNMT3A	2	IL16	3	DNMT3A	2	ATRX	5	FOXP1	2
SLC5A3	2	ZNF767	1	GALNT10	2	SAMD12	3	GALNT10	2	ABL2	5	SFMBT1	2
SMPD4	2	GRAP	1	NKTR	2	ZNF767	3	NKTR	2	PDE4D	5	DUSP16	2
TSPAN14	2	IL18R1	1	KIF5C	1	PLCXD2	3	KIF5C	1	PSME4	5	GNB1L	2
KLF6	2	DDX31	1	STYK1	1	CNOT6L	3	STYK1	1	LNPEP	5	ARHGAP5	2
WIPF1	2	CLEC2D	1	C15orf53	1	TRAPPC10	3	C15orf53	1	RORA	5	TNRC6B	2
GFOD1	1	NEK7	1	PLXDC1	1	SMPD4	3	PLXDC1	1	KLHL6	5	TMEM106B	2
OTUD7A	1	SMPD4	1	ATRX	1	NSD1	3	ATRX	1	AKAP9	5	HBS1L	2
GATA3	1	FNBP1	1	ZNF507	1	BTBD9	3	ZNF507	1	STK17B	5	TLK1	2
CAMK2N1	1	MTO1	1	ST6GAL1	1	IFNG	2	ST6GAL1	1	TLK1	5	LPIN1	2
BEND4	1	GALM	1	MAN1C1	1	GFOD1	2	MAN1C1	1	BRWD1	5	IL13	1
FAM102A	1	IGF1R	1	CLEC17A	1	NUAK1	2	CLEC17A	1	RASGRP1	4	DENND2D	1
LBH	1	BTBD9	1	CEP290	1	UGT8	2	CEP290	1	ICOS	4	MYEF2	1
C15orf53	1			NOG	1	PLXDC1	2	NOG	1	ZNF507	4	CHIC1	1
BCL11B	1			EPB41	1	BCL11B	2	EPB41	1	OTUD4	4	GIMAP4	1
CASD1	1			CASD1	1	PTPRB	2	CASD1	1	CD28	4	IL16	1
HIP1R	1			TRIB2	1	ATP2B4	2	TRIB2	1	CDC7	4	PHF17	1
SPTBN1	1			IKZF3	1	FOXP1	2	IKZF3	1	ZNF780A	4	LEPROTL1	1
ZBTB10	1			OTUD7B	1	C1orf21	2	OTUD7B	1	MAP4	4	ADD2	1
CWF19L2	1			BMPR1A	1	PAIP2B	2	BMPR1A	1	RPRD2	4	KCNA3	1
C1orf21	1			SERPINH1	1	STAT4	2	SERPINH1	1	AKAP5	4	AUTS2	1
GATS	1			ZBTB10	1	SLC7A6	2	ZBTB10	1	ATM	4	ATRX	1
SPIN4	1			KIF3A	1	ZNF496	2	KIF3A	1	TTC14	4	SLC10A7	1
GSTM2	1			CDC7	1	CAMK4	2	CDC7	1	DNAJB4	4	ZNF507	1
CCDC66	1			ODF2L	1	KIAA1324L	2	ODF2L	1	CNOT6L	4	POLR3E	1
STRBP	1			SP140	1	SPEF2	2	SP140	1	CEP97	4	CD28	1
PTPRK	1			ZNF767	1	DHX36	2	ZNF767	1	C6orf204	4	CMC1	1
ZSCAN18	1			DNAJA3	1	MAP3K9	2	DNAJA3	1	MLLT3	4	KIF3A	1
CDCA7L	1			C6orf192	1	ZDHHC23	2	C6orf192	1	PLEKHA1	4	C1orf21	1
TTC14	1			WDR5B	1	PDE4D	2	WDR5B	1	PTPRC	4	ZNF780A	1
BTN3A1	1			SACM1L	1	MGAT4A	2	SACM1L	1	CACYBP	4	KLHL25	1
RPA1	1			TTC14	1	ZRANB2	2	TTC14	1	USP45	4	MAP4	1
TRAPPC10	1			ATAD1	1	KLHL6	2	ATAD1	1	ARHGAP5	4	ZNF496	1
SLAIN1	1			TRAPPC10	1	RIF1	2	TRAPPC10	1	C21orf91	4	SFI1	1
NPAT	1			KPNA5	1	NMT1	2	KPNA5	1	FLVCR1	4	USP9Y	1
HNRNPA3	1			RFX5	1	TPRG1	2	RFX5	1	ZNF780B	4	WDR5B	1
GNB1L	1			MTMR1	1	EFNA1	2	MTMR1	1	TMEM106B	4	ATM	1
EFCAB4A	1			PTPRC	1	EPHA4	2	PTPRC	1	TBL1XR1	4	DGKE	1
PSME4	1			MPRIP	1	TBC1D2B	2	MPRIP	1	BMI1	4	PITPNM2	1
LNPEP	1			IKZF5	1	FBXO44	2	IKZF5	1	EFHA2	3	CAMK2D	1
PITPNC1	1			MINPP1	1	FNBP1	2	MINPP1	1	MID2	3	RAB30	1
MGAT4A	1			PDE4D	1	PIK3CA	2	PDE4D	1	ANK3	3	ATAD1	1
C7orf30	1			FBXW4	1	RYK	2	FBXW4	1	N6AMT1	3	CNOT6L	1
TGFBR2	1			PSME4	1	IGF1R	2	PSME4	1	ABCE1	3	NPAT	1
MRPS25	1			PITPNC1	1	KLRK1	1	PITPNC1	1	ATP2B4	3	ACP1	1
ZRANB2	1			GTPBP8	1	PASK	1	GTPBP8	1	FGF9	3	ZNF74	1
FAM118A	1			OTUD3	1	SCML4	1	OTUD3	1	ATXN7L1	3	PLEKHA1	1
TNRC6B	1			BLNK	1	SNED1	1	BLNK	1	C1orf21	3	FANCA	1
RBL2	1			TIAL1	1	IL13	1	TIAL1	1	SLC7A6	3	ABL2	1
CRLF3	1			PPFIBP2	1	GLT25D2	1	PPFIBP2	1	CDC14A	3	FBXW4	1
MUM1	1			LIG3	1	MID2	1	LIG3	1	PLCXD2	3	PSME4	1
RIF1	1			SPRY1	1	DLG3	1	SPRY1	1	PTPN22	3	SLC5A3	1
EHMT1	1			WDR33	1	ATP9A	1	WDR33	1	DGKE	3	PITPNC1	1
TRIM52	1			EMB	1	OTUD7A	1	EMB	1	IKZF2	3	MGAT4A	1
PSD4	1			TAF8	1	MS4A1	1	TAF8	1	ZC3HAV1	3	CAMK1D	1
RNF212	1			CDC42SE2	1	ABCB1	1	CDC42SE2	1	GALC	3	OR9Q1	1
ZMYND8	1			GART	1	MYEF2	1	GART	1	ZNF74	3	STIM2	1
MLLT4	1			GCET2	1	CHIC1	1	GCET2	1	HNRNPA3	3	CLEC2D	1
PPP2R5C	1			PSD4	1	SGPP2	1	PSD4	1	PDE4DIP	3	RORA	1
OMA1	1			MLLT4	1	PHF15	1	MLLT4	1	IKZF5	3	NUP43	1
DHRS3	1			ADRBK1	1	RIC3	1	ADRBK1	1	SSH2	3	EMB	1
TMEM181	1			OVGP1	1	PHF17	1	OVGP1	1	DDX31	3	MIA3	1
PRPF39	1			ZNF44	1	BEND4	1	ZNF44	1	OTUD3	3	IKZF1	1
DNMT1	1			CHMP7	1	CD6	1	CHMP7	1	TNRC6B	3	TAF8	1
TATDN2	1			FNBP1	1	ADD2	1	FNBP1	1	MIA3	3	TBC1D8B	1
MTO1	1			PLEKHA2	1	KCNA3	1	PLEKHA2	1	NEK7	3	C21orf91	1
MAPK8	1			NLRC5	1	LBH	1	NLRC5	1	GRINL1A	3	TPRG1	1
TLK1	1			DHRS13	1	HSPA8	1	DHRS13	1	PLAG1	3	CDKN1B	1
IGF1R	1			SETD2	1	ZNF498	1	SETD2	1	SCML1	3	EHMT1	1
PDXDC1	1			IGF1R	1	ATRX	1	IGF1R	1	RORB	3	WHSC1	1
VAMP2	1			BTBD9	1	ABLIM1	1	BTBD9	1	ARHGEF7	3	RNF212	1
				STK4	1	PTCD3	1	STK4	1	NKTR	3	ZMYND8	1
				RFFL	1	NKD1	1	RFFL	1	PRPF39	3	EPHA4	1
				BMI1	1	LY9	1	BMI1	1	PIK3CA	3	EED	1
						POLR3E	1			MTO1	3	FLYWCH1	1
						PVRL3	1			MAPK8	3	PRDM2	1
						C10orf35	1			SETD2	3	RBMS1	1
						ARAP2	1			DOCK9	2	FLVCR1	1
						CEP290	1			KLRG1	2	TBCD	1
						DLG5	1			OTUD7A	2	RANBP9	1
						DNAJA4	1			ABCB1	2	CHMP7	1
						TRIB2	1			EBF1	2	TMEM181	1
						COL19A1	1			CHIC1	2	ZNF343	1
						SLC25A12	1			RIC3	2	AKT3	1
						ESR2	1			ADD2	2	TMEM71	1
						TXK	1			HABP4	2	BTBD9	1
						RANGAP1	1			KIF21A	2	VAMP2	1
						TNIK	1			MAN1C1	2
						TTC39C	1			NMT2	2
						MPZL3	1			CEP290	2
						AGAP2	1			TC2N	2
						SIP1	1			CASD1	2
						FGF9	1			PTPRB	2
						ZNF48	1			ELOVL4	2
						ODF2L	1			TXK	2
						SPIN4	1			ZNF678	2
						ZNF780A	1			KIAA1370	2
						DIS3	1			ZBTB10	2
						KLHL25	1			FOXP1	2
						ZNF541	1			SAMD12	2
						RPRD2	1			KIF3A	2
						ZFYVE28	1			ZNF48	2
						CDC14A	1			ODF2L	2
						PTPRK	1			DPY19L4	2
						EML4	1			STAT4	2
						NKRF	1			DIS3	2
						MAP4K2	1			GLCCI1	2
						ELP2	1			MORN3	2
						MIER1	1			FAM65B	2
						PYHIN1	1			SFMBT1	2
						DUSP16	1			USP9Y	2
						NCAPH	1			NIPAL3	2
						NIPAL3	1			C10orf118	2
						ATM	1			PRKACB	2
						PRKACB	1			CAMK2D	2
						ASS1	1			ATAD1	2
						ORMDL1	1			RFX7	2
						ATAD1	1			TRAPPC10	2
						CSNK1G3	1			DHX36	2
						NFATC2	1			NAP1L4	2
						DNAJC30	1			KLHL9	2
						CEP97	1			MRPL32	2
						ARHGAP12	1			USP53	2
						GRAP	1			KPNA5	2
						APOL4	1			ARID1B	2
						USP53	1			PARP8	2
						ZNF74	1			PERP	2
						TIMM9	1			CEP78	2
						IL18R1	1			IDE	2
						IDE	1			C4orf43	2
						CD19	1			ANKRD13C	2
						PSME4	1			PDE7A	2
						LNPEP	1			ZNF441	2
						GPR155	1			C7orf30	2
						MTAP	1			TGFBR2	2
						HIST1H4E	1			USP20	2
						NDRG4	1			MRPS25	2
						DDX31	1			ABCA5	2
						MRPS25	1			NUDT9	2
						CACYBP	1			EMB	2
						CLEC2D	1			FAM160B1	2
						FAM118A	1			FBXO3	2
						TNRC6B	1			IKZF1	2
						RORA	1			TBC1D8B	2
						CD99L2	1			CDKN1B	2
						MKL1	1			NUP205	2
						IKZF1	1			AIG1	2
						FUK	1			SRPK1	2
						CHD7	1			ANP32E	2
						NEK7	1			MLLT4	2
						PDHA1	1			KIAA0182	2
						NUDCD2	1			NSD1	2
						SRPK1	1			N4BP2L1	2
						MFN1	1			OVGP1	2
						SCML1	1			EPS15	2
						FCHO1	1			RPE	2
						DDX11	1			ZCCHC11	2
						C1S	1			TMEM48	2
						MLLT4	1			FOXJ3	2
						TSPAN14	1			NSA2	2
						MTA3	1			WIPF1	2
						FLYWCH1	1			INVS	2
						N4BP2L1	1			SENP1	2
						ZNF792	1			TMEM181	2
						SCYL3	1			CEP68	2
						WWP1	1			IGF1R	2
						RBMS1	1			STK4	2
						KLF6	1			USP47	2
						HSPA4	1			EOMES	1
						AFF3	1			GFI1	1
						FLVCR1	1			NXPH4	1
						FOXJ3	1			GNLY	1
						ZNF44	1			MSL3	1
						CBX7	1			THEMIS	1
						ANAPC1	1			GFOD1	1
						NKTR	1			SIT1	1
						SGTB	1			GPRASP1	1
						USP35	1			MS4A1	1
						GDPD5	1			TIGIT	1
						DHRS13	1			SYTL2	1
						MTO1	1			MYEF2	1
						MAPK8	1			C3orf26	1
						PRRT2	1			SGPP2	1
						TBL1XR1	1			TPD52	1
						OGT	1			PHF15	1
						GALM	1			XKR6	1
						HBS1L	1			CAMK2N1	1
						UBE2D2	1			LEPROTL1	1
						RASA2	1			BEND4	1
						STK4	1			CNR1	1
						RFFL	1			UGT8	1
						BRWD1	1			CCDC64	1
						NYNRIN	1			FAM3C	1
						NUMA1	1			KCNA3	1
										ZNF498	1
										AUTS2	1
										ZEB1	1
										ANKRD32	1
										TRAF5	1
										SAMD3	1
										ABLIM1	1
										XCL1	1
										AMIGO2	1
										PRPS1	1
										NKD1	1
										CXorf57	1
										RHPN2	1
										PVRL3	1
										RLN1	1
										LAYN	1
										ARAP2	1
										ZFP42	1
										KIAA1430	1
										BRCC3	1
										DNAJA4	1
										LMNB1	1
										HSPD1	1
										AMIGO1	1
										SLC25A12	1
										IKZF3	1
										OTUD7B	1
										DEPDC7	1
										NXNL2	1
										SLC20A2	1
										IP6K2	1
										SIP1	1
										MTR	1
										ZNF720	1
										ARHGEF3	1
										GKAP1	1
										MCOLN2	1
										SPIN4	1
										PAIP2B	1
										SP140	1
										GSTM2	1
										IL7R	1
										PDZK1	1
										ZNF767	1
										CCDC66	1
										PTPRK	1
										WRN	1
										MIER1	1
										LARP4	1
										C6orf192	1
										WDR5B	1
										ZSCAN18	1
										CDCA7L	1
										SACM1L	1
										PITPNM2	1
										MAGED2	1
										CDK8	1
										ZNF420	1
										AK3	1
										SLAMF1	1
										PM20D2	1
										GALNT3	1
										TMEM63A	1
										ERAP2	1
										CHRNA5	1
										DOPEY1	1
										KIAA1324L	1
										TRO	1
										PIGC	1
										NFATC2	1
										SLAIN1	1
										MAP3K9	1
										MPHOSPH9	1
										CYorf15B	1
										TTC37	1
										ZNF608	1
										TMEM2	1
										TXLNB	1
										C5orf56	1
										MTMR1	1
										OR10H2	1
										IL18R1	1
										ST3GAL5	1
										NAA25	1
										TGDS	1
										CRBN	1
										TNFRSF13B	1
										PAWR	1
										TMEM132A	1
										MTAP	1
										PITPNC1	1
										MGAT4A	1
										GTPBP8	1
										CAMK1D	1
										ZNF248	1
										STIM2	1
										BLNK	1
										HACE1	1
										ARNTL	1
										CLCC1	1
										CLEC2D	1
										RP9	1
										PPFIBP2	1
										MED23	1
										JAK3	1
										CD99L2	1
										NUP43	1
										SPRY1	1
										WDR33	1
										C7orf46	1
										RBL2	1
										IL23R	1
										MTX2	1
										RAB14	1
										TAF8	1
										PDHA1	1
										MMS19	1
										RPA3	1
										UGCG	1
										CDC42SE2	1
										C6orf170	1
										ATR	1
										TPRG1	1
										ZC3H12D	1
										SLC3A1	1
										SLC22A17	1
										EHMT1	1
										TRIM52	1
										PTBP2	1
										DTNBP1	1
										WHSC1	1
										INPP5D	1
										TCF7	1
										MTM1	1
										CSTF3	1
										RAD52	1
										SYNRG	1
										EPHA4	1
										TRAF1	1
										FLYWCH1	1
										SLC26A11	1
										CCAR1	1
										HSP90AB1	1
										SCYL3	1
										SF3B3	1
										PPP2R5C	1
										KLF6	1
										HSPA4	1
										RSBN1L	1
										TAF6	1
										ALG6	1
										KDM5D	1
										BEST4	1
										DDRGK1	1
										CCDC102B	1
										TBC1D2B	1
										ZNF44	1
										MEN1	1
										BRF1	1
										ANAPC1	1
										FNBP1	1
										VPS13C	1
										SGTB	1
										GCC2	1
										INPP4A	1
										PLEKHA2	1
										MAT2B	1
										EIF2B5	1
										WHAMM	1
										RBM12B	1
										RYK	1
										PCGF6	1
										PHF6	1
										AKT3	1
										TMEM71	1
										METTL14	1
										OGT	1
										DYNLT3	1
										HBS1L	1
										COMMD3	1
										USP48	1
										CLIP4	1
										RFFL	1
										ANP32B	1
