# Supplementary material for: High dose ionizing radiation regulates micro RNA and gene expression changes in human peripheral blood mononuclear cells
Source: BMC Genomics. 2014 Sep 25;15(1):814. doi: 10.1186/1471-2164-15-814 (PMC4182888; doi:10.1186/1471-2164-15-814)
Supplement: Supplementary file 16 — Additional file 16: Six down-regulated miRNAs 20 hours after IR and their negatively correlated target genes. Using Sylamer analysis, miR-1237, miR-30a, miR-598, miR-601, miR-205*, and miR-328 exhibited enrichment of seed regions in the set of mRNAs up-regulated 20 hours after IR. Each miRNA, its target genes, and the number of seed regions within each gene are shown. (XLSX 33 KB) [file 12864_2014_6490_MOESM16_ESM.xlsx]

## Sheet: up-mRNA
Additional File 16: up regulated mRNA targeted by miRNAs at 20 hour after irradiation: By using Sylamer analysis miRNA seed matches were predicted in the set of up-regulated genes at 20 hours after irradiation. The six given miRNAs were down-regulated, the corresponding mRNAs up-regulated. In each colum of this table an up-regulated miRNA and it´s down regulated target genes according to Sylamer …
miR-1237	Seed count	miR-30a	Seed count	miR-598	Seed count	miR-601	Seed count	miR-205*	Seed count	miR-328	Seed count
GPR98	14	TMEM170B	15	GPR98	3	ITSN1	4	REV3L	11	TRIOBP	12
REV3L	13	FZD3	10	PLVAP	2	REV3L	4	GPR98	9	NFASC	7
PDE4DIP	9	DENND1B	8	FRY	2	DNAL1	3	SMC1A	8	PPM1F	6
MYO5C	8	GPR98	7	KCNC3	2	CLCN5	3	FZD3	8	TTYH3	6
ITSN1	8	TNFRSF10D	6	SLC24A4	1	EIF4G3	3	BRCA1	7	TSC2	6
ZBTB40	8	APH1B	6	EEPD1	1	DOT1L	3	ITSN1	7	LYNX1	6
EIF4G3	8	ATP6V1A	6	CLEC1A	1	SH3BP2	3	PTPRJ	7	SH3BP2	6
SYT2	7	LCOR	6	ZDHHC22	1	TGM2	2	MYO5C	6	GLIS2	5
LMX1B	7	FAM46A	6	CMTM4	1	CMTM4	2	CMTM4	6	BAIAP2	5
DNMBP	7	CLMN	5	HTRA1	1	ZKSCAN5	2	FRY	6	PGPEP1	5
BRCA1	6	CMTM4	5	MICALL2	1	CYFIP1	2	DMXL2	6	MTHFR	5
CLMN	6	TFPI2	5	TMEM30A	1	NRP1	2	NPHP3	6	AP3S2	5
GSTM3	6	ITSN1	5	PLOD1	1	PATE1	2	IRAK3	5	NPTX1	4
RAP2B	6	STK35	5	IFNAR1	1	ABCC6	2	DENND1B	5	TNFRSF8	4
KREMEN1	6	F11R	5	MLEC	1	NFASC	2	POLR2J4	5	FRY	4
TRIOBP	5	B3GNT5	5	GINS4	1	CALCRL	2	SYT2	4	ASGR1	4
BCAS1	5	PSD3	5	GATA4	1	SRD5A1	2	ARL11	4	ITSN1	4
FRY	5	DMXL2	5	DUSP13	1	MPO	2	ARRDC4	4	PLXNB2	4
NFASC	5	ZNF264	5	NR6A1	1	ZBTB34	2	TMEM30A	4	ACSS2	4
DNAL1	5	NF1	5	BCAS1	1	PSD3	2	MLEC	4	RSPH9	4
STK35	5	RRM2B	5	CLTCL1	1	SMC1A	2	MYOM1	4	GPRC5C	4
CRAT	5	C8orf34	5	ITSN1	1	TCFL5	2	TMEM170B	4	RAB40C	4
FADS1	5	ING5	5	OPRL1	1	FZD3	2	SNX30	4	NEU4	4
SNX30	5	PDIA3	5	PLXNB2	1	ARHGAP19	2	ACTG2	4	CYB5R3	4
SMC1A	5	PTGFRN	4	SIX3	1	CLN8	2	ZBTB40	4	ATP6AP1	4
DENND1B	5	ITPRIPL2	4	DHX32	1	PGPEP1	2	PAX6	4	KREMEN1	4
DCAF6	5	TMEM144	4	CXCR7	1	UCK1	2	UTRN	4	FRMD8	4
HIP1	5	FGD6	4	PPFIBP1	1	LCOR	2	FAM149B1	4	POLR2J4	4
CEP170	5	ANKRD57	4	AFMID	1	ABCA1	2	C14orf135	4	KIF13B	4
SNX27	5	KIAA0087	4	PINK1	1	CD9	2	FGD4	4	STX6	4
CMTM4	4	TBC1D12	4	RAP1GAP2	1	NPTX1	1	CANX	4	KIAA1147	4
ZBTB47	4	NR6A1	4	TMEM170B	1	DHRS9	1	ANKRD36B	4	DOT1L	4
MLEC	4	DNMBP	4	BEST3	1	SPINT1	1	SH3RF1	3	EPHB3	3
KALRN	4	LAMP2	4	SEPX1	1	MESP1	1	ZNF788	3	SLC24A4	3
ABCC8	4	CPD	4	B3GNT5	1	ZNF788	1	ITPRIPL2	3	CHRFAM7A	3
LRRC55	4	SNX30	4	HIPK2	1	GPR98	1	KANK2	3	CLMN	3
TRIP10	4	STX2	4	PAM	1	CLEC12B	1	TFEC	3	CMTM4	3
BMF	4	HIPK2	4	ERI1	1	CYP1A1	1	NMNAT1	3	LMX1B	3
HIPK2	4	IRAK3	4	PDLIM7	1	KANK2	1	KIAA0087	3	IQSEC2	3
DMXL2	4	HIC2	4	IFNGR2	1	ARSD	1	ST3GAL6	3	KCNA7	3
C10orf26	4	SLC44A1	4	HIP1	1	TCF23	1	PLCB1	3	RGAG4	3
EYA3	4	FRMD3	4	RPTOR	1	HPSE	1	IFNAR1	3	MLEC	3
UTRN	4	CLCN5	4	GRB2	1	SEMA3C	1	DNMBP	3	UBTD1	3
ATRN	4	RAP2B	4	CLCN5	1	GBGT1	1	FGFR1	3	OPRL1	3
GNA12	4	PDLIM5	4	C10orf26	1	MTMR11	1	CPD	3	STK35	3
ING5	4	ARHGAP19	4	P4HB	1	CLMN	1	LEPROT	3	CHRNA4	3
NPHP3	4	PQLC3	4	TET2	1	KIAA0087	1	RBM47	3	GLTPD1	3
TFE3	4	AVL9	4	KREMEN1	1	DUSP18	1	GNS	3	QSOX1	3
KIAA1147	4	SERTAD2	4	EXTL3	1	AHRR	1	ZBTB34	3	F11R	3
SLC24A4	3	ZDHHC21	4	CLN8	1	TRIM39	1	STX2	3	SNX30	3
MEGF9	3	DDX4	4	SULF2	1	RTN2	1	KIAA1467	3	DOK1	3
GRIK2	3	POLI	4	SSX2	1	CDC42EP4	1	CTTNBP2NL	3	HIC2	3
NRP1	3	LCORL	4	MBOAT7	1	CCDC147	1	MAGT1	3	ATG7	3
IFNAR1	3	ETV3	4	PCNXL2	1	SCAMP4	1	ZNF264	3	CHD2	3
MYO15A	3	FGD4	4	PGPEP1	1	GPNMB	1	CLCN5	3	CLCN5	3
PLXNB2	3	KIAA1147	4	CTSH	1	ATP8B3	1	PDLIM5	3	FADS2	3
ZSWIM4	3	TWSG1	3	C8orf34	1	CCDC88A	1	DONSON	3	WNT9A	3
CALCRL	3	NPL	3	EIF4G3	1	MS4A14	1	PDE4DIP	3	LIF	3
LILRB4	3	PTPRD	3	ING5	1	PLOD1	1	LCOR	3	SERTAD2	3
BAALC	3	ARL11	3	PTPRJ	1	IFNAR1	1	KIF1B	3	MAFG	3
NEDD4L	3	ARRDC4	3	NRG1	1	PVRL2	1	FAM46A	3	EIF4G3	3
KLHL8	3	TRIM36	3	POLR2J4	1	ZBTB47	1	UBE2Z	3	POLI	3
PSD3	3	KIAA1919	3	MTF1	1	KCNK6	1	ABCA1	3	PTPRJ	3
CTTNBP2NL	3	CALML4	3	TESK2	1	MLEC	1	KIAA1147	3	UBE2Z	3
TANC2	3	SIPA1L2	3	RFC2	1	GATA4	1	SNX27	3	CABP1	2
DOK1	3	NRP1	3	AP3S2	1	ABHD11	1	SH3BP2	3	SYT2	2
RFX2	3	TMEM30A	3	TMEM107	1	CYHR1	1	PTGFRN	2	GPR98	2
HCK	3	CCDC88A	3	SH3BP2	1	PAPOLA	1	TWSG1	2	ASF1B	2
HIC2	3	PHLDA1	3	IFNAR2	1	TMED9	1	IL1A	2	KANK2	2
SLC44A1	3	CREG1	3			TNFRSF10D	1	TMEM144	2	PTPRD	2
IMPDH1	3	FRY	3			SCN5A	1	FGD6	2	PELI3	2
VDR	3	NFASC	3			KCTD11	1	CLEC1A	2	MICALL2	2
PAX6	3	KLF10	3			APH1B	1	SEMA3C	2	MEGF9	2
GALNT7	3	KLB	3			LPO	1	CLMN	2	KIAA1919	2
BAIAP2	3	LILRB4	3			LRRC27	1	SLC25A27	2	PGF	2
HSDL1	3	PLB1	3			DRD2	1	LEPR	2	SLC9A1	2
KCNC3	3	DOCK4	3			PDK4	1	RHBDF1	2	PHLDA1	2
LYNX1	3	NEDD4L	3			CDKN1A	1	CYFIP1	2	ZBTB47	2
LMO2	3	SPIRE1	3			HBEGF	1	MEGF9	2	MMP14	2
ARHGAP19	3	RBM47	3			ASGR1	1	NT5DC2	2	SLC22A13	2
CLN8	3	ZBTB34	3			TMEM106A	1	CCDC88A	2	ABCC6	2
SPSB1	3	SMC1A	3			DNMBP	1	PHLDA1	2	AGRN	2
SKAP2	3	CTTNBP2NL	3			KLB	1	GINS4	2	RGL3	2
MAFG	3	CTBP2	3			PLXNB2	1	RGL1	2	CDC42EP1	2
NUMB	3	GALNT7	3			DNASE1L1	1	SQLE	2	GALNS	2
DBF4B	3	ITGAV	3			GPR124	1	BCAS1	2	DRD2	2
PTPRJ	3	SGK3	3			FCHO2	1	ASGR1	2	DNMBP	2
CALM3	3	CLN8	3			ACVR1	1	GPR124	2	GPR124	2
LCOR	3	SKAP2	3			RSPH9	1	CALCRL	2	PLCB3	2
C14orf135	3	ATRN	3			MYOF	1	PHLDA3	2	PLEKHO2	2
WIPF2	3	MAPK6	3			LRRC55	1	SNX21	2	ANPEP	2
PI4K2A	3	CBX5	3			GLTP	1	FEZ2	2	EMP2	2
MGLL	3	ATP6V1B2	3			BAALC	1	GTDC1	2	RAP1GAP2	2
PTGFRN	2	CAMSAP1L1	3			LAMP3	1	EMP2	2	POR	2
NPTX1	2	STX6	3			RAP1GAP2	1	LAMP3	2	C20orf194	2
SH3RF1	2	MDM2	3			F11R	1	QSOX1	2	DDB2	2
SPINT1	2	C12orf61	2			SIRPA	1	SDF2	2	SLC26A6	2
TWSG1	2	CXCL13	2			PEX11A	1	SLC25A13	2	KIAA1467	2
ITPRIPL2	2	PAQR5	2			NEDD4L	1	C20orf194	2	PSD3	2
PTPRD	2	KIAA1598	2			ASPHD1	1	F11R	2	SMC1A	2
C12orf59	2	TFEC	2			MOBKL2B	1	VRK2	2	BMF	2
PIK3R6	2	EMP1	2			SNX30	1	NEDD4L	2	IRAK3	2
CACNA1G	2	FLVCR2	2			EFNA4	1	KLHL8	2	HCK	2
TFEC	2	SEMA3C	2			IL1RAP	1	B3GNT5	2	RNF215	2
FLVCR2	2	SYNE1	2			KLHL8	1	PSD3	2	VPS37C	2
ANKRD57	2	DUSP18	2			UBXN2B	1	ARHGAP18	2	VDR	2
NMNAT1	2	MYH11	2			MYO5A	1	FBXL12	2	SEMA3B	2
CXCL14	2	CYFIP1	2			PLA2G15	1	DOK1	2	C3orf18	2
ARL11	2	MEGF9	2			IRAK3	1	HCK	2	HIP1	2
ST3GAL6	2	NID1	2			TANC2	1	ERI1	2	GRB2	2
TFPI2	2	DRAM1	2			PAPSS1	1	MKNK1	2	MCFD2	2
ZKSCAN5	2	MLEC	2			DOCK5	1	DCAF6	2	C10orf26	2
RHBDF1	2	TFPI	2			NCF2	1	DISC1	2	SLC25A11	2
TRIM39	2	PDK4	2			HIC2	1	HIP1	2	SRRM3	2
TMEM44	2	DNAL1	2			SLC44A1	1	GLIPR2	2	RAP2B	2
AICDA	2	FADS1	2			PNKD	1	CHD2	2	ESRRA	2
SIPA1L2	2	WIBG	2			FAM129B	1	RBBP5	2	ANO10	2
NT5DC2	2	ACVR1	2			ZBTB40	1	IL13RA1	2	GORASP1	2
SLC9A1	2	BAALC	2			METTL6	1	C10orf26	2	FGF11	2
TNFRSF8	2	LAMP3	2			SMUG1	1	WNT9A	2	FAM166A	2
GINS4	2	SLC25A13	2			HIP1	1	RAP2B	2	PIK3R2	2
CREG1	2	OSBPL11	2			GLIPR2	1	SCUBE1	2	TSPAN3	2
NCF4	2	UBE2CBP	2			CHD2	1	MOSPD2	2	EPHA8	2
RGL3	2	MOBKL2B	2			RBBP5	1	TET2	2	NFIC	2
NR6A1	2	KLHL8	2			SRRM3	1	ATP6AP1	2	NGEF	2
APH1B	2	UBXN2B	2			RAP2B	1	SULF2	2	NBR1	2
CTNND1	2	KIAA1467	2			PDLIM5	1	PKD1	2	AVL9	2
TRIM62	2	TANC2	2			SRGAP2	1	BRP44	2	MNT	2
LPO	2	REV3L	2			ZNF646	1	H1F0	2	LMAN2L	2
LRRC27	2	RFX2	2			ZNF385A	1	MAML3	2	PDIA3	2
ABHD8	2	DOCK5	2			ATP6AP1	1	CAV1	2	PDE4DIP	2
PDK4	2	ADRB1	2			MANBAL	1	SKAP2	2	SHKBP1	2
TMEM180	2	ZBTB40	2			ITIH1	1	AVL9	2	OAZ2	2
ACSS2	2	VPS37C	2			GBE1	1	IMPAD1	2	KIF1B	2
FCHO2	2	C3orf18	2			P2RX4	1	SERTAD2	2	ANO7	2
ZNF697	2	HIP1	2			CIRBP	1	MAFG	2	TESK2	2
CNNM4	2	GRB2	2			ITGAV	1	CLIC4	2	MMP19	2
DYNC1LI2	2	RBBP5	2			CES2	1	CTSH	2	C20orf43	2
GLTPD1	2	PAX6	2			EXTL3	1	C8orf34	2	IGSF3	2
QSOX1	2	IL13RA1	2			CLPTM1	1	CD109	2	MOSPD3	2
RAB40C	2	FADS2	2			MAML3	1	ING5	2	PTGFRN	1
POR	2	EYA3	2			ATRN	1	ANO6	2	C12orf61	1
C20orf194	2	APC	2			AVL9	1	VAMP3	2	SH3RF1	1
IL18BP	2	PDE6D	2			COL9A1	1	KIF13B	2	OLFM1	1
F11R	2	MITF	2			PCNXL2	1	MMP19	2	SPINT1	1
PIWIL4	2	TET2	2			IMPAD1	1	AZI2	2	ITPRIPL2	1
PEX11A	2	SEMA4B	2			CD109	1	BTNL2	2	C15orf27	1
CHN2	2	ATP6AP1	2			PDIA3	1	MGLL	2	CYP1A1	1
SPIRE1	2	GBE1	2			ATP6V0A1	1	RYBP	2	PAQR5	1
MOBKL2B	2	CIRBP	2			NFYA	1	NPTX1	1	MAGEC1	1
ZNF213	2	PHC1	2			ANO6	1	ADAMDEC1	1	TGM2	1
MYO5A	2	FAM96A	2			LCORL	1	WDR69	1	BRCA1	1
KIAA1467	2	SPSB1	2			RASGRP4	1	GSTT2	1	LTBR	1
ARHGAP18	2	CAV1	2			MFAP5	1	ELOVL3	1	KCNE3	1
PPM1F	2	NBR1	2			MTHFR	1	CHRNA7	1	PIK3R6	1
IRAK3	2	GNA12	2			UBE2Z	1	S100Z	1	SEMA3C	1
ST8SIA4	2	IMPAD1	2			IGF2BP2	1	PAQR5	1	GBGT1	1
FZD3	2	MNT	2			BCKDK	1	CHRFAM7A	1	STBD1	1
ORAI3	2	PGPEP1	2			ADAM8	1	PTPRD	1	PLVAP	1
DISC1	2	LAPTM4A	2			FGD4	1	FAM114A1	1	ARL11	1
SMUG1	2	ATP8B4	2			LATS2	1	FLG	1	CDR2L	1
ZNF264	2	STARD4	2			CEP170	1	LHFP	1	NRSN2	1
RPTOR	2	POLR2J4	2			WIPF2	1	KIAA1598	1	TFPI2	1
CYBRD1	2	ARPC5	2			TMEM189	1	LTBR	1	ADORA3	1
CLCN5	2	RAB3D	2			MDM2	1	TRIOBP	1	PSAP	1
SLC25A11	2	VAMP3	2			LASP1	1	FLVCR2	1	ANG	1
SRRM3	2	OAZ2	2			KIAA1147	1	ZDHHC22	1	EHD2	1
APC	2	MET	2			OCRL	1	CXCL14	1	DAG1	1
NCKIPSD	2	KIF1B	2			ANKRD36B	1	PLCD3	1	PSCA	1
PDLIM5	2	PCGF3	2			SLC4A1	1	NRSN2	1	CETN1	1
KLHL2	2	PTTG1IP	2			SRCAP	1	PSAP	1	AHRR	1
PHC1	2	CHSY1	2			SNX27	1	PSCA	1	LILRA3	1
LIF	2	ZNF561	2			SLC38A10	1	KCNA7	1	TNFRSF11A	1
MAML3	2	LATS2	2					AHRR	1	PLCB1	1
NGEF	2	MMP19	2					TRIM39	1	CALML4	1
CREM	2	ABCA1	2					UCA1	1	TTLL12	1
IMPAD1	2	AP3S2	2					RGAG4	1	RAB44	1
SERTAD2	2	CEP170	2					CCDC147	1	RASGEF1C	1
CTSH	2	AZI2	2					ZNF521	1	NT5DC2	1
PID1	2	OCRL	2					KIAA1919	1	SDC4	1
LMAN2L	2	SNX27	2					AICDA	1	SLC13A2	1
PDIA3	2	FBLN1	2					CALML4	1	PLOD1	1
CBX5	2	ADAMDEC1	1					SIPA1L2	1	C16orf48	1
SHKBP1	2	SH3RF1	1					MGAM	1	WDFY3	1
NRG1	2	SYT2	1					STXBP1	1	GATA4	1
POLR2J4	2	SPINT1	1					SDC4	1	ABHD11	1
RAB3D	2	PCOLCE2	1					ATP8B3	1	LENG1	1
MEF2A	2	PDE6H	1					NRP1	1	NR6A1	1
MET	2	CHRNA7	1					PATE1	1	ZC3H10	1
ETV3	2	IL1A	1					MS4A14	1	APH1B	1
ACAD10	2	RNASE4	1					PLOD1	1	MPZL1	1
KMO	2	WDR66	1					DRAM1	1	LPO	1
PCGF3	2	CLEC12B	1					TNFRSF8	1	SESN2	1
ALDOC	2	S100Z	1					ZBTB47	1	ADAP2	1
IGF2BP2	2	ARSD	1					FAM161B	1	CDKN1A	1
CAMSAP1L1	2	CHRFAM7A	1					CREG1	1	SEMA6B	1
FGD4	2	EEPD1	1					AGRN	1	TMEM106A	1
SLC43A3	2	FAM114A1	1					TBC1D12	1	MAGEA6	1
MTF1	2	FLG	1					KALRN	1	TTN	1
RFC2	2	MYO5C	1					PAPLN	1	KLF10	1
ABCA1	2	SIGLEC12	1					HNMT	1	DNASE1L1	1
AP3S2	2	LHFP	1					APH1B	1	DNAL1	1
STX6	2	ATP2C2	1					IFI30	1	PHC2	1
MDM2	2	NMNAT1	1					MPZL1	1	LILRB4	1
IRAK1	2	ZNF577	1					CTNND1	1	ENG	1
ERO1L	2	ZDHHC22	1					C22orf41	1	ASAP3	1
ANKRD36B	2	SYT14	1					F3	1	ZNF697	1
SH3BP2	2	STBD1	1					GALNS	1	PHLDA3	1
HEXA	2	SLC25A27	1					LRRC27	1	CNNM4	1
PRKRIP1	2	IQSEC2	1					FES	1	NRG2	1
FBLN1	2	ANG	1					RENBP	1	AP1S1	1
CXCL13	1	TRIM31	1					ADAP2	1	ALOX15B	1
EPHB3	1	DAG1	1					PDK4	1	LIN7A	1
MESP1	1	LEPR	1					NFASC	1	RIN1	1
MS4A4A	1	NPPC	1					HBEGF	1	CCDC159	1
IWS1	1	KCNA7	1					P4HA2	1	OSCAR	1
IFT81	1	CDC42EP4	1					LILRB3	1	BSCL2	1
ASF1B	1	STK3	1					TMEM106A	1	BSG	1
LOXL3	1	ZNF521	1					KCNE1L	1	GTDC1	1
PAQR5	1	KHSRP	1					KLB	1	DYNC1LI2	1
ARSD	1	CLEC4D	1					PKD2	1	SLC15A3	1
EEPD1	1	MYBPC3	1					PLXNB2	1	GLTP	1
TCF23	1	OLIG1	1					DNASE1L1	1	SPNS1	1
FAM114A1	1	PLCB1	1					DNAL1	1	UQCRC1	1
RAB39	1	CANT1	1					ACSS2	1	AGPAT2	1
FGD6	1	TTLL12	1					PHC2	1	RGS12	1
KIAA1598	1	GRIK2	1					LILRB4	1	MPO	1
LTBR	1	STXBP1	1					FCHO2	1	IL18BP	1
SYT17	1	SDC4	1					ZNF697	1	MGAT1	1
SYT14	1	IFNAR1	1					CNNM4	1	NCRNA00085	1
KIAA0087	1	SERPINE1	1					CRAT	1	SIRPA	1
RNF217	1	TNFRSF8	1					FADS1	1	TMEM170B	1
CDR2L	1	CYP7B1	1					HSDL2	1	AKT1S1	1
DUSP18	1	TMBIM6	1					CCDC159	1	LRFN4	1
DAG1	1	ZBTB47	1					PLEKHO2	1	ASPHD1	1
LEPR	1	WDFY3	1					FAM174A	1	FSTL3	1
CETN1	1	MARCKSL1	1					HAL	1	RER1	1
ARHGAP22	1	RGL1	1					ABCD1	1	GNS	1
KCNA7	1	PAPOLA	1					PAK1	1	EGFL7	1
AHRR	1	PAPLN	1					RSPH9	1	IL1RAP	1
RGAG4	1	HNMT	1					TYROBP	1	MYO5A	1
HTRA1	1	KCTD11	1					LRRC55	1	ZBTB7B	1
CYFIP1	1	LETM2	1					PINK1	1	SIRT7	1
PELI3	1	BCAS1	1					HIST1H2BK	1	ACTG2	1
CDC42EP4	1	CTNND1	1					MED20	1	PPP1R13L	1
CLEC4D	1	TRIM62	1					NRBF2	1	TNS4	1
PLCB1	1	F3	1					DOCK4	1	PLXNA3	1
CALML4	1	LRRC27	1					RAP1GAP2	1	HIPK2	1
SCAMP4	1	APLP2	1					FSCN1	1	CCDC64B	1
GPNMB	1	SEMA6B	1					PIWIL4	1	NACC1	1
LRRC6	1	HBEGF	1					PEX11A	1	LYPD1	1
PCK2	1	ASGR1	1					SLC31A1	1	RNF121	1
RASGEF1C	1	P4HA2	1					SPIRE1	1	TANC2	1
MGAM	1	MYO15A	1					BEST3	1	PNPLA2	1
SDC4	1	KCNE1L	1					UBE2CBP	1	OS9	1
PGF	1	FGFR1	1					FSTL3	1	FZD3	1
PATE1	1	RXRA	1					MOBKL2B	1	ARL6IP1	1
TIMP1	1	TMEM180	1					RER1	1	BCORL1	1
MS4A14	1	HLX	1					EFNA4	1	RFX2	1
ABCC3	1	DNASE1L1	1					SIRT7	1	ACADVL	1
PLOD1	1	GPR124	1					TRIP10	1	SLC44A1	1
PHLDA1	1	SEMA4A	1					TCFL5	1	GALE	1
C16orf48	1	CALCRL	1					PPM1F	1	PNKD	1
CYP7B1	1	PPP1R3G	1					HIPK2	1	MYO1E	1
TMBIM6	1	FCHO2	1					PAM	1	PDLIM7	1
CTSK	1	TMEM179B	1					SH3BGRL3	1	DISC1	1
PVRL2	1	SIX3	1					CIDEC	1	IL10RB	1
WDFY3	1	FOXA3	1					NACC1	1	THAP8	1
DGAT2	1	TMEM79	1					ST8SIA4	1	FRMD3	1
MARCKSL1	1	CHRNA4	1					RNF121	1	GPR143	1
MMP14	1	HSDL2	1					ARL6IP1	1	GSTM3	1
GATA4	1	PLEKHO2	1					DOCK5	1	KLRG2	1
RGL1	1	FAM174A	1					NCF2	1	SIRT6	1
ABHD11	1	SNX21	1					ADRB1	1	RAB17	1
ABCC6	1	PLIN3	1					SLC44A1	1	GLIPR2	1
TFPT	1	BSG	1					CYB5R3	1	GABBR1	1
DUSP13	1	PPFIBP1	1					MYO1E	1	RPTOR	1
MAP3K11	1	PAK1	1					ATG7	1	CKM	1
SCN5A	1	CLDN14	1					METTL6	1	EFNB1	1
HNMT	1	FCER1G	1					CTNNA1	1	BCL7C	1
KCTD11	1	MED20	1					C3orf18	1	SLC39A7	1
SLC29A1	1	PLSCR1	1					SIRT6	1	CYBRD1	1
CARD6	1	EMP2	1					GRB2	1	ANKRD11	1
DMRT1	1	RDH5	1					NEU1	1	PAX6	1
ZNF768	1	NRBF2	1					SLC39A7	1	RHBDD3	1
SESN2	1	SDCCAG8	1					CYBRD1	1	ODF2	1
DSE	1	HSBP1	1					MCFD2	1	ATP6V1A	1
LY6K	1	RAP1GAP2	1					TTYH3	1	RNF40	1
SEMA6B	1	MPO	1					SRRM3	1	FAM109A	1
HBEGF	1	C15orf48	1					ATP6V1A	1	NCKIPSD	1
ASGR1	1	TBC1D10B	1					EYA3	1	RAB28	1
P4HA2	1	VRK2	1					PHTF1	1	PTOV1	1
KLF10	1	PEX11A	1					RAB28	1	SRGAP2	1
PHC2	1	NPC2	1					SRGAP2	1	SLC27A1	1
PHLDA3	1	OLR1	1					MITF	1	TET2	1
TMEM79	1	RER1	1					HSDL1	1	ZNF653	1
MAGIX	1	EHBP1	1					LYNX1	1	ARHGAP19	1
RIN1	1	GNS	1					KREMEN1	1	SERPINB6	1
HSDL2	1	ETFDH	1					CIRBP	1	ITGAV	1
CCDC159	1	MYO5A	1					KLHL2	1	STYXL1	1
OSCAR	1	PROC	1					SGK3	1	EXTL3	1
MYOM1	1	DOCK7	1					PIK3R2	1	CLN8	1
PLEKHO2	1	PPP1R13L	1					RPS6KA1	1	CLPTM1	1
ARAP3	1	ARHGAP18	1					LIF	1	UTRN	1
SNX21	1	BMF	1					TMCO3	1	ATP6V0B	1
FEZ2	1	PPM1F	1					PQLC3	1	KIAA1539	1
ABHD5	1	ZMAT5	1					SSX2	1	PLEKHJ1	1
BSG	1	ST8SIA4	1					NGEF	1	RPS6KA1	1
PLB1	1	EXOC4	1					ATRN	1	CD300A	1
C8orf83	1	PGBD2	1					NBR1	1	HM13	1
RSPH9	1	NEU4	1					COL9A1	1	PKD1	1
ANPEP	1	CSTF3	1					PCNXL2	1	PQLC3	1
SLC15A3	1	ARL6IP1	1					GNA12	1	COL9A1	1
GPRC5C	1	PNKD	1					LTA4H	1	MBOAT7	1
EMP2	1	ERI1	1					CEP72	1	PCNXL2	1
NRBF2	1	MYO1E	1					UHRF1BP1L	1	DTX2	1
UQCRC1	1	DISC1	1					NCF1	1	GPX1	1
DOCK4	1	TMEM167A	1					FLCN	1	GNA12	1
PC	1	GSTM3	1					RRM2B	1	GTPBP2	1
ELOVL1	1	GPR108	1					RTN4	1	ARPC4	1
GGCX	1	IFNGR2	1					LMAN2L	1	SERPINB1	1
PDGFB	1	PRSS37	1					FAM45A	1	UNC119B	1
DDB2	1	KLRG2	1					OPN3	1	PID1	1
TMEM53	1	DSN1	1					ZFPL1	1	TRIP6	1
VRK2	1	KCNG4	1					PPP4C	1	FAM149B1	1
SIRPA	1	ANXA5	1					TPTE	1	NCOR2	1
TMEM170B	1	TICAM1	1					CBX5	1	B3GNT8	1
SLC31A1	1	CYBRD1	1					SHKBP1	1	DAP	1
OLR1	1	CHD2	1					NFYA	1	CALM3	1
ERCC1	1	C10orf26	1					C11orf68	1	MCOLN1	1
OSBPL11	1	SYN1	1					RAB3D	1	ADM	1
BEST3	1	RHBDD3	1					LCORL	1	ATP6V0A1	1
UBE2CBP	1	TTYH3	1					TFE3	1	HSPG2	1
SLC26A6	1	TMEM45A	1					TMUB2	1	NFYA	1
LAIR1	1	PHTF1	1					OAZ2	1	MSRB2	1
SLC35A2	1	FAM109A	1					PPPDE2	1	C21orf70	1
CALR	1	RAB28	1					TMEM111	1	ATP6V1B2	1
HMGCL	1	DONSON	1					KMO	1	LCORL	1
IL1RAP	1	KREMEN1	1					PCGF3	1	TFE3	1
UBXN2B	1	MANBAL	1					MUSK	1	MEF2A	1
STX2	1	FAM166A	1					ANO7	1	TMUB2	1
ACTG2	1	STYXL1	1					CAMSAP1L1	1	PLD2	1
TNS4	1	CLPTM1	1					ZNF561	1	ETV3	1
PAM	1	PIK3R2	1					CHST15	1	ACAD10	1
NACC1	1	KIAA1539	1					MTF1	1	PCGF3	1
RNF121	1	RPS6KA1	1					TESK2	1	UBXN11	1
POLD3	1	TSPAN3	1					RFC2	1	TK1	1
DOCK5	1	BRP44	1					SAMD4B	1	SLC37A2	1
KCNN1	1	MAML3	1					MTMR4	1	ALDOC	1
ADRB1	1	NRM	1					AP3S2	1	RNASET2	1
PNKD	1	CREM	1					CPSF3L	1	FUT7	1
ERI1	1	AP2A1	1					CEP170	1	SLC43A3	1
PDLIM7	1	MAFG	1					WIPF2	1	MTF1	1
IL10RB	1	C19orf39	1					LASP1	1	CD151	1
IGLON5	1	CLIC4	1					TMEM107	1	CYB5R1	1
FCGR2A	1	CTSH	1					TTPAL	1	WIPF2	1
CTBP2	1	SERPINB1	1					ERO1L	1	MAPK3	1
METTL6	1	UNC119B	1					CD9	1	IRAK1	1
POLD4	1	FLCN	1					IGSF3	1	TPD52L2	1
MAGT1	1	EIF4G3	1					CCDC77	1	TMEM107	1
IFNGR2	1	RTN4	1					HEXA	1	ZNF785	1
ATP6V1D	1	ATP6V0C	1							TTPAL	1
RAB17	1	FAM149B1	1							SLC4A1	1
ANXA5	1	CDK2	1							SLC16A3	1
BCL7C	1	FANCL	1							SNX27	1
PRKACA	1	NCOR2	1							METRNL	1
TTYH3	1	CD109	1							SLC38A10	1
SHB	1	NUSAP1	1							FTL	1
ODF2	1	PTPRJ	1							IFNAR2	1
TSC2	1	ST6GALNAC2	1							FBLN1	1
ESRRA	1	DAP	1							RYBP	1
FAM109A	1	HADHB	1
GORASP1	1	ANO6	1
SRGAP2	1	TFE3	1
TET2	1	MEF2A	1
ATP6AP1	1	PPPDE2	1
SLC25A19	1	BACH1	1
MANBAL	1	IGF2BP2	1
FAM166A	1	RNASET2	1
P2RX4	1	C14orf135	1
LILRA1	1	ADAM8	1
STYXL1	1	CHST15	1
SGK3	1	SAMD4B	1
PRG2	1	FAM156A	1
PIK3R2	1	HEATR5A	1
NF1	1	WIPF2	1
RUSC2	1	CANX	1
SULF2	1	TMEM189	1
FAM96A	1	FAM189B	1
NBR1	1	C20orf43	1
AVL9	1	TTPAL	1
COL9A1	1	ERO1L	1
MBOAT7	1	ANKRD36B	1
AP2A1	1	BTNL2	1
MNT	1	SH3BP2	1
CEP72	1	SLC38A10	1
ZDHHC21	1	IFNAR2	1
PGPEP1	1	HTATIP2	1
ARPC4	1
FAM149B1	1
DDX4	1
CD109	1
POLI	1
B3GNT8	1
UCK1	1
DAP	1
TPTE	1
STARD4	1
ADM	1
NFYA	1
HADHB	1
ANO6	1
P2RY12	1
MSRB2	1
EMX1	1
GSN	1
ATP6V1B2	1
ZGLP1	1
TPP1	1
KIF1B	1
PPPDE2	1
TMEM111	1
BACH1	1
MTHFR	1
ANO7	1
SLC37A2	1
UBE2Z	1
C14orf118	1
KIF13B	1
ZNF223	1
ZNF561	1
CHST15	1
RNFT1	1
SP100	1
MMP19	1
MTMR4	1
USE1	1
MAPK3	1
DEPDC5	1
TMEM189	1
LASP1	1
GRB14	1
KIF13A	1
PHKG2	1
AZI2	1
H3F3A	1
C20orf43	1
TPD52L2	1
TTPAL	1
OCRL	1
SLC4A1	1
BTNL2	1
SLC16A3	1
DOT1L	1
IGSF3	1
CCDC77	1
RYBP	1
