# Supplementary material for: High dose ionizing radiation regulates micro RNA and gene expression changes in human peripheral blood mononuclear cells
Source: BMC Genomics. 2014 Sep 25;15(1):814. doi: 10.1186/1471-2164-15-814 (PMC4182888; doi:10.1186/1471-2164-15-814)
Supplement: Supplementary file 17 — Additional file 17: KEGG pathways and GO analysis of up-regulated mRNAs controlled by miRNAs 20 hours after irradiation. 140 annotated genes up-regulated 20 hours after irradiation were classified into different canonical pathways according to KEGG pathway analysis (Datasheet A) or GO analysis (Datasheet B). (XLSX 15 KB) [file 12864_2014_6490_MOESM17_ESM.xlsx]

## Sheet: miRNA-mRNA KEGG
Additional file 17. Table, KEGG Pathways of up regulated mRNAs controlled by miRNAs 20h after irradiation
Pathway	p = value	Enrichment Score	Number of Genes
Notch signalling pathway	0.0002	26.22	4
Renal cell carcinoma	8.92e-05	22	5
Aldosterone-regulated sodium reabsorption	0.0201	14.67	2
Endocytosis	1.16e-06	13.79	9
Bacterial invasion of epithelial cells	0.0072	13.2	3
Axon guidance	0.0007	11.94	5
T cell receptor signalling pathway	0.0026	11.41	4
ErbB signalling pathway	0.0101	10.62	3
Wnt signalling pathway	0.0009	10.27	5
Ubiquitin mediated proteolysis	0.0058	9.13	4
AK-STAT signalling pathway	0.0072	7.95	4
Pathways in cancer	0.0002	7.56	8
TGF-beta signalling pathway	0.0397	7.33	2
MAPK signalling pathway	0.0022	6.9	6
Natural killer cell mediated cytotoxicity	0.0217	6.8	3
Focal adhesion	0.0188	6.16	4
Cytokine-cytokine receptor interaction	0.0072	5.81	5
Regulation of actin cytoskeleton	0.0402	4.34	3
Metabolic pathways	0.024	2.45	9
Distribution of 204 up regulated mRNAs into canonical pathways. The 140 genes were classified into different canonical pathways according to KEGG pathway analysis.

## Sheet: miRNA-mRNA GO
Additional file 17. Table, enrichment of Annotation Terms in irradiated PBMCs of up regulated mRNAs controlled by miRNAs 20h after irradiation
GO-Term	Enriched terms	p-value	Enrichment Score	Number of Genes
GO:0048008	platelet-derived growth factor receptor signalling pathway	0.0003	21.51	6
GO:0010640	regulation of platelet-derived growth factor receptor signalling pathway	0.0005	48.77	4
GO:0051056	regulation of small ATPase mediated signal transduction	0.0006	4.72	14
GO:0009966	regulation of signal transduction	0.0011	2.26	33
GO:0007165	signal transduction	0.0013	1.68	57
GO:0007167	enzyme linked receptor protein signalling pathway	0.0015	2.92	21
GO:0046578	regulation of Ras protein signal transduction	0.002	5	11
GO:0044700	single organism signalling	0.0024	1.57	60
GO:0007154	cell communication	0.0024	1.56	61
GO:0010646	regulation of cell communication	0.0024	2.04	34
GO:0023051	regulation of signalling	0.0024	2.04	34
GO:0023052	signalling	0.0024	1.57	60
GO:0010642	negative regulation of platelet-derived growth factor receptor signalling pathway	0.0025	45.72	3
GO:0007265	Ras protein signal transduction	0.0039	3.96	12
GO:0072364	regulation of cellular ketone metabolic process by regulation of transcription from RNA polymerase II promoter	0.0049	121.92	2
GO:0007166	cell surface receptor signalling pathway	0.005	1.89	35
GO:0048583	regulation of response to stimulus	0.0052	1.88	36
GO:0051716	cellular response to stimulus	0.0058	1.48	61
GO:0007264	small GTPase mediated signal transduction	0.0058	3.01	15
GO:0007169	transmembrane receptor protein tyrosine kinase signalling pathway	0.0104	2.94	15
GO:0014812	muscle cell migration	0.0104	13.93	4
GO:0035556	intracellular signal transduction	0.0143	1.92	29
GO:0012501	programmed cell death	0.0143	2.05	26
GO:0010891	negative regulation of sequestering of triglyceride	0.0175	60.96	2
GO:0060411	cardiac septum morphogenesis	0.0175	11.34	4
GO:0065009	regulation of molecular function	0.0203	1.9	28
GO:0043067	regulation of programmed cell death	0.0203	2.19	21
GO:0006915	apoptotic process	0.0235	1.99	25
GO:0010941	regulation of cell death	0.024	2.14	21
GO:0034405	response to fluid shear stress	0.024	16.62	3
GO:0048488	synaptic vesicle endocytosis	0.024	16.62	3
GO:0035791	platelet-derived growth factor receptor-beta signalling pathway	0.024	48.77	2
GO:0007507	heart development	0.0322	3.25	10
GO:0060242	contact inhibition	0.0328	40.64	2
GO:0003279	cardiac septum development	0.0328	8.56	4
GO:0008219	cell death	0.0328	1.86	26
GO:0033135	regulation of peptidyl-serine phosphorylation	0.0328	8.87	4
GO:0016197	endosomal transport	0.0328	5.04	6
GO:0014910	regulation of smooth muscle cell migration	0.0328	14.07	3
GO:0016265	death	0.0328	1.86	26
Functional enrichment analysis was performed using WEBGESTALT as detailed in the methods. Enriched terms were grouped according to their effects in the tissue.
