# Supplementary material for: High dose ionizing radiation regulates micro RNA and gene expression changes in human peripheral blood mononuclear cells
Source: BMC Genomics. 2014 Sep 25;15(1):814. doi: 10.1186/1471-2164-15-814 (PMC4182888; doi:10.1186/1471-2164-15-814)
Supplement: Supplementary file 18 — Additional file 18: Up-regulated genes targeted by down-regulated miRNAs involved in apoptosis. The given mRNAs were up-regulated 20 hours after irradiation but their targeting miRNAs were down-regulated. The genes were clustered according to their biological function: apoptosis. The statistic column lists the number of reference genes in the category (C), number of genes in the gene set and the category (O), expected number in the category (E), ratio of enrichment (R), p-value from the hypergeometric test (rawP), and the p-value adjusted by the multiple test adjustment (adjP). For mRNA, the gene symbol, Entrez gene ID, and value expressed as log2 (sample/control) are given. The corresponding miRNA, intensity value expressed as log2 (sample/control), and correlation coefficient are stated. (XLSX 11 KB) [file 12864_2014_6490_MOESM18_ESM.xlsx]

## Sheet: Apoptosis
Additional file 18 up-regulated mRNAs associated with the biological process: "Apoptosis" GO:0006915
C=1528;O=25;E=12.53;R=1.99;rawP=0.0006;adjP=0.0235
Log2 (sample/control)	Gene Symbol	Entrez GeneID	miRNA	Log2 (sample/control)	Correlation Coefficient
1.77	PAK1	5058	hsa-let-7a	1.14	-0.95
2.31	P2RX4	5025	hsa-miR-93	-1.23	-1
2.6	PIAS4	51588	hsa-miR-29b	-1.32	-0.74
3.56	ARHGEF3	389337	hsa-miR-30a	-2.76	-0.8
			hsa-miR-93	-1.23	-0.8
5.09	ARHGEF11	9826	hsa-miR-93	-1.23	-0.8
2.74	PPM1F	9647	hsa-miR-200c	-18.05	-0.8
1.41	RHOC	389	hsa-miR-93	-1.23	-0.8
3.56	KALRN	8997	hsa-miR-32	-10.77	-0.8
			hsa-miR-30a	-27.64	-0.63
1.24	NOTCH2NL	388677	hsa-miR-29b	-1.32	-0.95
1.69	CBL	867	hsa-miR-200c	-18.05	-0.8
1.63	FOXO3	2309	hsa-miR-29b	-1.32	-0.74
1.47	RASA1	5921	hsa-miR-30a	-27.64	-0.8
3.34	F3	2152	hsa-miR-93	-1.23	-1
1.96	SNCA	6622	hsa-let-7a	1.14	-0.8
5.39	LTBR	4055	hsa-miR-29b	-1.32	-0.95
1.66	SQSTM1	8878	hsa-miR-93	-1.23	-0.8
11.41	SH3RF1	57630	hsa-miR-30a	-27.64	-0.8
1.9	TXNIP	10628	hsa-miR-93	-1.23	-1
3.53	MAP3K11	4296	hsa-miR-93	-1.23	-0.8
2.47	ATG7	10533	hsa-miR-93	-1.23	-1
6.5	KANK2	25959	hsa-miR-200c	-18.05
11.94	SMAD6	4091	hsa-miR-93	-1.23	-0.8
			hsa-miR-32	-10.77	-0.8
			hsa-mir-92a	-1,58	-0.63
3.9	ZAK	51776	hsa-miR-92a	-1,58	-0.95
			hsa-miR-301a	-1,66	-1
			hsa-miR-32	-10,77	-1
3.86	ITSN1	6453	hsa-miR-30a	-27,64	-0.8
This table lists the miRNA - mRNA negative-correlation in the enriched Biological Process "Apoptosis" The statistic column lists the number of reference genes in the category (C), number of genes in the gene set and also in the category (O), expected number in the category (E), Ratio of enrichment (R), p value from hypergeometric test (rawP), and p value adjusted by the multiple test adjustment (…
