# Supplementary material for: High dose ionizing radiation regulates micro RNA and gene expression changes in human peripheral blood mononuclear cells
Source: BMC Genomics. 2014 Sep 25;15(1):814. doi: 10.1186/1471-2164-15-814 (PMC4182888; doi:10.1186/1471-2164-15-814)
Supplement: Supplementary file 19 — Additional file 19: Up-regulated genes targeted by down-regulated miRNAs involved in endocytosis. The given mRNAs were up-regulated 20 hours after irradiation but their targeting miRNAs were down-regulated. The genes were clustered according to their biological function: endocytosis. The statistic column lists the number of reference genes in the category (C), number of genes in the gene set and the category (O), expected number in the category (E), ratio of enrichment (R), p-value from the hypergeometric test (rawP), and the p-value adjusted by the multiple test adjustment (adjP). For mRNA, the gene symbol, Entrez gene ID, and the value expressed as log2 (sample/control) are given. The corresponding miRNA, intensity value expressed as log2 (sample/control), and correlation coefficient are stated. (XLSX 11 KB) [file 12864_2014_6490_MOESM19_ESM.xlsx]

## Sheet: Endocytosis
Additional file 19: up-regulate mRNAs associated with the biological process: "Endocytosis" GO:0006897
C=360;O=9;E=1.99;R=5.02;rawP=2.86e-05;adjP=0.0066
Log2 (sample/control)	Gene Symbol	Entrez GeneID	miRNA	Log2 (sample/control)	Correlation Coefficient
0.916575	GATA2	2624	hsa-mir-200c	-4.1743	-0.8
			hsa-mir-32	-3.42876	-0.8
1.37692	TRIP10	9322	hsa-mir-93	-0.3015	-0.8
1.15437	AP2A1	160	hsa-mir-30a	-4.78873	-0.8
0.912957	CORO1C	23603	hsa-mir-200c	-4.1743	-0.8
1.90578	SERPINE1	5054	hsa-mir-30a	-4.78873	-0.8
-0.637596	USP33	23032	hsa-mir-301b	-1.57148	-0.8
0.825552	VEGFA	7422	hsa-mir-93	-0.3015	-0.8
			hsa-mir-200c	-4.1743	-0.8
0.718686	SCARA5	286133	hsa-mir-30a	-4.78873	-0.8
1.25818	CLCN5	1184	hsa-mir-29b	-0.40023	-0.95
This table lists the miRNA - mRNA negative-correlation in the enriched Biological Process "Endocytosis". The statistic column lists the number of reference genes in the category (C), number of genes in the gene set and also in the category (O), expected number in the category (E), Ratio of enrichment (R), p value from hypergeometric test (rawP), and p value adjusted by the multiple test adjustmen…
