# Supplementary material for: High dose ionizing radiation regulates micro RNA and gene expression changes in human peripheral blood mononuclear cells
Source: BMC Genomics. 2014 Sep 25;15(1):814. doi: 10.1186/1471-2164-15-814 (PMC4182888; doi:10.1186/1471-2164-15-814)
Supplement: Supplementary file 20 — Additional file 20: KEGG pathways and GO analysis of down-regulated mRNAs controlled by miRNAs 20 hours after irradiation. 208 annotated genes down-regulated 20 hours after irradiation were classified into different canonical pathways according to KEGG pathway analysis (Datasheet A) or GO analysis (Datasheet B). (XLSX 13 KB) [file 12864_2014_6490_MOESM20_ESM.xlsx]

## Sheet: miRNA-mRNA KEGG
Additional file 20: Table, KEGG Pathways of down regulated mRNAs controlled by miRNAs 20h after irradiation
Pathway	p = value	Enrichment Score	Number of Genes
Hematopoietic cell lineage	0.0023	11.84	5
Cell cycle	0.005	8.4	5
Primary immunodeficiency	0.0058	17.86	3
mRNA surveillance pathway	0.0058	10.04	4
T cell receptor signalling pathway	0.0125	7.72	4
Wnt signalling pathway	0.0336	5.56	4
Distribution of 335 down regulated mRNAs into canonical pathways. The 208 genes were classified into different canonical pathways according to KEGG pathway analysis.

## Sheet: miRNA-mRNA GO
Additional file 20: Table, enrichment of Annotation Terms in irradiated PBMCs of down regulated mRNAs controlled by miRNAs 20h after irradiation
GO-Term	Enriched terms	p-value	Enrichment Score	Number of Genes
GO:0042100	B cell proliferation	0.023	7.21	5
GO:0048302	regulation of isotype switching to IgG isotypes	0.0148	25.52	3
GO:0070661	leukocyte proliferation	0.0431	3.44	8
GO:0060255	regulation of macromolecule metabolic process	0.0115	1.33	70
GO:0030183	B cell differentiation	0.0389	5.67	5
GO:0050794	regulation of cellular process	0.0296	1,23	111
GO:0010467	gene expression	0.0395	1,33	74
GO:0031323	regulation of cellular metabolic process	0.0338	1,36	70
GO:0002822	regulation of adaptive immune response based on somatic recombination of immune receptors built from immunoglobulin superfamily domains	0.019	6.22	6
GO:0019222	regulation of metabolic process	0.0252	1.36	77
GO:0042113	B cell activation	0.0003	5.29	12
GO:0016444	somatic cell DNA recombination	0.0155	8.51	5
GO:0031060	regulation of histone methylation	0.0395	11.6	3
GO:0048304	positive regulation of isotype switching to IgG isotypes	0.0481	24.3	2
GO:0048291	isotype switching to IgG isotypes	0.0148	23.2	3
GO:0002703	regulation of leukocyte mediated immunity	0.0296	5.37	6
Functional enrichment analysis was performed using WEBGESTALT as detailed in the methods. Enriched terms were grouped according to their effects in the tissue.
