# Supplementary material for: High dose ionizing radiation regulates micro RNA and gene expression changes in human peripheral blood mononuclear cells
Source: BMC Genomics. 2014 Sep 25;15(1):814. doi: 10.1186/1471-2164-15-814 (PMC4182888; doi:10.1186/1471-2164-15-814)
Supplement: Supplementary file 21 — Additional file 21: Down-regulated genes targeted by up-regulated miRNAs involved in the cell cycle. The given mRNAs were down-regulated 20 hours after irradiation but their targeting miRNAs up-regulated. The genes were clustered according to their biological function: cell cycle. The statistic column lists the number of reference genes in the category (C), number of genes in the gene set and the category (O), expected number in the category (E), ratio of enrichment (R), p-value from the hypergeometric test (rawP), and the p-value adjusted by the multiple test adjustment (adjP). For mRNA, the gene symbol, Entrez gene ID, and value expressed as log2 (sample/control) are given. The corresponding miRNA, intensity value expressed as log2 (sample/control), and correlation coefficient are stated. (XLSX 11 KB) [file 12864_2014_6490_MOESM21_ESM.xlsx]

## Sheet: KEGG Cell Cycle
Additional file 21: Down-regulate mRNAs associated with the KEGG pathway: "Cell Cycle" ID: 04110
C=124; O=5; E=0.60; R=8.40; rawP=0.0003; adjP=0.0050
Log2 (sample/control)	Gene Symbol	Entrez GeneID	miRNA	Log2 (sample/control)	Correlation Coefficient
-2.07054	ATM	472	hsa-mir-1224-5p	1.51553	-1
			hsa-mir-574-5p	1.60351	-1
			hsa-mir-636	1.31747	-1
			hsa-mir-765	5.41571	-1
			hsa-mir-623	3.98728	-1
			hsa-mir-188-5p	0.689031	-0.8
			hsa-mir-1246	2.32525	-0.8
			hsa-mir-630	1.366	-0.8
-0.90876	ORC2	4999	hsa-mir-1183	4.31327	-1
			hsa-mir-483-5p	2.23676	-1
			hsa-mir-765	5.41571	-0.8
			hsa-mir-574-5p	1.60351	-0.8
			hsa-mir-623	3.98728	-0.8
			hsa-mir-1224-5p	1.51553	-0.8
-2.31702	MCM6	4175	hsa-mir-574-5p	1.60351	-1
			hsa-mir-1246	2.32525	-0.8
			hsa-mir-1225-5p	2.16927	-0.8
-0.844659	BUB3	9184	hsa-mir-623	3.98728	-1
			hsa-mir-1183	4.31327	-0.8
			hsa-mir-188-5p	0.689031	-0.8
			hsa-mir-1290	3.45063	-0.8
-2.25518	CDC14A	8556	hsa-mir-483-5p	2.23676	-1
			hsa-mir-188-5p	0.689031	-1
			hsa-mir-574-5p	1.60351	-0.8
			hsa-mir-423-5p	1.08889	-0.8
			hsa-mir-617	5.45433	-0.8
			hsa-mir-765	5.41571	-0.8
			hsa-mir-623	3.98728	-0.8
This table lists the miRNA - mRNA negative-correlation in the enriched KEGG Pathway "Cell Cycle". The statistic column lists the number of reference genes in the category (C), number of genes in the gene set and also in the category (O), expected number in the category (E), Ratio of enrichment (R), p value from hypergeometric test (rawP), and p value adjusted by the multiple test adjustment (adjP…
