# Supplementary material for: High dose ionizing radiation regulates micro RNA and gene expression changes in human peripheral blood mononuclear cells
Source: BMC Genomics. 2014 Sep 25;15(1):814. doi: 10.1186/1471-2164-15-814 (PMC4182888; doi:10.1186/1471-2164-15-814)
Supplement: Supplementary file 22 — Additional file 22: Bioinformatics analysis of putative transcription factor binding sites (oPOSSUM3 single site binding analysis method) in up-regulated genes 2, 4, and 20 hours after radiation. Significant results are shaded in red. (XLSX 30 KB) [file 12864_2014_6490_MOESM22_ESM.xlsx]

## Sheet: TF_2h
Additional file 22: Table, bioinformatics analysis of putative transcription factor binding sites (oPOSSUM3 single site binding analysis method) in up regulated genes in response to radiation.
Significant results are shaded in red.
Up regulated genes 2 h after irradiation
Transcription Factor	Family	Gene hits	TFBS hits	Z-score	Fisher score
TP53	Loop-Sheet-Helix	1	1	27624	3754
PPARG	Hormone-nuclear Receptor	1	1	10335	2256
ESR1	Hormone-nuclear Receptor	3	3	10216	3340
RXRA::VDR	Hormone-nuclear Receptor	3	4	10114	2657
znf143	BetaBetaAlpha-zinc finger	9	9	9124	4665
TBP	TATA-binding	43	97	7897	7356
ELK1	Ets	51	177	6368	3067
Zfp423	BetaBetaAlpha-zinc finger	24	36	6343	4052
NFYA	NFY CCAAT-binding	26	39	6178	4194
GABPA	Ets	37	77	6086	3212
PPARG::RXRA	Hormone-nuclear Receptor	20	36	5580	1857
MYC::MAX	Helix-Loop-Helix	13	18	5496	2504
MZF1_1-4	BetaBetaAlpha-zinc finger	67	603	5454	4714
E2F1	E2F	33	66	5245	3759
Klf4	BetaBetaAlpha-zinc finger	62	300	5057	7202
Mycn	Helix-Loop-Helix	32	68	4977	2620
SP1	BetaBetaAlpha-zinc finger	51	276	4512	3144
Evi1	BetaBetaAlpha-zinc finger	7	8	4471	2476
Myc	Helix-Loop-Helix	33	63	4440	3531
INSM1	BetaBetaAlpha-zinc finger	34	58	4106	5422
HIF1A::ARNT	Helix-Loop-Helix	44	128	3456	3525
CREB1	Leucine Zipper	33	60	3392	2995
USF1	Helix-Loop-Helix	36	69	3354	3875
MEF2A	MADS	24	42	3236	3208
EBF1	Helix-Loop-Helix	48	112	3216	6584
Arnt	Helix-Loop-Helix	28	52	3178	2751
FOXF2	Forkhead	17	19	3105	4263
HNF1A	Homeo	12	13	3105	3275
Nr2e3	Hormone-nuclear Receptor	20	35	2853	2106
NR3C1	Hormone-nuclear Receptor	9	9	2719	2565
Sox17	High Mobility Group	55	166	2658	6757
MAX	Helix-Loop-Helix	28	47	2604	2514
ESR2	Hormone-nuclear Receptor	8	8	2489	2202
MZF1_5-13	BetaBetaAlpha-zinc finger	45	228	2381	1219
STAT1	Stat	24	30	2366	4055
Egr1	BetaBetaAlpha-zinc finger	28	46	2286	3248
RELA	Rel	25	40	2008	2498
NFE2L2	Leucine Zipper	18	24	1933	2378
EWSR1-FLI1	Ets	1	1	1856	0,898
Tcfcp2l1	CP2	39	90	1842	2829
SPIB	Ets	63	446	1830	2583
Nkx3-2	Homeo	57	231	1771	3982
CTCF	BetaBetaAlpha-zinc finger	12	12	1737	2407
T	T	6	6	1707	1856
Pax6	Homeo	4	4	1673	1478
Arnt::Ahr	Helix-Loop-Helix	55	188	1579	5342
Pou5f1	Homeo	11	13	1393	2140
NHLH1	Helix-Loop-Helix	19	29	1377	1667
ZEB1	BetaBetaAlpha-zinc finger	69	452	1289	4855
HNF1B	Homeo	15	17	1278	3375
NF-kappaB	Rel	31	54	1261	2980
NFKB1	Rel	15	20	1184	2140
PBX1	Homeo	12	16	1160	1773
PLAG1	BetaBetaAlpha-zinc finger	7	8	1065	1292
NR4A2	Hormone-nuclear Receptor	54	148	0,974	5522
MIZF	BetaBetaAlpha-zinc finger	9	9	0,854	1941
RUNX1	Runt	48	143	0,743	3203
FEV	Ets	54	203	0,722	2579
RXR::RAR_DR5	Hormone-nuclear Receptor	3	4	0,676	0,614
ELF5	Ets	52	290	0,668	0,776
NFATC2	Rel	49	233	0,502	1688
FOXA1	Forkhead	44	148	0,492	2682
Sox5	High Mobility Group	48	163	0,309	5128
TLX1::NFIC	Homeo::Nuclear Factor I-CCAAT-binding	3	3	0,284	0,939
REL	Rel	33	78	0,215	1236
HNF4A	Hormone-nuclear Receptor	19	28	0,106	1413
FOXD1	Forkhead	45	145	0,009	3393
Ddit3::Cebpa	Leucine Zipper	16	24	-0,011	1266
Zfx	BetaBetaAlpha-zinc finger	43	100	-0,058	4430
Myb	Myb	52	155	-0,165	4047
Prrx2	Homeo	49	276	-0,22	2051
Pax5	Homeo	4	4	-0,365	0,891
SRY	High Mobility Group	53	230	-0,369	4285
FOXI1	Forkhead	35	111	-0,467	1602
Gfi	BetaBetaAlpha-zinc finger	50	153	-0,648	4099
Spz1	Other	19	31	-0,699	1011
Foxa2	Forkhead	41	97	-1021	4231
SOX9	High Mobility Group	40	94	-1025	3438
SRF	MADS	2	2	-1187	0,54
Sox2	High Mobility Group	6	8	-1188	0,602
Pdx1	Homeo	50	309	-1191	1844
NKX3-1	Homeo	40	147	-1438	2071
NR2F1	Hormone-nuclear Receptor	9	11	-1455	0,729
HLF	Leucine Zipper	17	22	-1461	1779
Stat3	Stat	30	56	-1483	1370
Ar	Hormone-nuclear Receptor	1	1	-1658	0,387
SPI1	Ets	53	226	-1868	1644
TAL1::TCF3	Helix-Loop-Helix	18	30	-1869	0,724
Nobox	Homeo	42	167	-1883	1627
Lhx3	Homeo	13	25	-1894	0,579
CEBPA	Leucine Zipper	45	122	-1930	3622
HOXA5	Homeo	60	457	-2031	2098
ZNF354C	BetaBetaAlpha-zinc finger	73	508	-2061	7457
NR1H2::RXRA	Hormone-nuclear Receptor	0	0	-2292	0
RORA_1	Hormone-nuclear Receptor	27	38	-2403	2311
YY1	BetaBetaAlpha-zinc finger	59	362	-2702	1892
Nkx2-5	Homeo	57	423	-2719	2238
ELK4	Ets	18	23	-2849	0,856
AP1	Leucine Zipper	54	245	-3057	1785
Myf	Helix-Loop-Helix	31	62	-3104	1151
Pax4	Homeo	0	0	-3139	0
IRF1	IRF	18	22	-3917	1505
REST	BetaBetaAlpha-zinc finger	0	0	-4020	0
FOXO3	Forkhead	46	142	-4153	3019
Foxq1	Forkhead	21	40	-4253	1057
TEAD1	Homeo	11	15	-4472	0,308
Tal1::Gata1	Helix-Loop-Helix	13	20	-4583	0,376
RREB1	BetaBetaAlpha-zinc finger	3	3	-4787	0,266
ARID3A	Arid	49	329	-5179	1092
Foxd3	Forkhead	32	95	-5240	1152
NFIL3	Leucine Zipper	15	26	-5597	0,407
Gata1	GATA	43	150	-6014	1081
Esrrb	Hormone-nuclear Receptor	30	49	-6123	1201
Hand1::Tcfe2a	Helix-Loop-Helix	44	107	-6324	2257
IRF2	IRF	0	0	-6415	0
RORA_2	Hormone-nuclear Receptor	5	5	-7348	0,107
TFBS transcription factor binding site
Bioinformatics analysis of putative transcription factor binding sites (oPOSSUM3 single site analysis method) with up regulated genes 2h after irradiation.

## Sheet: TF_4h
Additional file 22: Table, bioinformatics analysis of putative transcription factor binding sites (oPOSSUM3 single site binding analysis method) in up regulated genes in response to radiation.
Significant results are shaded in red.
Up regulated genes 4 h after irradiation
TF	Family	Gene hits	TFBS hits	Z-score	Fisher score
Klf4	BetaBetaAlpha-zinc finger	368	1859	28720	29661
Zfx	BetaBetaAlpha-zinc finger	257	714	25917	17183
Tcfcp2l1	CP2	238	605	23154	10929
SP1	BetaBetaAlpha-zinc finger	326	1635	20220	19228
EBF1	Helix-Loop-Helix	259	696	18045	14322
NFYA	NFY CCAAT-binding	143	226	17889	10585
HIF1A::ARNT	Helix-Loop-Helix	274	762	14429	17185
INSM1	BetaBetaAlpha-zinc finger	182	342	14289	12184
Mycn	Helix-Loop-Helix	209	387	13845	15338
MZF1_1-4	BetaBetaAlpha-zinc finger	400	3326	12747	17678
ZNF354C	BetaBetaAlpha-zinc finger	426	3179	12567	25468
NFKB1	Rel	101	139	12276	11559
Zfp423	BetaBetaAlpha-zinc finger	133	186	10947	10730
ZEB1	BetaBetaAlpha-zinc finger	421	2646	10693	23089
Egr1	BetaBetaAlpha-zinc finger	175	277	10498	14935
TP53	Loop-Sheet-Helix	1	1	10434	2020
CTCF	BetaBetaAlpha-zinc finger	68	77	10276	6192
PPARG::RXRA	Hormone-nuclear Receptor	124	189	10150	6446
NF-kappaB	Rel	192	334	9803	12793
znf143	BetaBetaAlpha-zinc finger	32	36	9396	3936
Myf	Helix-Loop-Helix	209	434	9082	7258
RELA	Rel	153	238	8638	9215
SRF	MADS	22	23	8546	5247
Arnt::Ahr	Helix-Loop-Helix	313	1095	8243	14354
Myc	Helix-Loop-Helix	195	335	8115	11907
GABPA	Ets	216	386	7352	9292
RUNX1	Runt	279	834	7163	8258
USF1	Helix-Loop-Helix	217	371	6489	15319
NHLH1	Helix-Loop-Helix	126	170	6124	8298
Arnt	Helix-Loop-Helix	166	277	5943	8585
T	T	33	35	5357	4131
NR4A2	Hormone-nuclear Receptor	304	846	5272	13898
Hand1::Tcfe2a	Helix-Loop-Helix	274	759	5256	9745
MAX	Helix-Loop-Helix	172	255	5249	9566
Myb	Myb	295	907	4656	9131
RXR::RAR_DR5	Hormone-nuclear Receptor	24	25	4395	2678
CREB1	Leucine Zipper	184	309	4290	5902
Esrrb	Hormone-nuclear Receptor	201	370	4249	7106
MZF1_5-13	BetaBetaAlpha-zinc finger	315	1243	4200	14757
E2F1	E2F	180	314	4003	7460
Stat3	Stat	194	347	3199	6216
RORA_1	Hormone-nuclear Receptor	142	252	3113	2298
ELK1	Ets	292	867	2895	6288
REL	Rel	221	443	2469	7758
RXRA::VDR	Hormone-nuclear Receptor	8	8	2420	1507
NFE2L2	Leucine Zipper	96	125	2320	3731
REST	BetaBetaAlpha-zinc finger	5	5	2291	1224
NR1H2::RXRA	Hormone-nuclear Receptor	2	2	2153	1039
Pax5	Homeo	24	25	1985	1643
PLAG1	BetaBetaAlpha-zinc finger	40	43	1915	2412
Pax4	Homeo	2	2	1549	0.829
FEV	Ets	338	1116	1349	12918
PPARG	Hormone-nuclear Receptor	1	1	1264	0.723
TLX1::NFIC	Homeo::Nuclear Factor I-CCAAT-binding	15	17	1239	0.94
HNF4A	Hormone-nuclear Receptor	117	156	0.73	4006
ELK4	Ets	121	156	0.398	3572
STAT1	Stat	113	149	0.321	3836
HNF1A	Homeo	48	57	0.052	1904
MYC::MAX	Helix-Loop-Helix	60	67	-0.1	2069
HNF1B	Homeo	55	85	-0.232	0.704
TEAD1	Homeo	88	113	-0.67	2319
SPI1	Ets	337	1297	-0.685	8736
NR2F1	Hormone-nuclear Receptor	55	66	-0.942	1100
EWSR1-FLI1	Ets	3	3	-1103	0.493
Spz1	Other	119	172	-1362	2611
ESR1	Hormone-nuclear Receptor	4	4	-1568	0.471
AP1	Leucine Zipper	340	1419	-2464	8696
Nkx3-2	Homeo	336	1198	-2481	12636
FOXF2	Forkhead	63	80	-2651	1318
Evi1	BetaBetaAlpha-zinc finger	24	25	-2724	0.844
YY1	BetaBetaAlpha-zinc finger	368	2064	-2750	8715
IRF2	IRF	10	10	-2821	0.477
Pax6	Homeo	14	14	-3153	0.485
ELF5	Ets	361	1531	-3737	11185
HLF	Leucine Zipper	87	119	-4102	1460
ESR2	Hormone-nuclear Receptor	27	30	-4109	0.374
Nr2e3	Hormone-nuclear Receptor	91	141	-4129	0.535
MIZF	BetaBetaAlpha-zinc finger	34	36	-4324	0.403
Ar	Hormone-nuclear Receptor	5	5	-4598	0.208
TBP	TATA-binding	184	409	-5023	2644
RREB1	BetaBetaAlpha-zinc finger	23	24	-5096	0.468
RORA_2	Hormone-nuclear Receptor	41	52	-5793	0.165
Sox17	High Mobility Group	273	799	-5844	5692
SPIB	Ets	372	2272	-6138	6295
PBX1	Homeo	50	65	-6180	0.348
SOX9	High Mobility Group	214	487	-6509	4521
Sox2	High Mobility Group	31	37	-6666	0.196
TAL1::TCF3	Helix-Loop-Helix	108	156	-6802	0.853
IRF1	IRF	98	129	-7027	1641
Ddit3::Cebpa	Leucine Zipper	81	107	-7647	0.536
Foxq1	Forkhead	122	224	-9292	1326
NR3C1	Hormone-nuclear Receptor	24	26	-9418	0.071
Tal1::Gata1	Helix-Loop-Helix	85	114	-9420	0.525
NFATC2	Rel	296	1143	-9509	4549
MEF2A	MADS	89	154	-9877	0.079
NFIL3	Leucine Zipper	87	156	-10152	0.109
CEBPA	Leucine Zipper	232	623	-10196	2757
Lhx3	Homeo	73	118	-10233	0.223
Pou5f1	Homeo	36	43	-10502	0.08
FOXI1	Forkhead	197	538	-11531	1732
NKX3-1	Homeo	221	719	-11787	2140
Sox5	High Mobility Group	218	755	-12145	0.953
Foxa2	Forkhead	196	462	-13266	1908
Gfi	BetaBetaAlpha-zinc finger	264	730	-13962	4278
Nobox	Homeo	240	814	-14259	1953
Gata1	GATA	272	817	-15279	4114
Pdx1	Homeo	301	1491	-15462	5013
FOXD1	Forkhead	228	646	-15484	1765
FOXO3	Forkhead	252	723	-15543	3854
Prrx2	Homeo	286	1259	-15714	3944
FOXA1	Forkhead	232	663	-16953	1765
SRY	High Mobility Group	268	1062	-18457	2233
Foxd3	Forkhead	164	473	-19527	0.103
ARID3A	Arid	297	1663	-20545	2224
HOXA5	Homeo	363	2211	-22398	6590
Nkx2-5	Homeo	340	2033	-22788	5958
TFBS transcription factor binding site
Bioinformatics analysis of putative transcription factor binding sites (oPOSSUM3 single site analysis method) with up regulated genes 4h after irradiation.

## Sheet: TF_20h
Additional file 22: Table, bioinformatics analysis of putative transcription factor binding sites (oPOSSUM3 single site binding analysis method) in up regulated genes in response to radiation.
Significant results are shaded in red.
Up regulated genes 20 h after irradiation
TF	Family	Gene hits	TFBS hits	Z-score	Fisher score
Klf4	BetaBetaAlpha-zinc finger	548	3146	35561	63899
SP1	BetaBetaAlpha-zinc finger	517	2930	35331	64216
Zfx	BetaBetaAlpha-zinc finger	416	1200	31384	56606
MZF1_5-13	BetaBetaAlpha-zinc finger	497	2363	22381	50778
MZF1_1-4	BetaBetaAlpha-zinc finger	611	5804	20796	56107
Tcfcp2l1	CP2	379	958	20175	36258
ZNF354C	BetaBetaAlpha-zinc finger	611	5458	17296	44901
EBF1	Helix-Loop-Helix	390	1118	16239	32624
CTCF	BetaBetaAlpha-zinc finger	121	138	16222	22085
INSM1	BetaBetaAlpha-zinc finger	280	552	13455	28524
NR1H2::RXRA	Hormone-nuclear Receptor	7	7	12553	5946
Ar	Hormone-nuclear Receptor	21	22	11411	6823
Hand1::Tcfe2a	Helix-Loop-Helix	416	1314	8397	26335
NHLH1	Helix-Loop-Helix	198	292	8325	20684
Myf	Helix-Loop-Helix	336	713	7957	26988
Zfp423	BetaBetaAlpha-zinc finger	184	289	7336	13448
PLAG1	BetaBetaAlpha-zinc finger	71	84	7287	8950
RUNX1	Runt	423	1402	7205	23282
znf143	BetaBetaAlpha-zinc finger	47	54	7181	6028
RXRA::VDR	Hormone-nuclear Receptor	16	17	7091	4708
HNF4A	Hormone-nuclear Receptor	196	292	6619	16529
ELK1	Ets	479	1512	6323	37625
Egr1	BetaBetaAlpha-zinc finger	242	429	6260	18857
Mycn	Helix-Loop-Helix	293	574	6050	21034
SPI1	Ets	526	2339	6016	35731
TLX1::NFIC	Homeo::Nuclear Factor I-CCAAT-binding	33	35	5938	6041
MYC::MAX	Helix-Loop-Helix	104	134	5914	8859
Spz1	Other	209	334	5863	16802
ZEB1	BetaBetaAlpha-zinc finger	601	4311	5814	39123
GABPA	Ets	329	632	5808	23162
NR2F1	Hormone-nuclear Receptor	104	133	5790	8793
PPARG::RXRA	Hormone-nuclear Receptor	190	291	5663	14705
Myc	Helix-Loop-Helix	286	533	4986	21705
Arnt::Ahr	Helix-Loop-Helix	461	1773	4870	30186
NR3C1	Hormone-nuclear Receptor	69	77	4417	8284
ELF5	Ets	547	2769	4043	34659
USF1	Helix-Loop-Helix	312	594	3986	24670
NFKB1	Rel	137	189	3820	13342
HIF1A::ARNT	Helix-Loop-Helix	411	1126	3627	37721
EWSR1-FLI1	Ets	8	8	3607	2489
Evi1	BetaBetaAlpha-zinc finger	44	56	3522	3758
Stat3	Stat	303	586	3237	19267
TAL1::TCF3	Helix-Loop-Helix	206	327	2984	14735
MAX	Helix-Loop-Helix	247	411	2893	15192
IRF2	IRF	23	24	2722	3468
FEV	Ets	504	1919	2525	31893
RXR::RAR_DR5	Hormone-nuclear Receptor	38	38	2438	5297
Nkx3-2	Homeo	497	2132	2354	29162
Myb	Myb	452	1500	2352	28239
E2F1	E2F	281	514	2348	21149
TEAD1	Homeo	152	206	2313	11674
NF-kappaB	Rel	271	498	2292	18234
REST	BetaBetaAlpha-zinc finger	8	8	2065	1976
NFE2L2	Leucine Zipper	143	208	1716	7248
REL	Rel	338	744	1681	20954
NFYA	NFY CCAAT-binding	183	292	1081	7959
Pax4	Homeo	3	3	0.688	1068
AP1	Leucine Zipper	526	2496	0.571	33328
Sox2	High Mobility Group	71	85	0.51	5879
Ddit3::Cebpa	Leucine Zipper	157	228	0.419	10029
SPIB	Ets	584	4082	0.367	35304
SRF	MADS	23	24	0.269	2565
YY1	BetaBetaAlpha-zinc finger	551	3621	0.257	26422
T	T	42	45	-0.271	3520
ESR2	Hormone-nuclear Receptor	52	60	-0.624	3007
HNF1A	Homeo	65	94	-1224	1818
NR4A2	Hormone-nuclear Receptor	433	1340	-1301	22110
Pax5	Homeo	36	37	-1495	2676
Nr2e3	Hormone-nuclear Receptor	158	265	-1553	5381
ESR1	Hormone-nuclear Receptor	7	7	-1766	0.921
HNF1B	Homeo	86	140	-1810	2007
MIZF	BetaBetaAlpha-zinc finger	66	71	-2230	3956
TP53	Loop-Sheet-Helix	0	0	-2352	0
Arnt	Helix-Loop-Helix	237	389	-2465	13116
MEF2A	MADS	164	323	-2603	3622
RELA	Rel	211	323	-3083	11146
Esrrb	Hormone-nuclear Receptor	294	569	-3500	13545
Tal1::Gata1	Helix-Loop-Helix	146	226	-3748	4613
Pou5f1	Homeo	69	100	-3955	1580
PBX1	Homeo	86	125	-3974	2329
Pax6	Homeo	22	24	-4056	0.891
Gata1	GATA	409	1588	-4086	12788
IRF1	IRF	142	244	-4152	2735
RREB1	BetaBetaAlpha-zinc finger	40	45	-4174	1823
ELK4	Ets	188	240	-4400	9900
CREB1	Leucine Zipper	263	449	-4581	9308
Lhx3	Homeo	118	241	-4587	1352
RORA_1	Hormone-nuclear Receptor	224	375	-4705	8658
FOXF2	Forkhead	87	132	-4917	1344
PPARG	Hormone-nuclear Receptor	0	0	-5106	0
Foxa2	Forkhead	314	896	-5252	11046
RORA_2	Hormone-nuclear Receptor	64	95	-5379	0.476
Gfi	BetaBetaAlpha-zinc finger	395	1400	-5557	12260
SOX9	High Mobility Group	315	862	-5558	9857
HLF	Leucine Zipper	134	201	-5909	3991
NFATC2	Rel	453	2067	-5927	17505
Sox17	High Mobility Group	390	1384	-6187	9603
FOXO3	Forkhead	384	1428	-6229	13227
STAT1	Stat	159	227	-6331	5099
NFIL3	Leucine Zipper	149	305	-6353	1967
CEBPA	Leucine Zipper	351	1125	-8120	9184
Nobox	Homeo	358	1519	-9691	6210
Sox5	High Mobility Group	341	1373	-10241	6420
Prrx2	Homeo	407	2382	-10400	6545
Foxq1	Forkhead	170	394	-10417	1455
FOXD1	Forkhead	345	1229	-10621	6634
Pdx1	Homeo	442	2749	-11131	12230
NKX3-1	Homeo	311	1280	-11833	2884
FOXI1	Forkhead	280	947	-12128	2651
TBP	TATA-binding	266	657	-12577	4864
FOXA1	Forkhead	351	1227	-13702	6710
Foxd3	Forkhead	259	914	-14123	1482
HOXA5	Homeo	533	4108	-15012	17101
Nkx2-5	Homeo	483	3819	-15452	9885
SRY	High Mobility Group	392	1943	-15822	5686
ARID3A	Arid	435	3089	-16480	6183
TFBS transcription factor binding site
Bioinformatics analysis of putative transcription factor binding sites (oPOSSUM3 single site analysis method) with up regulated genes 20 h after irradiation.
